# Supplementary material for: Co‐Translational Deposition of N 6‐Acetyl‐L‐Lysine in Nascent Proteins Contributes to the Acetylome in Mammalian Cells
Source: Adv Sci (Weinh). 2024 Dec 4;12(4):2403309. doi: 10.1002/advs.202403309 (PMC11789599; doi:10.1002/advs.202403309)
Supplement: Supplementary file 5 — Supporting Information [file ADVS-12-2403309-s007.xlsx]

## Sheet: Summary
Table S4. Identification of acetylated sites in cells. Differently labelled acetylation sites were identified, analyzed, and listed.	N6-(acetyl-d3)-12C6,14N2-lysine sites（215）			N6-(acetyl-d3)-13C6,15N2-lysine sites（274）			N6-acetyl-12C6,14N2-lysine （1744）			N6-acetyl-13C6,15N2-lysine sites（5704）
	d3-light-sites	Protein ID		d3-heavy-sites	Protein ID		light-sites	Protein ID		heavy-sites	Protein ID
	K503	P00367		K228	Q9BRX8		K96	A0A7I2V5M5		K286	A0A7I2YQC0
	K17	P52943		K280	Q14568		K286	A0A7I2YQC0		K6	O75369
	K41	P68104		K353	G5E972		K6	P58876		K413	B1AHC9
	K41	A0A087WV01		K173	P22626		K6	P33778		K6	Q99879
	K140	Q5BKZ1		K326	P11021		K6	Q16778		K6	P58876
	K122	H0YLC4		K19	P52907		K6	Q5QNW6		K6	Q16778
	K134	H0YLC4		K111	A0A3B3ITT5		K11	A0A7I2V535		K6	Q99880
	K7	P49006		K460	Q9ULM3		K85	P08559		K6	Q5QNW6
	K3	Q6NT52		K534	Q8IZQ8		K3	P22626		K6	P33778
	K410	A0A0U1RQW6		K175	P27635		K246	D6R9T3		K328	P60709
	K64	P33947		K122	H0YLC4		K6	Q60FE5		K330	P68133
	K290	Q14031		K434	E9PD61		K241	G3V4A5		K328	P63261
	K334	Q53FE4		K436	E9PD61		K101	Q9UGI8		K7	B4DDC6
	K307	Q5TH30		K15	Q9BQ29		K814	Q00839		K12	P84090
	K96	P33993		K261	P16278		K551	Q00839		K17	P10412
	K547	O95671		K726	P53396		K130	Q9UNL4		K17	P16403
	K502	Q13428		K209	D6RAS8		K511	A0A7P0TA15		K4	P23526
	K507	Q13428		K309	Q53FE4		K1760	Q09472		K15	B8ZZQ6
	K212	P07355		K318	Q53FE4		K1797	Q92793		K9	I3L387
	K814	Q00839		K456	Q9HCI6		K34	C9J7B5		K5	A0A7I2V535
	K356	P52294		K460	Q9HCI6		K242	Q14207		K11	A0A7I2V535
	K296	A0A7I2YQC0		K127	Q8WUB2		K149	Q96PK6		K14	H0YNJ9
	K148	P09874		K455	P14866		K28	Q00839		K6	Q60FE5
	K121	A0A2R8Y7X9		K280	P09543		K1477	Q14966		K83	P08559
	K733	Q5JQC9		K401	A0A7I2V535		K541	Q13123		K3	P22626
	K903	O95696		K44	P0CG40		K411	B1AHC9		K349	G5E972
	K102	A0A0C4DGL3		K380	Q5SQI0		K476	Q9ULW0		K336	A0A7I2V535
	K73	Q9BPW8		K244	P68104		K133	Q8WTT2		K6	P31942
	K167	O94830		K244	A0A087WV01		K496	P23921		K6	Q8NFW8
	K1551	Q9C0B2		K247	Q16658		K15	Q9BSH5		K4	S4R3P0
	K25	A0A2R8Y4J3		K80	J3QSZ5		K413	A0A087WYS3		K5	Q08211
	K533	O00567		K147	A0A2R8Y6J3		K109	Q16778		K36	P61221
	K78	A0A096LP55		K11	Q8WUM4		K109	Q5QNW6		K2	J3QQQ9
	K4	P09936		K280	P68366		K109	Q99879		K522	P22307
	K9	P62805		K85	Q9H0E9		K109	P33778		K777	E7EUI6
	K1120	Q8TAB3		K85	P07919		K109	P58876		K716	P52272
	K228	Q9BRX8		K1725	Q15149		K109	Q99880		K474	O43318
	K436	P49327		K54	P60842		K8	P60866		K246	D6R9T3
	K169	A6NHR8		K55	E7EQG2		K31	Q13263		K31	A0A0G2JHL0
	K172	A6NHR8		K60	P38919		K24	Q15942		K122	P05787
	K40	A8MZ59		K713	Q5JQC9		K172	P29966		K7	Q06830
	K846	A0A590UJW0		K506	Q8NHS4		K192	A0A0A0MRM9		K149	P54886
	K521	Q6UY01		K132	P60981		K2055	P18583		K334	O60934
	K294	P21953		K57	Q96I24		K1050	H7C1M2		K236	G3V4A5
	K115	D6RER5		K3157	Q8NCM8		K59	P22626		K101	Q9UGI8
	K1261	Q9Y6V0		K126	Q8NH49		K42	P04075		K42	E9PDE8
	K58	A0AVT1		K15	P09936		K271	P20700		K278	A0A1W2PS27
	K61	A0AVT1		K1780	P46013		K163	A0A087WUS5		K138	O00299
	K2864	H7BXU2		K1786	P46013		K48	P35914		K43	C9J2P0
	K352	P68366		K186	Q86WT6		K47	C9J7B5		K71	P11142
	K2531	Q9Y490		K582	J3KN16		K33	P06493		K814	Q00839
	K4461	P04114		K38	V9GY52		K278	P49748		K748	P12270
	K80	Q15195		K81	A0A3B3IU16		K410	Q9ULM3		K591	A0A494C0W0
	K321	Q92621		K100	M0R0V4		K194	P04406		K242	E9PB61
	K335	A6NNW6		K171	C9J8P9		K646	A0A3B3IRQ9		K233	Q9UJZ1
	K339	A6NNW6		K267	A0A0C4DFL7		K669	P55265		K275	Q9H7B2
	K33	A0A0J9YY79		K133	F8VPA7		K23	P52943		K642	G3V5Z3
	K159	P40225		K41	P68104		K291	Q09472		K551	Q00839
	K28	J3KR89		K1291	P31327		K290	F5H2X7		K68	P22314
	K247	H0Y2Y8		K152	O15264		K763	Q9UPN9		K1648	P12270
	K279	Q15942		K102	A0A494C189		K986	P27816		K125	P39748
	K799	O95487		K5	A8MU27		K473	P10809		K501	A0A7I2V3F9
	K1786	P46013		K40	H0YMH7		KNAO95696	NAO95696		K199	O94842
	K453	P31327		K176	A6NHR8		K26	F8WAA7		K146	P53367
	K698	P52272		K851	A0A590UJW0		K353	G5E972		K46	Q9C0J8
	K15	Q9BQ29		K33	E7EQ69		K1280	Q9UBW7		K127	Q9UNL4
	K91	A0A096LP55		K110	D6RER5		K47	B1AK63		K129	Q9UNL4
	K353	G5E972		K47	Q16778		K106	Q9UQE7		K140	Q8IYB3
	K458	E7EUS2		K47	Q5QNW6		K296	A0A7I2YQC0		K349	Q9UKL0
	K71	E9PI65		K47	Q99879		K177	Q13951		K511	A0A7P0TA15
	K820	O60673		K47	P33778		K79	G3V4T2		K176	B0QZ18
	K382	Q53H54		K47	P58876		K590	Q92994		K587	Q6PD62
	K407	Q96N46		K47	O60814		K321	P08559		K234	Q12972
	K162	A0A590UJL2		K47	Q99880		K11	H0YK64		K47	C9JD32
	K168	A0A590UJL2		K325	Q9BZY9		K112	O60264		K342	P46937
	K191	P35558		K992	Q6PD62		K17	Q9GZR7		K539	Q9NVI7
	K173	P22626		K993	Q6PD62		K154	A0A7I2YQC0		K41	P84090
	K4	P60866		K368	P36578		K486	Q15459		K5	Q9NPA8
	K8	P60866		K168	P22626		K241	A0A669KB29		K13	J3KRX5
	K103	A6NHL2		K3	Q7RTV0		K336	A0A7I2V535		K154	A0A087WZF1
	K85	A0A096LP55		K453	P31327		K2683	P78527		K754	A0A1W2PNX8
	K832	Q9NYU2		K503	P00367		K1335	Q9UIG0		K208	F8VVM2
	K352	P68363		K72	P55084		K335	E9PK91		K209	Q00325
	K4407	A0A0A0MTC1		K4	P60866		K288	P18583		K6	Q9H444
	K941	Q99570		K206	Q07065		K285	F8W6I7		K10	P07355
	K1095	Q9UK61		K213	Q07065		K202	B4DLR8		K9	Q00839
	K505	H0YFD6		K24	Q01196		K252	Q9Y2W1		K326	P49790
	K1373	E7EW49		K92	P05787		K548	P46013		K8	P62633
	K427	Q8IU81		K109	A0A0C4DFL7		K156	A0A1W2PQF8		K19	Q92522
	K11	P32320		K184	P45973		K467	A0A7I2V5M5		K124	J3KRX5
	K355	P52294		K94	P18859		K1247	Q9BQG0		K60	P61978
	K365	Q9UG63		K294	A0A0A0MRM9		K550	E9PK91		K496	P23921
	K460	Q9ULM3		K1041	O95789		K40	J3KTA4		K194	O00330
	K1127	Q5TIE3		K429	C9JYA1		K80	E7ET15		K446	P07900
	K1129	Q5TIE3		K583	Q96T58		K698	P52272		K133	F8VPA7
	K33	E7EQ69		K10	A0A0G2JHL0		K143	Q92522		K301	Q9H0S4
	K13	Q9Y2W2		K1000	Q9BTC0		K105	F8W6I7		K33	H0YKD8
	K450	Q9ULM3		K1010	Q9BTC0		K85	P07919		K73	Q96AG4
	K807	Q9UII4		K438	P08238		K112	P22626		K667	P42166
	K196	A0A0C4DFU7		K274	Q9HC52		K326	P60709		K66	P16401
	K201	A0A0C4DFU7		K436	P49327		K328	P68133		K34	C9J7B5
	K446	Q9UGU0		K87	Q92945		K326	P63261		K242	Q14207
	K1848	P49792		K3	P14618		K353	P78347		K160	Q9H8H2
	K2062	Q8NB66		K280	Q71U36		K173	P22626		K1760	Q09472
	K2066	Q8NB66		K280	P68363		K152	Q8WU79		K1797	Q92793
	K24	Q01196		K142	Q86Y46		K277	A0A7I2YQC0		K36	M0R299
	K95	Q9NXV6		K4	P61619		K151	Q8WU79		K33	E7EQ69
	K1527	Q68DQ2		K460	E7EUS2		K198	A0A7I2V535		K46	E7EQ69
	K1528	Q68DQ2		K56	E9PI65		K155	Q9UBB9		K99	E9PEX6
	K54	F2Z3P3		K199	Q8IV63		K23	O43809		K101	P27635
	K383	P16278		K8	A0A7P0TA76		K15	Q13895		K47	E9PLL6
	K289	Q9NZN9		K554	Q9UDT6		K9	P62805		K381	P52272
	K359	Q01082		K820	O60673		K13	P62805		K73	Q7Z7F0
	K217	Q96LJ7		K239	Q8N118		K17	P62805		K70	C9JD32
	K1354	Q99590		K292	P21953		K744	Q9UMZ2		K176	P07355
	K601	Q86VQ0		K406	Q96N46		K43	Q86UU0		K467	P07954
	K404	Q9Y6M5		K120	A1L020		K5740	Q09666		K327	P36578
	K41	Q05639		K10	D6RA31		K292	A0A7I2YQC0		K188	P55084
	K307	O75367		K428	D3DQV9		K405	Q92585		K457	A0A0A0MTH3
	K788	Q9H2P0		K6	P31942		K76	E5RGS7		K455	P55809
	K10	A0A0G2JK44		K15	Q01813		K1866	Q5VUA4		K55	Q9NWV4
	K3369	Q5T4S7		K263	H0Y2Y8		K263	Q9UJX3		K411	B1AHC9
	K131	E9PDI2		K298	P49327		K513	Q9UMZ2		K159	P06576
	K184	Q86X55		K119	Q16777		K201	A0A087WT20		K376	Q13283
	K87	Q92945		K126	J3KNB3		K32	J3KTA4		K60	H0YFD6
	K28	P07355		K279	Q13310		K582	Q68D10		K28	Q00839
	K763	Q9UPN9		K237	Q15365		K105	Q5H9L2		K1477	Q14966
	K715	P55265		K176	Q13907		K146	P60842		K27	H7BXJ5
	K458	P31327		K28	J3KR89		K113	P22626		K164	Q9NX18
	K133	P62937		K178	H7C0R2		K127	P51991		K263	P26640
	K401	A0A7I2V535		K52	A0A087WVV2		K472	P05787		K347	P56182
	K107	A0A0G2JK44		K31	Q13263		K32	A0A0C4DFT8		K179	Q9UMS4
	K88	Q5T7C4		K506	P25705		K38	A0A0C4DFT8		K469	P34897
	K848	Q9BV73		K75	A0A7P0TAE1		K199	O95251		K297	A0A075B6F9
	K115	Q9P265		K157	P31327		K379	A0A087WY61		K14	Q5JTH9
	K325	O14976		K235	Q14192		K565	Q00839		K29	F8WEM5
	K15	Q13895		K450	Q9ULM3		K116	Q71UI9		K58	P68371
	K216	Q9HAD4		K4	P32320		K191	Q9NPD8		K149	Q96PK6
	K180	Q86UP2		K1771	P49327		K61	P60709		K152	Q96PK6
	K236	G3V4A5		K159	P40225		K63	P68133		K220	A0A494C0W0
	K221	P07954		K2628	A0A2R8Y358		K61	P63261		K15	Q9BSH5
	K223	P07954		K30	H0YCI3		K19	P84243		K145	Q9Y6I4
	K355	A4D1P6		K134	H0YLC4		K24	P84243		K389	P20700
	K220	A0A0A0MS50		K366	Q9BYP7		K17	O43143		K403	Q03252
	K47	J3KTE2		K243	Q09666		K20	P06493		K476	Q9ULW0
	K364	O43175		K86	Q92688		K304	Q9H2G9		K328	P05455
	K22	F5GXP1		K1025	Q14676		K81	F8WDB4		K355	P11177
	K251	Q9NZR1		K222	P15121		K373	Q6IE81		K678	Q8IY81
	K750	Q96JM4		K1570	Q09472		K171	C9J8P9		K1427	P12270
	K213	Q13394		K42	F2Z3P3		K127	P60981		K875	Q96ST3
	K413	P54792		K1256	Q8IZH2		K240	Q9HC52		K133	Q8WTT2
	K290	P46934		K202	A0A0A0MSG9		K1180	Q09472		K578	H3BNC9
	K41	Q9Y5J1		K125	P35716		K121	Q16778		K823	Q9BZJ0
	K52	P16949		K131	P35716		K121	Q5QNW6		K88	P49411
	K547	A0A5H1ZRQ2		K140	P35716		K121	Q99879		K70	P63173
	K30	H0YCI3		K59	H0YL99		K121	P33778		K536	E9PK91
	K23	H0Y2Y8		K727	Q02224		K121	P58876		K185	Q07666
	K105	Q5H9L2		K125	E9PKZ0		K121	Q99880		K269	P53004
	K78	P14174		K57	B8ZZ87		K1648	P12270		K62	Q13177
	K174	Q7Z794		K435	Q9ULM3		K155	Q9NRN7		K79	P62280
	K285	Q03111		K101	Q9UHD1		K51	P62861		K632	Q14152
	K352	Q71U36		K73	Q9BPW8		K271	A0A0C4DG89		K64	P53396
	K141	Q9H3M7		K230	P04075		K637	Q00839		K339	Q9UNI6
	K126	Q8N141		K625	P55265		K1521	H0Y488		K1334	Q86UU0
	K229	F8VWZ8		K583	E7EX17		K334	Q5STU3		K1140	Q9HAV4
	K624	F5H7B7		K1568	Q09472		K333	O00148		K213	P11021
	K167	Q99853		K75	P00558		K159	P06576		K187	P11142
	K583	Q9Y493		K1140	Q09666		K672	A0A0A0MRM9		K413	A0A087WYS3
	K391	Q16773		K253	H0YMN5		K224	P52597		K109	Q16778
	K41	A0A7I2V5N4		K392	Q05639		K45	P62280		K109	Q5QNW6
	K424	Q15459		K1744	Q92793		K380	Q9UPT9		K109	Q99879
	K148	A0A6Q8PHK0		K96	P84095		K582	Q9ULW0		K109	P33778
	K841	Q2VWP7		K53	P13073		K519	Q9Y2W1		K109	P58876
	K313	Q03164		K3364	Q5T4S7		K667	P42166		K109	Q99880
	K34	F8WCK0		K3368	Q5T4S7		K153	G3V3A4		K1096	Q9UKJ3
	K69	Q9Y5E6		K168	Q9Y2W2		K301	Q9H0S4		K2156	P49792
	K246	Q7RTY9		K436	Q9UGU0		K2739	A0A7P0TAI3		K1180	Q99666
	K841	Q16825		K168	Q06830		K174	P60842		K148	G5E972
	K1017	Q5T4S7		K263	G5E972		K487	Q14676		K148	P42166
	K1537	Q5HYC2		K28	Q13761		K318	P35251		K687	Q9Y6Q9
	K758	Q8NAP3		K50	D6RAI6		K28	P62937		K228	P11766
	K763	Q8NAP3		K236	G3V4A5		K54	O95218		K171	P11413
	K1638	Q9NYC9		K427	Q8IU81		K159	Q9UPT9		K5	P38606
	K748	Q96M83		K8	P60866		K199	B4DLR8		K503	P00367
	K210	Q5BJH1		K247	H0Y2Y8		K3	Q7RTV0		K694	O60264
	K157	P48664		K279	Q15942		K795	Q7LBC6		K273	Q9UHB6
	K593	O75069		K183	V9GY82		K373	P39023		K3	Q7RTV0
	K507	E7ETY2		K362	Q13509		K440	Q8WYB5		K11	A0A087WWU8
	K120	Q16777		K162	Q9ULM6		K8	P36404		K4	P60866
	K47	Q16778		K527	P00367		K171	P11413		K8	P60866
	K47	Q5QNW6		K87	Q16836		K17	P16403		K7	P50990
	K47	Q99879		K407	O95696		K1800	Q09472		K143	Q92925
	K47	P33778		K181	Q8WU39		K1837	Q92793		K31	Q13263
	K47	P58876		K298	Q6ZUT6		K804	Q8IY81		K7	P49773
	K47	O60814		K176	Q8N140		K642	G3V5Z3		K25	Q8NDX6
	K47	Q99880		K925	Q9HAW4		K14	Q96IF1		K4	P32320
	K47	Q8N257		K169	Q99676		K146	P53367		K11	O00443
	K664	Q96ST8		K458	P31327		K254	O75131		K12	Q9Y277
	K125	Q16777		K14	P10155		K36	P49207		K9	Q9Y230
	K111	P39019		K112	O60264		K748	P12270		K9	Q96C19
	K115	P39019		K209	P31271		K261	Q9UNF1		K11	E9PBS1
	K221	A0A6Q8PFL0		K903	O95696		K6	Q99880		K8	B4DY08
	K475	P0CG40		K224	P07900		K1244	O75376		K23	Q96EV2
	K19	Q16585		K1082	Q6P2E9		K5	A0A7I2V535		K169	Q9UM13
	K1377	P35580		K1087	Q6P2E9		K133	P06576		K196	A0A0A0MRM9
	K20	Q16585		K72	E7EW18		K354	P11177		K139	P62241
	K48	Q96A08		K47	J3KTE2		K342	Q12906		K827	Q86VM9
	K1623	P59510		K860	P02461		K716	P52272		K151	O76003
	K35	Q5QNW6		K547	A0A5H1ZRQ2		K673	P49327		K504	Q9Y5B9
	K35	Q99879		K118	P53367		K566	Q96NW7		K2055	P18583
	K35	P58876		K124	P53367		K401	A0A7I2V535		K1050	H7C1M2
	K35	Q99880		K136	A6NI28		K79	E9PP21		K59	P22626
	K21	P16403		K3770	F8W9J4		K28	Q6DKI1		K192	A0A0A0MRM9
	K27	P07305		K3776	F8W9J4		K21	Q16778		K103	Q96AY2
	K36	P05204		K156	E9PFE6		K21	Q6DN03		K40	Q5JP53
				K136	A6NJL1		K21	P58876		K723	P12270
				K41	Q05639		K21	Q99880		K474	Q9BTC0
				K401	B1AHC9		K34	Q92522		K714	Q8IY18
				K5	P84095		K630	Q9ULM3		K280	P46937
				K103	B1AKB4		K342	P46937		K1205	Q09666
				K575	Q9C0I1		K185	A0A087WT45		K412	Q13547
				K763	Q9UPN9		K253	Q9UBB5		K333	O95696
				K174	Q7Z794		K109	O95983		K935	Q12872
				K733	H0Y4W2		K124	A0A7I2V5M5		K82	P07195
				K288	P18583		K13	Q9Y2W2		K42	P04075
				K79	P52943		K401	A0A0U1RQW6		K286	P39023
				K92	Q15072		K497	A0A7I2V535		K90	P41091
				K98	Q15072		K704	Q2WGJ9		K271	P20700
				K779	A0A0C4DG89		K549	P35913		K547	P31040
				K228	F8VWZ8		K140	Q5BKZ1		K36	P49207
				K599	F5H7B7		K155	Q13428		K166	H0Y450
				K21	F5GWS9		K984	Q96EV2		K489	Q9NPQ8
				K2466	Q86UK0		K77	E9PLL6		K163	A0A087WUS5
				K184	F8W9J4		K251	A0A087X0M4		K601	Q09472
				K41	A0A7I2V5N4		K147	P04075		K622	Q92793
				K1304	Q14686		K147	P09972		K185	Q16836
				K440	Q8WYB5		K903	O95696		K48	P35914
				K415	A0A3F2YNX6		K118	P00338		K47	C9J7B5
				K76	E5RGS7		K71	Q9UII2		K24	Q14C86
				K1436	Q9NZM1		K390	O60563		K550	E9PK91
				K13	Q6IQ19		K381	P52272		K33	P06493
				K37	F8WCK0		K424	Q8NEF9		K304	H0Y7Y8
				K349	Q8IVF7		K280	P46937		K58	R4GN77
				K374	Q6PEV8		K573	O94916		K137	E7ENU9
				K290	Q5T3J3		K11	P05787		K510	A0A7I2YQK5
				K329	Q03164		K57	Q96GX5		K1231	H0Y488
				K420	Q96N22		K8	H3BMM9		K135	P16104
				K200	Q13515		K829	P56715		K259	P06576
				K4463	P04114		K683	Q709F0		K26	P46060
				K477	Q9HCE3		K1047	A0A3B3IRQ9		K121	Q14847
				K60	I3L3H2		K1115	P55265		K149	H0YJG7
				K5	F5H053		K32	A8MU27		K410	Q9ULM3
				K497	Q6ZWH5		K428	Q96DZ5		K72	P55084
				K312	Q8TC84		K17	Q16778		K436	P49327
				K203	Q5BJH1		K17	Q6DN03		K92	P05787
				K436	C9JFW8		K17	P58876		K210	Q9UMY1
				K502	E7ETY2		K17	Q99880		K155	Q13428
				K21	P62805		K7	Q9Y3B4		K646	A0A3B3IRQ9
				K47	Q8N257		K446	Q9HCI6		K669	P55265
				K19	P0DPK5		K200	Q99459		K32	A8MU27
				K120	Q16777		K260	A0A0A0MRM9		K152	Q9H788
				K125	Q16777		K635	Q00839		K204	Q13825
				K111	P39019		K2811	Q96L91		K1112	J3KNV1
				K115	P39019		K375	P39748		K310	A0A087X0W8
				K221	A0A6Q8PFL0		K423	Q15424		K728	Q9H2P0
				K37	Q9NQ88		K424	Q14151		K317	O00712
				K6	P33778		K24	Q16778		K23	P52943
				K652	E7ESP9		K24	Q6DN03		K576	Q14151
				K48	Q96A08		K24	P58876		K520	Q16555
				K160	C9JP85		K24	Q99880		K102	A0A7I2V5M5
				K18	O75531		K502	Q13219		K233	Q8IY81
				K79	P62266		K643	O15228		K291	Q09472
				K6	Q5QNW6		K519	Q13428		K194	P04406
				K1850	A0A7P0T9D7		K403	Q63ZY3		K21	P62424
							K412	Q13547		K984	Q96EV2
							K294	P09543		K142	P62081
							K143	H0YJ51		K27	P83731
							K288	Q96ES7		K345	Q96L91
							K12	Q9Y277		K468	P53396
							K196	P15170		K49	Q6YN16
							K2156	P49792		K559	Q9BTC0
							K1180	Q99666		K527	P00367
							K472	Q8TD23		K131	P83731
							K787	H0Y547		K454	Q12906
							K86	Q9UBB9		K440	Q96SI9
							K144	F5GX64		K986	P27816
							K635	Q86VM9		K763	Q9UPN9
							K60	H0YFD6		K52	F8W8F0
							K33	E7EQ69		K11	P05787
							K247	P05783		K825	Q14966
							K504	Q9Y5B9		K93	P08579
							K753	Q92831		K133	P62937
							K935	Q12872		K101	P08729
							K297	A0A075B6F9		K101	P05787
							K467	Q14677		K212	Q9HB71
							K400	P17987		K445	P08670
							K100	Q8N201		K473	P10809
							K904	A0A0C4DG89		K41	P68104
							K607	Q15424		K41	A0A087WV01
							K788	Q8IYB3		K127	Q9NPJ3
							K388	P52272		K904	A0A0C4DG89
							K131	O00299		K379	Q8WYB5
							K24	Q14C86		K393	Q8WYB5
							K547	P31040		K709	P40763
							K28	Q96CW6		K116	P30044
							K6	O60814		K324	P20042
							K6	Q93079		K31	H0YLR3
							K6	P31942		K2734	A0A7P0TAI3
							K150	Q96JC9		K2739	A0A7P0TAI3
							K797	E7EUI6		K75	P00558
							K126	Q7L7L0		K20	P62424
							K126	A0A0U1RR32		K70	P48047
							K207	Q86U42		K68	M0R0R2
							K85	A0A096LP55		K246	A0A0A0MSS8
							K263	G5E972		K669	P51659
							K351	P52294		KNAO95696	NAO95696
							K1704	P49327		K73	P51991
							K1706	F5GWT4		K105	P53365
							K1291	P31327		K27	F8WAA7
							K23	H0Y2Y8		K238	Q9NR12
							K243	Q5H909		K462	P26368
							K324	O95696		K229	Q13416
							K64	Q96KB5		K26	F8WAA7
							K524	Q00839		K1769	Q09472
							K70	A0A087X1B7		K1772	Q09472
							K135	Q8WUM0		K1806	Q92793
							K129	Q9UNL4		K1809	Q92793
							K46	Q9C0J8		K31	H0Y548
							K6	O75369		K238	P43686
							K456	P50542		K144	Q9HD33
							K281	A6NNY8		K417	O00231
							K233	Q8IY81		K665	O75152
							K1112	J3KNV1		K27	Q9Y520
							K3079	O14686		K37	P62241
							K176	H7C543		K601	Q14739
							K36	E7EQ69		K353	G5E972
							K121	Q93079		K1096	Q93009
							K499	A0A7P0TAE3		K456	P50542
							K292	P07954		K107	Q9UJX3
							K327	P36578		K1280	Q9UBW7
							K124	Q14134		K164	Q9NXR8
							K234	Q12972		K533	B5MCF9
							K650	P51003		K656	P42166
							K9	I3L387		K47	B1AK63
							K96	H7BY16		K52	B1AK63
							K273	Q9UHB6		K208	P27635
							K268	G8JLB3		K185	E9PCY7
							K278	G8JLB3		K185	P55795
							K1479	P31327		K74	Q16658
							K334	O60934		K334	P04406
							K328	P60709		K324	P35914
							K330	P68133		K79	G3V4T2
							K328	P63261		K263	G5E972
							K331	O95696		K105	Q9UQE7
							K595	O94776		K106	Q9UQE7
							K109	A0A5H1ZRQ2		K233	Q8NBY1
							K2958	Q03164		K907	P07814
							K21	P16403		K41	Q5VVC8
							K543	Q00839		K133	P06576
							K656	P42166		K100	Q02878
							K136	Q8WTT2		K183	Q96RE7
							K124	H7BY16		K342	Q12906
							K247	H0Y2Y8		K33	P05141
							K376	Q15742		K397	E9PEX6
							K40	Q10587		K508	P11413
							K423	Q09472		K1704	P49327
							K1893	H9KVB4		K296	A0A7I2YQC0
							K3436	O14686		K216	O43684
							K85	Q9H0E9		K339	Q4G0N4
							K2908	P78527		K91	O75475
							K527	Q9Y2W1		K232	Q14498
							K75	A0A0A0MRM9		K47	Q16778
							K118	O00571		K47	Q5QNW6
							K157	P31327		K47	Q99879
							K68	M0R0R2		K47	P33778
							K1114	O60885		K47	P58876
							K240	H0Y2Y8		K47	Q99880
							K264	A0A7I2V2M3		K468	H3BNC9
							K21	Q93079		K43	P42766
							K21	O60814		K81	Q9UKV3
							K231	H3BV90		K527	Q9Y2W1
							K292	A0A075B6F9		K177	Q13951
							K500	Q15291		K2127	O75376
							K280	Q9UJU6		K280	H0YKT5
							K148	G5E972		K28	P62937
							K148	P42166		K128	O75030
							K8	B4DY08		K403	P11413
							K143	O60869		K296	H0Y2Y8
							K188	P30153		K328	Q15942
							K474	Q9BTC0		K1291	P31327
							K17	Q93079		K17	P23921
							K17	O60814		K500	B5MCF9
							K111	P23921		K521	E7EW05
							K20	A0A590UJU2		K227	P04406
							K9	A0A6Q8KRG2		K25	E9PC52
							K79	H7BY16		K26	Q09028
							K108	A0A7I2V3Z3		K32	P62280
							K13	E9PP33		K203	Q92945
							K17	P10412		K190	C9J8P9
							K636	E7EWM1		K366	O43390
							K15	P84243		K460	Q9ULM3
							K2822	Q09666		K85	Q9Y4C8
							K2824	Q09666		K4283	A0A7P0T9C4
							K388	P46013		K312	P04083
							K43	P42766		K519	Q9Y2W1
							K171	E7ENH5		K4465	O14686
							K127	Q9UNL4		K39	B4DY08
							K3170	Q8NCM8		K321	P08559
							K105	Q9UQE7		K149	Q99848
							K8	K7EJJ1		K368	P36578
							K2602	Q9UQ35		K343	P06733
							K342	H0Y3X7		K882	Q9UQ35
							K68	H3BPY5		K797	E7EUI6
							K551	Q13523		K590	Q92994
							K2109	Q5S007		K34	P14866
							K148	P09874		K236	E9PCJ7
							K717	Q9UKV3		K58	M0R299
							K12	E9PCX2		K698	P52272
							K385	P08559		K192	Q06830
							K1205	Q09666		K197	Q06830
							K308	Q9H0S4		K85	P07919
							K8	B8ZZL8		K753	Q92831
							K232	Q14498		K92	O15479
							K464	F5H5D3		K52	F8W6I7
							K394	P68366		K197	F8W7U0
							K693	Q14694		K30	Q9Y3D8
							K122	O94916		K1455	Q14966
							K728	Q6PJT7		K149	O00257
							K43	C9J2P0		K256	P06733
							K91	O75475		K13	Q9Y2W2
							K129	B1AK63		K943	Q9H7N4
							K380	A0A7P0T868		K118	O00571
							K129	Q8IVE3		K347	Q92945
							K96	Q7L7L0		K81	Q04837
							K277	Q9NYU1		K665	P35658
							K414	Q13451		K150	A0A7I2YQC0
							K933	Q07075		K154	A0A7I2YQC0
							K940	Q07075		K505	Q6GQQ9
							K704	P23246		K688	O95239
							K998	Q7Z7A1		K35	D6RC37
							K473	O00308		K812	Q14676
							K220	Q99933		K439	P68104
							K246	Q2TAL8		K443	P68104
							K412	Q7L2J0		K112	O60264
							K128	K7ELW0		K129	B1AK63
							K98	M0R0V4		K17	Q9GZR7
							K217	O00571		K192	P10809
							K323	Q96LP2		K401	A0A7I2V535
							K1434	O75376		K15	C9JBN1
							K49	H0YCU9		K424	A0A0A0MRM9
							K623	O94916		K230	Q15434
							K183	O43290		K275	H0YI78
							K107	S4R3I1		K85	Q9H0E9
							K180	Q8NEY8		K388	P52272
							K5	P38606		K680	O60885
							K800	Q8IYH5		K28	Q96CW6
							K1096	Q9UKJ3		K100	J3QTA6
							K1216	Q92793		K290	F5H2X7
							K73	Q7Z7F0		K486	Q15459
							K153	Q13573		K198	Q9H7L9
							K321	O00712		K274	Q9HC52
							K577	H0YNL4		K241	A0A669KB29
							K178	O94906		K717	Q9UKV3
							K1363	Q14690		K155	A0A7I2YQC0
							K52	B1AK63		K595	O75152
							K125	P39748		K140	Q5BKZ1
							K350	P09651		K279	Q9H2P0
							K275	A0A7I2V4F0		K2683	P78527
							K72	F5GXW5		K185	Q9NV56
							K176	F5H282		K1335	Q9UIG0
							K303	Q12874		K713	P12270
							K1167	I3L1L3		K467	Q14677
							K467	H7BY16		K335	E9PK91
							K76	A0A0A0MRM9		K275	A0A7I2V4F0
							K168	P22626		K296	P40926
							K643	H0YJA2		K247	P05783
							K436	P49327		K87	Q9GZR2
							K46	P10412		K1015	Q9UGU0
							K46	P16403		K94	Q9UKD2
							K779	A0A0C4DG89		K73	Q8IU81
							K221	A0A5H1ZRQ2		K293	P20042
							K229	P02768		K392	P33992
							K43	E7EUP3		K650	P51003
							K1905	O14497		K277	P18583
							K243	Q09666		K288	P18583
							K1241	P49327		K843	Q9BVI0
							K1895	H9KVB4		K15	F5GXR3
							K23	O95696		K33	H0Y5D2
							K86	E9PLW6		K1084	A0A590UJS4
							K1798	A6NHR9		K291	A0A075B6H4
							K379	Q8WYB5		K219	O95081
							K105	P09651		K163	Q5QPL9
							K33	J3KTA4		K121	P61221
							K266	A0A7I2V383		K171	O00512
							K4	P62328		K814	Q86VM9
							K5	Q08211		K649	O00566
							K143	P09622		K253	O75131
							K73	Q8IU81		K8	J3KRY3
							K155	E7ETY2		K285	F8W6I7
							K489	Q14202		K610	A0A669KBI3
							K469	Q13263		K288	A0A494C128
							K93	P08579		K1247	Q9BQG0
							K165	O15264		K252	Q9Y2W1
							K413	P26368		K52	H7BZS7
							K235	H3BV90		K199	B4DLR8
							K1762	Q09472		K20	A0A590UJU2
							K1799	Q92793		K142	Q9H910
							K301	P40926		K499	A0A7P0TAE3
							K415	O43390		K174	Q8ND56
							K733	H0YEH2		K400	P17987
							K428	D3DQV9		K81	Q92973
							K618	Q14203		K157	P31327
							K7	H3BMM9		K586	Q13428
							K121	O60814		K73	O75683
							K281	P07900		K303	Q12874
							K273	P08238		K110	M0QWZ7
							K195	Q58FF8		K125	P49005
							K9	P53350		K591	Q13428
							K1725	Q15149		K1079	Q9UMZ2
							KNAP16401	NAP16401		K426	Q9H0A0
							KNAP10412	NAP10412		K467	A0A7I2V5M5
							KNAP16403	NAP16403		K283	P36578
							K831	P52948		K26	A0A0D9SGE8
							K60	G5E972		K428	D3DQV9
							K60	P42166		K98	E9PCY7
							K185	P24534		K98	E7EQJ0
							K8	P62633		K1872	A6NHR9
							K62	Q13177		K102	P45973
							K505	Q6GQQ9		K459	O75390
							K56	P14923		K298	P49327
							K348	Q5T3E1		K548	P46013
							K3155	Q96L91		K156	A0A1W2PQF8
							K38	Q2NL82		K1027	Q5UIP0
							K939	F6VDE0		K117	P05787
							K853	A0A0C4DG89		K373	P39023
							K25	Q8NDX6		K50	D3YTB1
							K279	P06493		K1530	P49792
							K269	P53004		K40	J3KTA4
							K38	P04040		K231	P33993
							K528	Q5JSZ5		K190	B4DLR8
							K17	Q5QNW6		K81	Q8WW12
							K380	A0A7P0Z4N2		K14	P35251
							K244	P29460		K162	F8VW96
							K1158	P49327		K79	E9PP21
							K21	R4GMU7		K439	P08670
							K150	P43487		K80	E7ET15
							K827	Q86VM9		K634	P35251
							K68	U3KPT1		K88	P27694
							K162	Q8NC69		K1706	F5GWT4
							K165	Q8NC69		K116	A0A7I2V5M5
							K208	A0A669KBH2		K385	P08559
							K1762	Q92793		K175	Q07666
							K249	Q6MZP7		K128	P62241
							K6	Q9H444		K672	A0A0A0MRM9
							K235	Q8IY81		K202	P35232
							K10	P84243		K51	P62861
							K19	P52907		K380	Q9UPT9
							K10	F5H631		K261	Q9H6F5
							K109	Q92945		K240	H0Y2Y8
							K45	K7EL18		K272	Q15942
							K15	F5GXR3		K215	P04406
							K19	Q15796		K324	Q9H4M9
							K64	E9PJ30		K583	Q01780
							K1079	Q9UMZ2		K407	P07900
							K22	P10412		K399	P08238
							K509	Q9NW82		K105	F8W6I7
							K342	O60563		K265	Q00839
							K302	P14866		K343	Q12972
							K445	P08670		K625	Q86U38
							K85	P84103		K382	A0A0C4DFX9
							K363	A0A7I2YQN2		K301	Q9NPF5
							K601	Q09472		K57	Q6P6C2
							K622	Q92793		K336	Q71U36
							K24	Q01196		K848	A0A0C4DG89
							K124	P24752		K635	Q00839
							K611	O94776		K519	A0A590UJ53
							K179	P31040		K46	Q5T9A4
							K604	H0YJA2		K46	Q9NVI7
							K92	P62805		K481	Q9H0E9
							K376	A0A087WZF1		K91	P07919
							K18	Q96DI7		K126	P51991
							K1253	Q9Y6V0		K127	P51991
							K249	O00257		K112	P22626
							K262	Q96QC0		K326	P60709
							K116	O75367		K328	P68133
							K394	F8W1K6		K326	P63261
							K399	F8W1K6		K573	O94916
							K332	Q8N556		K1167	Q9BQG0
							K230	C9J6K3		K264	Q9NWX6
							K129	Q14134		K915	P31327
							K426	Q9H0A0		K197	O00566
							K415	A0A3F2YNX6		K334	P42166
							K943	Q9H7N4		K329	A0A0C4DGA2
							K30	H0YCI3		K673	P49327
							K389	P10809		K456	P85037
							K271	E9PBF6		K265	D6RIY6
							K418	P09874		K353	P78347
							K79	A0A7I2V5M5		K704	P23246
							K20	P62424		K104	P22626
							K168	Q9H7Z6		K113	P22626
							K27	F8WAA7		K168	P22626
							K286	P49757		K199	P50914
							K52	F8W8F0		K204	P50914
							K302	A0A7I2YQC0		K277	A0A7I2YQC0
							K2	J3QQQ9		K233	H0Y2Y8
							K591	A0A494C0W0		K265	Q15942
							K725	Q8IYH5		K198	A0A7I2V535
							K74	F5GXW5		K151	Q8WU79
							K393	Q8WYB5		K257	A0A7P0TAU9
							K10	P07355		K96	P21796
							K43	Q01196		K155	Q9UBB9
							K74	E7EQS8		K2542	Q60FE5
							K75	P10412		K208	Q13162
							K75	P16403		K136	Q06830
							K444	A0A7P0TBA9		K301	P40926
							K204	P50914		K64	Q96KB5
							K615	A0A087WZ13		K475	Q9BZJ0
							K1044	Q8WYB5		K174	P24752
							K142	P62081		K524	Q00839
							K11	O00443		K23	O43809
							K672	Q8TB72		K340	P46087
							K296	E7ETY2		K2919	P49454
							K135	O00299		K266	A0A0C4DFX9
							K8	H3BNI3		K216	P30041
							K131	P83731		K13	P35249
							K45	X6R700		K525	B1AHC9
							K3433	O14686		K817	Q9BSJ8
							K58	Q9ULW0		K109	P16401
							K456	P85037		K106	P10412
							K186	E5RHT6		K106	P16403
							K283	P07900		K15	Q13895
							K275	P08238		K1434	O75376
							K197	Q58FF8		K228	A0A0D9SGE8
							K296	P06493		K990	P48634
							K146	P09622		K13	P62805
							K158	Q9ULW0		K17	P62805
							K1820	Q9NR48		K9	P62805
							K175	Q07666		K630	Q9ULM3
							K302	O43865		K647	Q9NVP1
							K549	P57772		K286	P49757
							K1016	Q14676		K779	A0A0C4DG89
							K823	Q9BZJ0		K173	P22626
							K786	O43143		K341	Q15050
							K58	P68371		K69	P52272
							K21	Q5QNW6		K123	O75367
							K130	Q9H0U9		K10	P62424
							K407	P07900		K760	Q8WTT2
							K399	P08238		K16	P61326
							K408	O60264		K134	Q96H20
							K1744	Q92793		K143	O60869
							K9	R4GND7		K36	Q86UU0
							K167	E9PCY7		K43	Q86UU0
							K167	P55795		K292	A0A075B6F9
							K23	A0A0J9YY79		K744	Q9UMZ2
							K687	Q9Y6Q9		K685	Q92541
							K1334	Q86UU0		K407	Q92585
							K91	O75494		K78	P16401
							K289	A0A0A0MRM9		K75	P10412
							K292	A0A0A0MRM9		K75	P16403
							K355	P55199		K62	A0A0C4DGA2
							K1393	Q8WWQ0		K369	P39748
							K177	P50914		K375	P39748
							K941	F6VDE0		K1866	Q5VUA4
							K945	F6VDE0		K213	H0YFD6
							K157	Q5QPC7		K753	P46087
							K85	K7EIE8		K367	Q2TBE0
							K201	P06576		K487	Q14676
							K2042	J3KNV1		K37	P62266
							K621	Q7Z2T5		K198	Q15050
							K395	Q5VVW2		K1962	Q96N67
							K740	Q14690		K76	E5RGS7
							K202	A0A2R8Y6S1		K159	A0A590UK80
							K799	Q8IYH5		K288	Q15181
							K156	Q96JC9		K124	A0A7I2V5M5
							K109	Q93079		K120	E9PEX6
							K109	O60814		K93	P83731
							K875	Q96ST3		K263	Q9UJX3
							K439	Q14202		K44	P62937
							K461	P12956		K513	Q9UMZ2
							K503	P00367		K681	Q00839
							K155	A0A7I2YQC0		K201	A0A087WT20
							K240	P15408		K45	P45985
							K332	E9PK91		K74	Q9NR45
							K458	P31327		K865	Q76FK4
							K98	P53365		K33	J3KTA4
							K503	Q14676		K133	P62906
							K283	A0A6Q8PFE4		K582	Q68D10
							K88	P27694		K23	H0Y2Y8
							K73	Q9BPW8		K137	P50914
							K285	A0A6Q8PFE4		K103	P34897
							K238	D6RF35		K261	Q9UNF1
							K126	P51991		K38	P04040
							K13	F5H5G4		K56	P30041
							K145	Q92522		K200	Q99459
							K78	A0A096LP55		K105	Q5H9L2
							K163	Q5QPL9		K16	Q6P2S0
							K34	P61978		K170	G3V3A4
							K1553	Q96L91		K95	A0A7I2V5M5
							K25	Q5T4K5		K96	A0A7I2V5M5
							K42	H0YJA2		K403	B0QYK0
							K88	P16401		K54	P06733
							K85	P10412		K54	O95218
							K85	P16403		K635	Q86VM9
							K101	Q5VU80		K243	Q09666
							K1158	Q9P2R6		K88	E7ET15
							K37	P62241		K434	P26641
							K9	Q96A65		K146	P60842
							K49	B3KME9		K637	Q00839
							K310	A0A087X0W8		K81	A0A3B3ITT5
							K276	P49748		K85	P50914
							K7	Q06830		K1239	P49327
							K197	Q06830		K139	P51659
							K33	P18615		K415	O43390
							K368	P36578		K251	P18669
							K384	H0YAC6		K62	Q9Y3U8
							K170	G3V3A4		K1356	P31327
							K267	E7EX44		K121	P10606
							K68	Q9H2U1		K156	P62979
							K9	P36404		K52	F8WB72
							K103	P34897		K47	P07355
							K473	A8MXP9		K163	P27694
							K234	Q8IY81		K464	P05787
							K468	P53396		K465	P05787
							K608	O15169		K614	Q00839
							K613	O15169		K19	P51858
							K132	O43143		K335	P06733
							K198	Q9H7L9		K2811	Q96L91
							K104	D6REK5		K71	P06733
							K410	E9PDG3		K7	H0Y5D2
							K174	Q9H0E9		K514	A0A0A0MSU2
							K244	B0QZK4		K244	P24539
							K1180	Q9HAV4		K472	P05787
							K274	Q96P88		K147	P04075
							K53	H0Y8S8		K147	P09972
							K272	A0A0C4DG89		K153	P04075
							K266	Q13263		K228	P33992
							K21	P10412		K32	A0A0C4DFT8
							K270	A0A6Q8PFJ0		K38	A0A0C4DFT8
							K4	F5GXR3		K199	O95251
							K134	A0A087X074		K122	A0A087X0W8
							K806	Q14CX7		K379	A0A087WY61
							K14	P35251		K114	P54198
							K841	Q9BV73		K623	P08238
							K848	Q9BV73		K565	Q00839
							K80	P07954		K1066	Q09666
							K111	A0A3B3ITT5		K35	B0QZK4
							K944	Q9H7N4		K177	P50914
							K235	Q9BWD1		K501	A0A0G2JIW1
							K52	P10412		K280	Q9UJU6
							K52	P16403		K1771	Q93074
							K9	Q96C19		K355	P55199
							K4	P63313		K59	P29692
							K799	O15550		K296	Q13428
							K185	E9PCY7		K116	Q71UI9
							K185	P55795		K770	A0A7P0T8N8
							K8	Q96KB5		K431	Q15424
							K37	A0A0G2JLD0		K432	Q14151
							K695	Q6P2E9		K565	Q9Y2W2
							K609	Q15424		K381	Q9UHB6
							K304	H0Y7Y8		K318	P35251
							K46	E7EQ69		K1354	Q99590
							K1023	Q96EV2		K424	Q15459
							K153	P04075		K46	P10412
							K43	J3KTA4		K46	P16403
							K65	Q13177		K1725	Q15149
							K3019	P49454		K1180	Q8WYP5
							K533	Q15459		K149	Q9NW64
							K15	F8WBL2		K180	P48735
							K84	P62318		K45	P62280
							K279	A0A7I2YQC0		K61	P60709
							K80	P06733		K63	P68133
							K285	Q5T7U1		K61	P63261
							K9	Q9NT62		K129	Q14134
							K112	F5GYS6		K788	Q8IYB3
							K107	J3KNB3		K321	Q9NQS7
							K241	P40926		K457	O76021
							K311	Q8IYM0		K395	B1AHC9
							K319	Q8IYM0		K221	G3V4M9
							K99	Q13523		K135	Q8WUM0
							K109	P16401		K428	P51648
							K106	P10412		K17	O43143
							K106	P16403		K292	P07954
							K212	P07355		K396	P10809
							K728	Q9H2P0		K693	O75165
							K174	O00193		K1553	Q96L91
							K4398	A0A0A0MTC1		K618	Q96JM3
							K387	P10809		K81	F8WDB4
							K951	Q99570		K380	A0A7P0T868
							K1724	A0A087WY61		K611	A0A0A0MRM9
							K1091	Q9UK61		K88	P16401
							K41	P68104		K85	P10412
							K11	E9PBS1		K85	P16403
							K293	O75808		K111	A0A3B3ITT5
							K333	O95696		K1180	Q09472
							K1180	Q8WYP5		K24	P84243
							K278	Q9Y5B6		K58	O75947
							K56	P30041		K19	P52907
							K1457	Q14966		K165	Q9NXR8
							K234	P42765		K52	P10412
							K516	O43823		K52	P16403
							K99	Q8TAK6		K127	P60981
							K121	A0A590UJK7		K1216	Q92793
							K470	J3KTA4		K1557	A0A087WY61
							K16	P18583		K36	Q6P2Q9
							K16	J3QSZ5		K172	P50914
							K411	P42696		K831	P52948
							K299	Q8NEG5		K78	A0A0G2JIW1
							K317	O00712		K1592	Q12873
							K338	Q9H410		K804	Q8IY81
							K106	E9PAV9		K72	E7EW18
							K56	C9K0M5		K183	Q14974
							K1558	Q09472		K314	P37837
							K1560	Q09472		K37	P62424
							K349	G5E972		K6	P60174
							K420	Q9HCS7		K118	P23921
							K21	P61978		K520	P54577
							K31	A0A0G2JHL0		K41	A8MU27
							K872	P98175		K192	P48047
							K88	C9JHF5		K903	O95696
							K59	B0QY21		K380	Q6IE81
							K125	E5RIM1		K308	Q9H0S4
							K144	Q9UPT9		K171	C9J8P9
							K20	Q14004		K110	E9PC52
							K4	Q9NR30		K383	P40763
							K154	A0A087WZF1		K382	Q9UBB5
							K72	E7EW18		K37	B5MDF5
							K1277	A0A669KBJ4		K74	P27635
							K640	E7EWM1		K283	P07900
							K1552	Q9NRL2		K275	P08238
							K172	F2Z2K0		K197	Q58FF8
							K162	H0YHX9		K1521	H0Y488
							K427	Q8IU81		K34	O43676
							K43	H3BTX0		K615	A0A087WZ13
							K35	Q9Y6Q9		K685	P49756
							K2265	P04114		K281	P07900
							K389	A0A7I2V599		K273	P08238
							K239	P40926		K195	Q58FF8
							K70	P63173		K301	H0YL72
							K564	Q8IW35		K196	P15170
							K446	Q9UGU0		K221	O95251
							K1612	O14497		K1800	Q09472
							K26	P46060		K1837	Q92793
							K482	P42568		K151	Q9NRN7
							K411	Q9BXS6		K227	Q68DW7
							K467	Q13111		K132	P60981
							K76	Q16513		K143	H0YJ51
							K27	P48634		K340	A0A140T947
							K74	O43768		K225	P49916
							K27	E7EPN9		K412	Q7L2J0
							K79	P19338		K253	Q15050
							K2959	Q96T58		K193	P06733
							K739	Q92922		K296	Q7Z2W4
							K128	O75030		K380	A0A7I2V5Z6
							K296	H0Y2Y8		K636	E7EWM1
							K328	Q15942		K640	E7EWM1
							K326	Q6NZI2		K240	Q9HC52
							K274	Q9HC52		K23	O95696
							K460	Q9ULM3		K394	Q71U36
							K526	F6Q6H0		K394	P68366
							K664	Q9ULH7		K418	P09874
							K464	E7EVX8		K439	Q14202
							K190	C9J8P9		K222	A0A7I2V2G2
							K171	O00512		K4	P63313
							K817	Q86VM9		K15	P63313
							K2091	Q92793		K103	O75390
							K197	F8W7U0		K773	E9PPJ0
							K482	E7EX44		K121	Q16778
							K52	H7BZS7		K121	Q5QNW6
							K204	Q6FIF0		K121	Q99879
							K217	E7EW05		K121	P33778
							K481	Q9H0E9		K121	P58876
							K57	Q6P6C2		K121	Q99880
							K272	Q15942		K599	Q9UQR0
							K74	Q9NR45		K172	P29966
							K1111	O60885		K77	Q5VVC8
							K19	P51858		K147	Q5T7C4
							K1354	Q99590		K105	F5H303
							K710	Q01780		K85	O15381
							K65	Q96KB5		K109	E9PEX6
							K2919	P49454		K81	P06733
							K452	Q9NQW6		K516	O43823
							K575	P12956		K109	Q92945
							K230	H0YKT5		K119	Q7L7L0
							K906	E9PMT2		K119	A0A0U1RR32
							K296	Q13428		K6	Q96B26
							K963	Q9NPG3		K60	G5E972
							K1191	Q09666		K60	P42166
							K16	A0A087X1B7		K173	A0A7I2YQG2
							K25	Q53ET0		K76	A0A0A0MRM9
							K16	O15294		K1268	Q09666
							K119	P82979		K15	Q01813
							K272	Q14247		K67	H3BUM9
							K5	P26639		K76	Q16513
							K9	Q9UGI8		K474	P34897
							K11	Q96FJ0		K482	E7EX44
							K27	Q9NZC9		K342	O60563
							K100	J3QTA6		K339	Q8NI08
							K409	Q9Y2K7		K703	Q9H6S3
							K92	O95218		K164	A0A3B3IUA2
							K777	O43290		K162	B4DLN1
							K382	A0A3B3IT59		K363	A0A7I2YQN2
							K501	A0A7I2V3F9		K27	Q8WU90
							K158	Q9H814		K252	A0A087X0M4
							K467	P19338		K10	P84243
							K323	Q92833		K15	P84243
							K42	Q14847		K338	Q9H410
							K448	P49790		K18	Q96DI7
							K194	O00330		K97	P62424
							K278	Q6ZW49		K18	O95218
							K281	P42166		K19	P84243
							K75	P16949		K437	E9PK91
							K160	Q9H8H2		K2694	P78527
							K34	I3L397		K2702	P78527
							K262	Q12778		K327	Q52LJ0
							K1239	P49327		K9	Q9NT62
							K439	Q92793		K1219	H0Y488
							K376	Q13283		K1228	H0Y488
							K85	P50914		K440	Q8WYB5
							K2066	H0Y4W2		K96	P16989
							K15	Q9Y2R4		K522	A8MXP9
							K2589	Q09666		K237	F5H442
							K566	Q92576		K926	A0A6I8PIV1
							K253	H0YMN5		K163	P61978
							K328	P05455		K174	P60842
							K477	Q9ULW0		K11	Q96FJ0
							K212	Q9NW64		K104	P62979
							K262	Q96HC4		K287	A0A087WVM4
							K88	P49411		K558	Q5QJE6
							K1341	O94986		K1087	O94875
							K173	Q13123		K467	Q13111
							K221	O95251		K710	Q01780
							K28	Q9GZR7		K534	O43823
							K17	Q8IXQ3		K473	Q9UKF6
							K211	O60749		K1479	P31327
							K17	F5H367		K282	A0A1W2PNX8
							K47	I3L397		K1064	Q15334
							K58	R4GN77		K1044	Q8WYB5
							K366	J3QSH4		K153	G3V3A4
							K314	Q9BVJ6		K423	Q15424
							K279	Q15942		K424	Q14151
							K1550	Q8WWQ0		K63	K7EJV9
							K1946	A0A7P0TA60		K75	A0A0A0MRM9
							K159	A0A1W2PPV8		K37	Q92979
							K6	Q96B26		K314	Q9BVJ6
							K199	O94842		K168	Q9H7Z6
							K33	H0YNJ8		K29	P18124
							K371	Q9NXH9		K53	P62701
							K707	P40763		K1756	J3KPG5
							K163	Q7L2J0		K624	Q7Z5K2
							K96	H0YCI3		K693	A0A024RAC6
							K121	Q14847		K431	P61221
							K260	Q92620		K456	O76021
							K92	P53365		K607	Q15424
							K105	P53365		K3433	O14686
							K5	P40227		K3436	O14686
							K1268	Q09666		K190	A0A7I2V535
							K542	P52948		K234	Q8IY81
							K145	Q9Y6I4		K1244	O75376
							K16	A0A087WTT2		K1762	Q09472
							K80	Q9NZ63		K1799	Q92793
							K655	Q6IN85		K572	A0A7I2V5M5
							K967	P46100		K197	Q9HB71
							K495	Q96KR1		K1748	Q9H7D0
							K35	K7ES11		K11	Q7Z7K6
							K36	Q96AT1		K582	Q9ULW0
							K616	Q6AI39		K542	E9PMR6
							K291	A0A075B6H4		K150	P43487
							K12	Q8IYB5		K469	P10809
							K82	P62937		K183	O43290
							K295	Q5HYK7		K288	Q96ES7
							K356	P42166		K505	E9PK52
							K9	E9PG15		K92	P53365
							K8	P61081		K225	Q9UBL3
							K407	Q92585		K549	Q9Y262
							K277	D6RI06		K112	Q96ES7
							K796	Q9UPN9		K475	Q9BTC0
							K43	P83731		K602	A0A3B3IRQ9
							K1530	A0A7P0TA60		K625	P55265
							K763	Q5SW79		K86	P10606
							K9	O43252		K457	Q9NUQ8
							K695	A0A024RAC6		K371	Q92613
							K75	Q7Z7F0		K72	H7C3A1
							K112	Q92585		K244	E9PEX6
							K188	Q969S3		K272	Q14247
							K3	P61081		K140	A0A0C4DGL3
							K404	Q63ZY3		K171	O43390
							K174	P17098		K550	E7EX44
							K1665	A0A3F2YNW7		K26	D6RG13
							K481	H0Y867		K246	Q2TAL8
							K225	Q96QC0		K578	Q15424
							K121	Q9ULR0		K32	A0A7I2YQC0
							K1530	P49792		K43	B4DSN5
							K102	Q96F86		K63	P10412
							K631	Q13823		K63	P16403
							K203	Q9H2P0		K121	P32969
							K358	Q96DF8		K353	H0YFD6
							K34	C9J8D0		K136	O43175
							K1467	Q9UQ35		K84	P62318
							K3	O95433		K541	Q13123
							K363	P05455		K424	E7EVX8
							K114	P54198		K16	E7EQ69
							K10	Q9Y371		K42	Q14320
							K378	J3QQY0		K380	Q9UHB6
							K1219	A0A286YFF8		K739	Q92922
							K753	P46087		K134	P16104
							K169	Q9UM13		K89	P08865
							K124	P19338		K262	Q12778
							K624	Q2TBE0		K613	A0A0A0MRM9
							K817	Q9BSJ8		K795	Q7LBC6
							K80	Q93074		K958	Q15020
							K65	H0YCI3		K2	Q96QD8
							K689	M0QZS0		K872	P98175
							K297	P57727		K185	P63244
							K299	P57727		K282	O43395
							K141	M0R1A7		K19	E9PSA5
							K203	O95433		K59	A6PVX3
							K4422	G3V5X4		K141	M0R1A7
							K1697	P11137		K67	Q99961
							K1147	Q92797		K12	H0YLR3
							K13	Q6P6C2		K185	Q13263
							K277	Q96QC0		K7	Q9ULR0
							K242	E9PB61		K366	P39023
							K7	Q9ULR0		K396	P33992
							K316	Q5T3J3		K158	P23921
							K162	B4DLN1		K392	P68104
							K68	O95757		K390	A0A087WV01
							K100	Q9Y3B4		K4	Q9NR30
							K187	Q13426		K3	P14618
							K13	P26599		K645	P46013
							K805	Q15424		K254	P42568
							K829	Q14151		K464	P34897
							K324	P35914		K543	Q00839
							K339	Q6PIW4		K538	Q8WWM7
							K334	P51608		K551	F5GZ78
							K4717	Q09666		K134	A0A3B3ITS5
							K613	A0A0A0MRM9		K19	Q14137
							K219	O95081		K279	H0YAR2
							K69	Q05BQ5		K780	A0A0J9YWB6
							K230	A0A7P0TAE3		K120	Q9H981
							K446	Q92830		K477	E7EX44
							K680	O60885		K32	J3KTA4
							K235	Q14247		K316	P35637
							K67	A0A0C4DFS6		K265	Q92804
							K325	A8MZ87		K534	P52948
							K126	P00338		K80	P07954
							K43	Q6PCB5		K14	Q9UKD2
							K222	P15121		K166	Q96PK6
							K80	P62805		K207	P09497
							K520	Q92576		K136	K7ELC7
							K21	O75533		K269	P42166
							K631	Q13342		K559	P23246
							K406	Q96QC0		K120	P39023
							K14	H0YNJ9		K318	Q9UQR0
							K413	E7EPN9		K1665	A0A3F2YNW7
							K82	Q5H909		K4	P51991
							K127	A0A6I8PRS5		K168	Q06830
							K325	Q9BXS6		K126	P00338
							K208	P27635		K114	Q9H444
							K2237	A0A7P0TA60		K152	E9PK25
							K54	Q8N6N3		K114	P60981
							K377	Q13263		K72	Q9BVC5
							K254	Q96A49		K279	Q13310
							K76	P43487		K272	P13639
							K271	P09913		K3	P63104
							K1102	A0JNW5		K9	P63104
							K281	D6RIY6		K252	Q03111
							K296	Q71SY5		K555	O60343
							K88	Q9H579		K553	F5H2F4
							K394	Q8IWR1		K234	P42765
							K1192	O60885		K28	Q6DKI1
							K103	Q96AY2		K3241	P78527
							K32	Q96I24		K190	P55084
							K46	J3KRX5		K208	P23246
							K1345	O75376		K1160	O95347
							K42	Q14320		K335	Q15050
							K193	P13929		K9	J3QQY0
							K68	Q9NZ45		K414	Q13451
							K360	O60293		K101	Q15428
							K2886	P46013		K74	E7EQS8
							K1018	O95373		K251	P04406
							K321	A0A2R8YDQ0		K455	P14866
							K477	E7EX44		K285	P49411
							K333	E9PJA7		K157	P07355
							K114	Q9NZZ3		K138	P18669
							K136	K7ELC7		K693	Q14694
							K1195	O60885		K551	Q13523
							K352	Q01082		K188	Q9H1E3
							K355	Q01082		K17	Q16778
							K238	A0A0A0MSJ9		K21	Q16778
							K6	H3BNS3		K17	Q6DN03
							K89	Q9UII4		K21	Q6DN03
							K686	Q86UU0		K17	P58876
							K8	O43237		K21	P58876
							K1941	Q8TD26		K17	Q99880
							K758	Q92830		K21	Q99880
							K72	Q9BVC5		K1318	Q29RF7
							K18	E9PAV9		K68	Q9NZ45
							K513	Q92576		K418	Q9NR19
							K791	P54259		K4	P62328
							K925	Q9HAW4		K12	P62328
							K34	C9J5D1		K123	P11021
							K432	Q8WYB5		K225	Q9UGI8
							K407	A0A3F2YNX6		K480	P00367
							K17	J3KP58		K71	Q9UNF1
							K450	Q9ULM3		K9	Q92979
							K445	P12956		K49	H0YCU9
							K360	Q9Y5K6		K79	A0A7I2V5M5
							K321	Q9NQS7		K418	O75528
							K378	A0A7I2V5Z6		K249	Q6MZP7
							K357	Q6MZP7		K767	Q86V48
							K97	B5MCX7		K248	Q9ULW0
							K70	Q9Y3Y2		K376	A0A087WZF1
							K274	H0YI78		K715	Q9BVJ6
							K616	O94916		K418	P49411
							K319	A0A0A0MQR2		K470	J3KTA4
							K252	E7EMP6		K11	Q13951
							K31	A0A0G2JK44		K786	O43143
							K553	Q7Z7F0		K247	H0Y2Y8
							KNAA0	NAA0A0A0MTI0		K279	Q15942
							K1020	Q3T8J9		K339	Q6PIW4
							K87	Q9UBB9		K866	P22102
							K423	Q8NEF9		K302	A0A7I2YQC0
							K302	I3L4N8		K8	P36404
							K80	P84243		K107	P18583
							K60	U3KPT1		K241	G3V4A5
							K2968	Q96L91		K27	Q6DKI1
							K700	Q9NPG3		K120	M0R299
							K248	Q03111		K193	F8WD97
							K266	A0A0C4DFX9		K77	P08559
							K28	O60645		K224	P48444
							K19	Q5TEC6		K152	X6RE90
							K24	Q5TEC6		K2602	Q9UQ35
							K691	Q6P2E9		K68	H0YBP8
							K1662	A0A3F2YNW7		K513	Q9NTZ6
							K2352	P11717		K11	A0A2R8Y5V9
							K866	P35221		K115	F8VZX2
							K703	Q6P3W7		K515	Q9NW13
							K89	A0A0C4DGB5		K220	A0A2R8Y6J3
							K104	F8W7E0		K82	P62937
							K950	Q7Z589		K80	P06733
							K137	P55327		K141	A0A7I2YQC0
							K642	O15226		K135	Q5T9A4
							K1314	Q14686		K183	Q9NVI7
							K473	Q96RS0		K643	O15228
							K345	Q96L91		K21	P61978
							K455	P51532		K15	P17096
							K151	O76003		K253	Q9UBB5
							K208	P67870		K109	O95983
							K14	Q5JTH9		K509	Q96KR1
							K476	Q13573		K279	P06493
							K269	E9PDW2		K187	Q99848
							K7	C9JAG2		K466	A0A1B0GTF4
							K70	P48047		K543	A0A0C4DGG8
							K13	Q15796		K181	P34897
							K156	A0A7I2V4M7		K351	A0A7P0T997
							K15	B8ZZQ6		K3	P08133
							K203	Q92945		K9	P08133
							K159	Q7Z3B3		K115	Q15365
							K1985	P49792		K70	Q13423
							K218	P48739		K1762	Q92793
							K7	Q6P3W7		K128	P39748
							K10	Q5TEC6		K250	Q9UK59
							K15	Q5TEC6		K12	P15121
							K19	Q92522		K455	P51532
							K11	Q9BRQ0		K121	Q86XP1
							K323	M0QXD6		K480	Q96ME7
							K225	Q9UBL3		K509	Q9NW82
							K70	Q96A49		K12	P62304
							K124	A8MV65		K264	A0A7I2V2M3
							K59	O95218		K485	Q9H9W4
							K37	C9J5D1		K666	H0YL38
							K65	F8VPA7		K179	P68104
							K248	Q9ULW0		K179	A0A087WV01
							K464	P05787		K101	Q5VU77
							K314	Q86T82		K71	Q9UII2
							K3	H7BY16		K174	O00193
							K24	Q96I25		K420	P16591
							K596	H7BY16		K1180	Q9HAV4
							K602	Q92994		K116	Q96MW1
							K65	E7EUP3		K390	O60563
							K392	H7BZ37		K395	Q5VVW2
							K250	H0Y6H0		K63	Q7Z7K6
							K6	Q5TCU3		K407	O95696
							K518	Q9HCI7		K66	P61978
							K47	Q6PL18		K37	H0Y322
							K505	E9PK52		K240	Q9BVJ6
							K63	D6R9Y1		K790	Q9BZ95
							K780	E7EWM1		K156	A0A7I2V4M7
							K8	Q96K17		K99	P62979
							K13	A0A7I2YQL2		K280	P08651
							K295	Q63HQ2		K58	Q5W011
							K27	P83731		K38	Q2NL82
							K2241	Q5UIP0		K460	A0A7P0T961
							K517	Q15291		K504	P52701
							K418	O75528		K310	M0R3F1
							K104	H0Y8M6		K593	Q14739
							K549	H0YJA2		K871	Q7Z3K3
							K131	E7EQS8		K672	Q9BVJ6
							K8	Q9UK76		K120	P63104
							K1196	Q6P4R8		K122	P31947
							K274	Q96QC0		K120	E9PG15
							K34	A0A087X0G5		K99	B5ME19
							K36	M0R299		K942	Q09666
							K1480	Q14966		K207	C9JXM3
							K16	Q9Y3Y2		K19	P38117
							K645	Q9NVP1		K182	Q9UBB9
							K53	O15371		K205	P10809
							K1851	P49792		K219	P04406
							K139	F8W895		K411	O60264
							K16	F8VQQ3		K1013	Q9NXL9
							K365	Q9UG63		K76	O14979
							K278	D6RI06		K44	J3KTA4
							K2480	O14686		K255	Q03111
							K666	Q9ULW0		K402	Q9NR30
							K185	Q9NV56		K520	Q92576
							K1183	Q9UGU0		K224	Q96QC0
							K87	A0A1B0GUP2		K200	P38117
							K344	Q12972		K124	Q14134
							K183	Q96RE7		K39	D6RC37
							K27	Q8WU90		K18	Q9Y2L1
							K518	A0A6Q8PFS4		K304	Q9Y3F4
							K130	A0A087WW88		K354	P11177
							K199	Q06830		K156	P18124
							K4283	A0A7P0T9C4		K800	Q8IYH5
							K170	Q13573		K108	A0A7I2V3Z3
							K7	O00512		K2958	Q03164
							K2106	Q09666		K418	P55809
							K496	Q9Y3I0		K289	Q9Y266
							K183	P63244		K46	O60832
							K367	O15143		K850	P46013
							K1036	Q03164		K138	Q13177
							K252	A0A067XG54		K1704	O75179
							K347	E9PKP7		K132	O43143
							K842	E9PE96		K65	P15880
							K384	P48595		K80	P62805
							K731	E9PPJ1		K202	P10809
							K321	H0YKT5		K63	A0A2R8Y4Z8
							K2005	P46013		K83	E9PK52
							K27	A6NIH7		K30	Q8TAD8
							K9	B7ZC06		K1111	O60885
							K7	Q15185		K108	P09874
							K11	P41212		K2	P54687
							K199	Q8IZP0		K615	P07900
							K279	Q5T3J3		K1047	A0A3B3IRQ9
							K329	Q6PCB5		K1115	P55265
							K509	Q96KR1		K251	A0A087X0M4
							K172	Q9UNZ2		K510	Q5T8P6
							K4	P32320		K144	Q9BY77
							K361	O60293		K100	Q9Y3B4
							K1040	A0A1W2PQJ7		K754	P27708
							K146	Q9BQ61		K219	A0A7I2V2G2
							K156	Q53ET0		K92	P62805
							K280	H0YKT5		K7	Q9Y3B4
							K360	P50502		K9	O43252
							K3020	Q8IWI9		K246	G3V1L9
							K636	Q03164		K787	Q8IYB3
							K8	P14678		K23	Q9Y483
							K33	H0Y5D2		K67	P63173
							K552	Q8IW35		K552	Q8IW35
							K329	O94967		K456	Q9Y265
							K1128	A0A7P0TA60		K446	Q9BTC0
							K164	F8WEC7		K72	J3QR07
							K87	Q9BSV6		K567	A0A5H1ZRP4
							K783	E9PMS6		K235	Q96QC0
							K525	B1AHC9		K506	Q12873
							K519	A0A590UJ53		K347	E9PKP7
							K19	P50542		K185	A0A087WT45
							K304	I3L4N8		K360	P50502
							K200	P82979		K162	P24539
							K439	P08670		K3	A0A7I2V5M5
							K1977	P49792		K159	Q5QJE6
							K343	Q12972		K123	A0A087WVM4
							K132	P60981		K616	O94916
							K899	A0A3B3IT92		K379	O60832
							K767	Q86V48		K266	Q13263
							K16	Q9P016		K271	A0A0C4DG89
							K395	B1AHC9		K5821	Q09666
							K1083	Q13428		K24	Q01196
							K133	P62906		K43	Q01196
							K88	E7ET15		K16	F8VQQ3
							K467	F6S7C4		K281	Q04727
							K1542	Q8WWQ0		K16	A0A087WTT2
							K30	Q8TAD8		K16	Q7Z7K6
							K275	A0A0A0MQX8		K180	Q8NEY8
							K230	P04075		K2174	A0A669KBI7
							K101	F8W726		K354	P05455
							K235	Q14192		K360	P05455
							K714	E7EQS8		K1124	Q9NTI5
							K90	P49411		K32	A0A599
							K128	P39748		K338	P23246
							K235	Q96QC0		K29	P50991
							K1654	Q86U86		K58	A0A499FJY3
							K865	Q76FK4		K500	Q15291
							K192	Q9NPD8		K44	Q5QPL9
							K96	H3BRU9		K11	A0A494BZV2
							K611	A0A0A0MRM9		K227	P07355
							K343	Q01804		K123	Q7Z7K6
							K392	P68104		K1170	Q96ST3
							K187	P62820		K98	E9PP21
							K403	P11413		K34	C9J8D0
							K149	O00257		K57	Q96GX5
							K316	Q92613		K88	Q9UGI8
							K1199	Q14207		K187	O00148
							K265	D6RIY6		K12	P62280
							K10	Q96C86		K473	A8MXP9
							K457	Q13112		K88	P11142
							K477	O60216		K1542	Q8WWQ0
							K1463	Q14008		K502	Q15291
							K2	Q96QD8		K54	U3KQB0
							K970	P46100		K86	P45985
							K288	Q9UJU6		K43	Q7Z5K2
							K192	Q8IYB5		K500	Q15067
							K13	P16949		K498	Q13428
							K115	A0A0G2JK44		K99	A0A2R8Y849
							K389	P0C7T5		K30	A6NKP2
							K114	Q9H444		K68	P60709
							K955	P46940		K68	P63261
							K464	P34897		K43	J3KTA4
							K105	P05141		K267	B1AHC9
							K67	P63173		K240	P15408
							K401	B1AHC9		K400	Q9NXR8
							K129	Q8NCF5		K17	Q5QNW6
							K315	P46937		K21	Q5QNW6
							K473	A0A7I2V599		K10	P49914
							K789	A6ND36		K272	P36915
							K168	A0A7P0T8J7		K180	O75534
							K1676	Q7KZ85		K53	P00966
							K332	P35637		K227	P48444
							K2	E9PMR3		K129	Q8IVE3
							K236	G3V4A5		K24	Q5QNW6
							K1459	Q96L91		K16	P40937
							K118	Q9P265		K117	Q53YU7
							K2007	P42356		K114	Q9NZZ3
							K42	E9PDE8		K346	P09874
							K794	P54259		K329	Q53F19
							K184	Q9Y2D9		K105	P05141
							K122	P09622		K43	P62851
							K520	P54577		K12	A0A087X1B7
							K339	Q8NI08		K1013	O95373
							K7	C9J9P8		K129	P30101
							K277	P18583		K148	H3BPG7
							K131	Q9Y2R4		K281	P29401
							K1226	Q14690		K186	E5RHT6
							K11	A0A087X0C2		K3079	O14686
							K317	M0R0P8		K172	F2Z2K0
							K141	A0A7I2YQC0		K165	O94992
							K522	A8MXP9		K347	P08238
							K83	P52272		K683	Q709F0
							K176	E7EW18		K374	A0A0G2JHL0
							K21	Q5VTR2		K391	A0A0G2JHL0
							K460	P80404		K400	A0A0G2JHL0
							K117	A0A0D9SF70		K24	Q13769
							K103	A0A0C4DFT0		K165	Q07666
							K471	O60563		K7	H0YKU1
							K41	J3QRV8		K638	Q86VM9
							K164	Q9NXR8		K98	P62851
							K115	Q8N6N3		K302	P07355
							K389	E9PHH9		K224	P52597
							K392	E9PHH9		K8	P61604
							K9	Q9Y371		K5	P06733
							K115	P28370		K282	Q15054
							K148	H7BYP4		K200	O75717
							K61	I3L4N8		K78	O00154
							K164	Q8N140		K564	Q8IW35
							K152	Q9H788		K269	E9PDW2
							K15	H0Y3V8		K66	P62829
							K49	Q6YN16		K467	H7BY16
							K798	Q96JM3		K47	P46776
							K210	Q9UMY1		K516	E7EX44
							K584	O94916		K33	E7EVL6
							K665	Q9ULH7		K661	Q9Y5B9
							K59	Q9UKX7		K403	Q63ZY3
							K122	P05787		K404	Q63ZY3
							K957	Q03164		K2908	P78527
							K451	P12956		K26	Q8IWS0
							K524	A0A087WZ13		K109	Q93079
							K1066	Q09666		K109	O60814
							K156	P23368		K85	Q8NFH5
							K275	H0YI78		K33	Q5W011
							K97	O60264		K251	Q96B36
							K131	Q05BQ5		K57	K7EME7
							K7	Q9NQW6		K288	O00567
							K377	Q9UHB6		K245	O43719
							K754	A0A1W2PNX8		K305	P42765
							K519	Q8NI08		K241	Q9UJ83
							K22	Q9BZV1		K410	P26599
							K799	Q9P2N5		K85	P57740
							K513	Q09666		K239	P40926
							K43	Q7Z5K2		K389	P10809
							K742	F5H212		K550	P31040
							K50	D6RAI6		K34	P60866
							K112	P21291		K311	A0A6Q8PFJ0
							K14	Q9H444		K49	D3DQV9
							K669	A0A7I2YQ97		K72	F5GXW5
							K534	Q96EA4		K100	Q8N201
							K224	Q96QC0		K99	Q13523
							K1036	A0A1W2PQJ7		K704	Q9Y6X9
							K1606	Q92793		K1905	O14497
							K416	P36578		K234	E7EQV3
							K209	A0A0A0MTI0		K80	Q9UIJ7
							K73	P51991		K524	B5MCF9
							K53	K7EIE8		K1632	Q14676
							K82	B7ZC06		K121	D6RGF4
							K163	P05141		K167	E9PCY7
							K11	P22234		K167	P55795
							K633	Q96S55		K378	A0A7I2V5Z6
							K12	Q96KB5		K596	H7BY16
							K143	O00267		K29	F8VQQ8
							K680	F8WCU9		K70	A0A087X1B7
							K167	Q8WW12		K696	O75165
							K213	H0YFD6		K464	F5H5D3
							K39	H3BTX0		K118	Q8IY37
							K68	P53999		K19	P60981
							K1804	Q9BTC0		K339	P50213
							K124	Q9UBC5		K33	H3BTX0
							K769	Q9UPN9		K381	Q9UKL0
							K390	Q9Y2C9		K513	P54577
							K267	P09622		K444	P68104
							K812	P98196		K35	P53999
							K19	Q14137		K547	Q13057
							K143	Q9NQW6		K1116	P49327
							K194	Q8IWZ8		K215	P21266
							K171	E9PCY7		K5	Q03135
							K171	P55795		K735	Q92613
							K2043	A0A7P0T9C4		K20	Q99459
							K1683	A0A087WY61		K132	O43175
							K1013	Q9NXL9		K163	Q7L2J0
							K346	Q96L91		K755	P12270
							K287	O75911		K33	Q00535
							K10	A0A1W2PPZ5		K18	Q9UBP6
							K50	P60709		K95	Q96HS1
							K50	I3L4N8		K171	E7ENH5
							K52	P68133		K155	Q13416
							K242	Q96SB3		K34	P24941
							K668	B7Z278		K72	H7BY10
							K148	Q9Y6I4		K158	Q9H814
							K27	Q6DKI1		K1798	A6NHR9
							K280	Q9HCE3		K1208	O60885
							K6	E9PEW0		K43	P62829
							K15	P17096		K111	Q96AG4
							K44	P62937		K6	O60814
							K2419	C9JG08		K445	O14802
							K467	E7EQV3		K108	Q13416
							K222	A0A7I2V2G2		K388	P46013
							K920	P49916		K621	Q9NVI7
							K670	Q9HCH0		K13	P26599
							K186	Q6P1J9		K16	P04040
							K108	Q13416		K11	H0YK64
							K1022	P15924		K529	Q9Y263
							K1028	P15924		K25	P42765
							K251	A0A7P0TBD9		K361	Q92797
							K763	Q09666		K3	P61081
							K509	Q9NXH9		K1319	Q09666
							K3	Q96QD8		K6	Q93079
							K143	I3L4Z8		K7	O00512
							K262	P27816		K16	Q96KB5
							K256	O00151		K12	Q96KB5
							K464	Q9H0B6		K4	P52895
							K197	P13929		K36	D6RGF4
							K72	Q9BY77		K10	P12235
							K30	Q9Y5J1		K150	Q96JC9
							K333	Q8N556		K8	Q96K17
							K126	Q8IVE3		K1467	Q9UQ35
							K373	Q9H8M2		K120	Q7L7L0
							K507	Q9UHI6		K120	A0A0U1RR32
							K494	O94842		K547	Q9Y2W1
							K1175	J3KNE0		K14	Q8IY81
							K227	Q8NEY8		K85	A0A096LP55
							K72	P55084		K207	Q86U42
							K116	Q14134		K244	P68104
							K1208	O60885		K244	A0A087WV01
							K138	O00299		K495	Q96KR1
							K235	Q86V81		K616	Q14151
							K16	Q99717		K406	F5H5D3
							K115	Q05BQ5		K43	P83731
							K230	Q15434		K249	P10809
							K21	Q14004		K21	P62280
							K18	B8ZZQ6		K397	Q4G0N4
							K232	Q7Z6E9		K381	Q12882
							K82	H0Y8D9		K353	Q6NVY1
							K108	P09874		K121	Q93079
							K77	Q16513		K8	P05787
							K1821	Q9NR48		K125	P27695
							K62	A0A0C4DGA2		K402	Q9UGI8
							K54	P06733		K34	P62424
							K58	P27540		K237	Q15365
							K285	Q03111		K512	H0YHG0
							K220	A0A494C0W0		K224	P21796
							K1004	J3KNE0		K35	E9PCY7
							K1615	O14497		K35	E7EQJ0
							K137	H0YC42		K489	Q14202
							K396	Q9ULW0		K301	P10809
							K102	F8WE49		K219	O75940
							K465	P05787		K853	A0A0C4DG89
							K465	E7EVX8		K73	Q9BPW8
							K1116	Q14207		K80	P84243
							K432	H0YHG0		K986	Q9NSE4
							K335	Q9UIG0		K324	Q8NCA5
							K45	H0YK64		K269	P34897
							K744	U3KPZ7		K505	H0YFD6
							K170	Q02543		K448	P49790
							K106	Q9HBJ7		K47	Q93079
							K282	O43395		K47	O60814
							K141	O75533		K48	O76021
							K162	F8VW96		K303	P62140
							K270	Q3BDU5		K23	D6RCB6
							K21	Q9GZR7		K222	B9A067
							K1275	O94913		K243	Q5H909
							K134	Q96H20		K1581	A6NNK5
							K13	K7EJX0		K95	H7BY16
							K476	Q96RS0		K188	P30153
							K233	Q9BWD1		K294	Q15424
							K1596	P49792		K293	Q14151
							K531	Q15459		K85	P08559
							K313	E9PHI6		K457	P12270
							K223	P51608		K46	J3KRX5
							K469	P34897		K247	Q16658
							K400	Q9NXR8		K41	Q9Y2U8
							K83	P08559		K264	Q9UJX3
							K269	Q14207		K907	H3BPK7
							K165	A0A087WYU3		K241	Q16658
							K669	P51659		K282	Q15181
							K92	P61088		K1768	Q93074
							K457	O76021		K799	O15550
							K394	Q71U36		K41	P61326
							K118	Q8N141		K178	O94906
							K178	Q13007		K733	H0YEH2
							K402	Q9UGI8		K1024	Q9NWH9
							K2075	Q92793		K53	O15371
							K14	Q08211		K156	H7C2C7
							K1042	Q76L83		K292	A0A7I2YQC0
							K773	E9PPJ0		K278	P49748
							K244	P24539		K203	O95433
							K220	F8VWZ8		K247	O15355
							K191	S4R435		K895	A0A0C4DG89
							K53	O43257		K535	H0Y4R1
							K516	E7EX44		K70	P68133
							K9	C9J9P8		K111	P55084
							K1768	Q93074		K298	P49748
							K413	O75152		K5747	Q09666
							K1671	P46013		K124	P06576
							K10	A0A0G2JHL0		K531	Q15459
							K576	Q9Y493		K40	Q10587
							K1570	A0A0G2JPP5		K170	Q13523
							K58	A0A1W2PRG0		K1345	O75376
							K3	A0A7I2V5U9		K728	Q6PJT7
							K110	Q9NZZ3		K116	H7BY16
							K644	Q9ULM3		K124	H7BY16
							K53	Q2VWP7		K32	H7C0M1
							K907	P07814		K439	Q92793
							K233	H0Y2Y8		K423	Q09472
							K265	Q15942		K102	A0A494C189
							K261	Q96QC0		K72	Q14019
							K320	Q5JS98		K70	Q9H0W8
							K71	Q96A49		K281	A6NNY8
							K330	E9PJA7		K233	P10809
							K18	I3L0V6		K314	P29401
							K27	Q9Y520		K469	Q13263
							K437	P51532		K87	Q92945
							K90	H0Y8D9		K91	O75494
							K411	Q9Y520		K428	Q15424
							K3229	Q09666		K429	Q14151
							K1504	E9PPJ1		K497	A0A7I2V535
							K21	Q53ET0		K395	Q14966
							K1353	Q14686		K1615	O14497
							K511	Q14814		K233	Q9BWD1
							K293	Q9P258		K778	Q01780
							K693	A0A024RAC6		K260	A0A0A0MRM9
							K199	P82979		K83	J3QSZ5
							K1269	J3KTL8		K109	P39748
							K32	H0YJV7		K91	Q15434
							K496	Q14687		K97	P29558
							K269	Q15058		K47	V9GYT7
							K520	Q16555		K362	P39023
							K128	Q14847		K82	Q9UII2
							K179	Q8IYB5		K47	Q9Y520
							K30	Q9Y3D8		K114	P38117
							K615	Q9P1Z0		K89	Q9BRA2
							K13	Q6UUV9		K60	P48047
							K3	P09234		K355	Q9Y2Z4
							K386	Q9Y2C9		K889	P31327
							K165	Q07666		K301	Q6NVY1
							K225	Q96EU6		K124	H7C131
							K309	Q14247		K102	H7BY16
							K25	P13984		K75	P52298
							K231	P49116		K147	Q9H147
							K21	Q5T6W2		K491	A0A2U3TZM0
							K119	P16949		K106	F8W6I7
							K217	H3BU04		K119	P16949
							K1603	O14497		K319	A0A6Q8PFJ0
							K404	O60563		K9	Q96A65
							K70	Q13423		K415	E7EUH7
							K423	A0A7I2V5N4		K369	P18887
							K270	Q8NDD1		K608	Q9H845
							K82	Q9UII2		K5	P00338
							K1354	A7E2Y1		K158	Q9ULW0
							K1702	A0A7P0MQR8		K65	D6RG13
							K1712	A0A7P0MQR8		K3	E9PG15
							K87	Q92945		K4422	G3V5X4
							K249	P10809		K254	E9PEX6
							K886	Q9UBC5		K607	P08238
							K109	A0A7I2V5M5		K543	Q6PKG0
							K763	Q86V48		K49	P36542
							K1922	Q99698		K140	Q9UQE7
							K177	O75934		K695	A0A1B0GV68
							K117	A0A075B6F9		K227	Q8IWS0
							K10	K7EJJ1		K1893	H9KVB4
							K233	B3KUH8		K278	A0A6I8PIV1
							K41	A8MU27		K372	Q06203
							K780	O43290		K79	P50914
							K252	Q03111		K96	Q13151
							K434	P26641		K230	P04075
							K22	A0A087WZF1		K116	O75367
							K4768	O14686		K126	Q13442
							K4	F5H631		K249	Q9UNI6
							K160	Q8WW12		K711	Q92878
							K99	Q4J6C6		K64	H3BPY5
							K213	A0A087X251		K116	Q14739
							K6	P60174		K90	P49411
							K643	Q93100		K122	P46778
							K397	Q9H9Y6		K261	P25705
							K849	A0A0A0MSU2		K243	Q86WA6
							K2958	Q96T58		K66	P62851
							K326	Q03164		K1147	Q92797
							K555	Q4FZB7		K366	J3QSH4
							K208	P23246		K279	A0A7I2YQC0
							K134	Q9BQ61		K321	P37837
							K338	P11766		K582	P49916
							K226	A0A2R8YEK8		K906	E9PMT2
							K104	P48741		K20	P06493
							K3	A0A7I2V5M5		K85	P84103
							K9	Q00839		K14	Q9H444
							K352	P68366		K59	B4DLR8
							K406	P42696		K228	Q9BRX8
							K15	P35251		K68	O95983
							K43	E9PQX9		K356	P34897
							K35	D6RC37		K7	P52298
							K161	P06576		K101	Q9UHD1
							K152	Q96PK6		K82	Q9UHD1
							K6	P23527		K232	E9PDW2
							K6	P06899		K505	Q9BY44
							K5	P06733		K79	H7BY16
							K47	A0A7I2V323		K356	P42166
							K34	A0A5F9ZHJ0		K186	Q53F19
							K673	O94782		K890	P49736
							K121	P23527		K1232	Q9NVI1
							K110	A0A7I2V506		K327	A0A0C4DGI3
							K119	E7EUT5		K185	P24534
							K219	O75940		K121	O60814
							K41	Q9Y2U8		K199	P48047
							K47	P58876		K278	Q9H2P0
							K47	Q99880		K88	P30085
							K47	P06899		K145	P04406
							K47	P23527		K435	Q9NQ55
							K100	A0A7I2V323		K63	Q9Y3X0
							K52	P62861		K267	E7EX44
							K9	A0A1X7SBS1		K3155	Q96L91
							K843	Q9BVI0		K27	Q06830
							K6	P62805		K170	Q02543
							K264	A0A7I2YQI6		K13	Q15796
							K21	P06899		K293	O75808
							K21	P23527		K270	A0A6Q8PFJ0
							K71	P06733		K39	C9JAA9
							K4	P60866		K244	B0QZK4
							K484	A0A1X7SBS1		K281	D6RIY6
							K1222	Q9H7N4		K1941	Q8TD26
							K171	E9PD92		K318	P50990
							K17	P06899		K462	P10809
							K17	P23527		K297	Q14677
							K647	Q9BR39		K105	P09874
							K1449	Q2KHR3		K132	P39023
							K1460	Q2KHR3		K18	I3L0V6
							K53	Q5TA12		K102	Q9UGI8
							K812	Q14676		K25	K7ES69
							K15	P63313		K9	Q9UGI8
							K93	A0A7I2V459		K28	O60942
							K11	H7C123		K54	G3V2S9
							K10	P49914		K736	Q9UKN8
							K467	A0A7I2V506		K108	A0A5H1ZRQ2
							K17	Q09472		K26	O95400
							K780	A0A0J9YWB6		K336	Q6NUK1
							K388	A0A087X0X3		K373	O76021
							K644	O15228		K128	O43390
							K413	B1AHC9		K16	P18583
							K487	Q15459		K16	J3QSZ5
							K544	O60934		K1363	Q14690
							K150	A0A7I2YQC0		K748	P47712
							K12	G3V279		K126	Q6PJT7
							K42	Q9Y2U8		K125	H7BY16
							K121	P10606		K2589	Q09666
							K354	A4D1P6		K57	Q13541
							K474	Q9UKF6		K123	Q8WTT2
							K168	P16403		K278	Q6ZW49
							K285	P49411		K370	P07814
							K80	A0A7I2V506		K169	P18887
							K519	A0A0A0MRM9		K202	A0A7I2YQC0
							K443	A0A1X7SBS1		K122	P31946
							K355	Q9Y2Z4		K125	P61981
							K34	P06493		K28	D6REW4
							K124	H7C463		K62	Q06203
							K394	P10243		K419	Q5T9A4
							K186	P24534		K181	A0A075B6F9
							K24	F8WCP5		K575	O75152
							K420	P09622		K52	O14818
							K595	E9PQ61		K490	Q96JM3
							K4	P51991		K231	Q5HYI8
							K169	P16403		K18	H0Y5D2
							K1141	A0A7P0TA60		K330	P29083
							K213	A0A3B3ITJ4		K205	P41229
							K19	H0YN88		K158	Q5VVC8
							K109	A0A7I2V506		K53	P13073
							K470	A0A1X7SBS1		K47	Q9H845
							K20	C9JVQ0		K5342	Q9NU22
							K33	E7EVL6		K81	Q16836
							K723	P12270		K74	Q9NRZ9
							K10	F5H053		K24	H0Y2Y8
							K36	Q86UU0		K867	P29374
							K73	O75683		K117	O75947
							K120	M0R299		K1288	O14686
							K42	Q6YN16		K17	Q93079
							K31	F8WF13		K17	O60814
							K86	Q5QNW6		K300	P07814
							K86	P58876		K63	Q08945
							K86	Q99880		K26	E5RI99
							K86	P06899		K168	B9EGQ5
							K248	P24539		K716	Q9H2P0
							K3437	O14686		K134	Q14181
							K400	E7ERF2		K408	Q02790
							K96	A0A7I2V506		K201	P06576
							K125	A0A7I2V506		K310	Q9BUQ8
							K24	O60814		K624	Q2TBE0
							K196	A0A0A0MRM9		K65	Q9UBT2
							K95	A0A7I2V506		K21	P62266
							K16	Q5QNW6		K10	A0A1W2PPZ5
							K16	P58876		K76	P43487
							K16	O60814		K6	Q96DI7
							K16	Q99880		K39	C9J7B5
							K40	A0A7I2V2S0		K588	A8MXP9
							K106	F8W6I7		K101	Q96G46
							K360	Q53R41		K216	Q9BST9
							K519	E7ETY2		K48	P26447
							K17	P63313		K153	P35251
							K412	O15371		K30	P00558
							K426	O15371		K235	Q12972
										K441	A0A3B3ITJ4
										K272	A0A1W2PQF8
										K114	Q5T7C4
										K57	Q9BVP2
										K98	H0YMJ0
										K475	Q86U86
										K1733	A0A087WYC6
										K175	H3BV90
										K157	P62241
										K370	Q8N1F7
										K1278	Q6WKZ4
										K533	O94776
										K1683	A0A087WY61
										K603	P07814
										K1744	Q92793
										K133	P10809
										K54	P60842
										K55	E7EQG2
										K60	P38919
										K37	P63165
										K187	O75569
										K1459	Q96L91
										K391	Q15061
										K79	C9JAA9
										K1496	Q92545
										K750	U3KPZ7
										K349	I3L2S3
										K6	P06493
										K108	O43865
										K9	F8VNY5
										K376	Q15742
										K8	H3BMM9
										K1409	P46013
										K29	Q9Y383
										K1219	A0A286YFF8
										K255	P68104
										K255	A0A087WV01
										K10	Q13185
										K420	Q9HCS7
										K32	Q96I24
										K123	A0A182DWF2
										K688	Q2VIQ3
										K94	P78347
										K586	Q8NHM5
										K4	F5GXR3
										K48	H7C5P4
										K6	P62805
										K123	P26373
										K153	Q9H5Q4
										K363	Q13428
										K488	Q14694
										K577	Q08J23
										K498	P13639
										K62	B0QY21
										K24	E9PM04
										K103	P28838
										K51	P42285
										K9	H3BMM9
										K125	P46776
										K321	O00712
										K512	P49736
										K353	B1AHB1
										K265	H0YIV4
										K418	O95696
										K35	Q5JSL0
										K46	P18859
										K69	P56385
										K214	K7EL20
										K693	P23921
										K3164	Q8NCM8
										K241	P20700
										K12	G3V279
										K8	Q49AN9
										K177	H7C0M1
										K140	P62241
										K373	Q9H8M2
										K269	Q15058
										K2104	P46013
										K922	Q9Y2L1
										K8	P61081
										K514	O00567
										K689	Q6PJT7
										K3	H7BY16
										K299	Q15785
										K341	A0A6Q8PFJ0
										K432	H0YHG0
										K1093	Q14008
										K1441	P46013
										K174	Q7Z794
										K199	Q06830
										K493	P15170
										K159	Q9UBB9
										K326	P11021
										K139	K7ESG5
										K30	Q8NE71
										K21	Q93079
										K21	O60814
										K41	J3QRV8
										K432	P11413
										K6	O75475
										K507	O00567
										K361	G5E972
										K660	Q14683
										K73	Q5TBP9
										K153	Q96PK6
										K173	Q13123
										K68	Q9H2U1
										K123	Q8N163
										K1348	Q60FE5
										K203	Q9H2P0
										K1408	P46013
										K8	P51858
										K178	O75396
										K350	H7C3A1
										K406	P06733
										K440	Q5SY16
										K685	O60885
										K349	J3QR07
										K26	Q1KMD3
										K446	Q8WTT2
										K723	Q00341
										K192	O14874
										K31	Q86WB0
										K213	A0A3B3ITJ4
										K5	D6RB17
										K5	Q13283
										K5	E5RI46
										K5	D6R9A4
										K794	P54259
										K111	Q8WUD4
										K7	Q9NVP1
										K217	Q9NQ55
										K526	F6Q6H0
										K134	Q96P16
										K160	Q14181
										K77	P49720
										K823	A0A7P0T9K5
										K4	P35232
										K378	Q6PJT7
										K141	O75533
										K716	Q7Z460
										K435	Q32P28
										K26	A0A0C4DFL7
										K611	O94776
										K263	H0Y2Y8
										K996	A0A6I8PIV1
										K379	P83111
										K344	O75376
										K519	A0A7P0TA15
										K131	Q9NQW7
										K17	F5H367
										K2531	Q9Y490
										K126	Q8IVE3
										K194	Q07666
										K295	Q63HQ2
										K3	O95433
										K228	Q6WKZ4
										K997	P27816
										K155	A0A6I8PIV1
										K247	Q13601
										K421	P23246
										K421	A0A1X7SBS0
										K633	Q6PJT7
										K58	Q9Y224
										K449	Q7LBC6
										K352	Q00839
										K406	P42696
										K131	P62937
										K38	K7EJP7
										K90	A0A0G2JNK5
										K923	Q07075
										K39	P53999
										K120	O00330
										K244	Q99848
										K520	A0A0A0MRM9
										K484	O00308
										K100	Q9UII2
										K7	P40937
										K207	Q02878
										K42	Q6YN16
										K671	P49756
										K273	Q14244
										K179	J3KTL2
										K456	A0A5F9ZHN7
										K1866	P24928
										K266	P06493
										K185	Q86W26
										K760	A0A024RAC6
										K9	Q5SY16
										K254	Q9H307
										K13	Q6P6C2
										K226	Q8IWA0
										K625	P49959
										K124	P24752
										K59	B0QY21
										K135	O00299
										K281	P42166
										K10	P05141
										K17	P16401
										K5	P31946
										K24	Q5W011
										K60	Q5T6W2
										K65	E9PFR3
										K294	P39023
										K16	Q9P016
										K176	H0Y8G5
										K380	A0A7P0Z4N2
										K340	O60231
										K119	Q16576
										K394	P68363
										K779	Q13263
										K40	C9J384
										K1012	Q8IX01
										K58	P07437
										K701	Q9Y4B6
										K41	P46777
										K1208	Q09666
										K277	P09622
										K122	P09622
										K302	P14866
										K1035	Q14C86
										K269	P26640
										K476	A0A182DWF2
										K155	E7ETY2
										K283	Q8WWM7
										K230	P25705
										K155	P62937
										K109	H7BY16
										K153	Q13573
										K28	O60645
										K84	A0A7I2V4F0
										K572	H0YNL4
										K577	H0YNL4
										K420	P09622
										K324	O95696
										K150	Q8N7H5
										K1158	P49327
										K186	P04406
										K796	Q9UPN9
										K266	A0A7I2V383
										K52	P49458
										K288	Q9BVJ6
										K415	Q96PZ0
										K115	Q05BQ5
										K171	Q9Y265
										K52	P09651
										K143	Q9UKV3
										K261	Q96QC0
										K350	P09651
										K205	Q92945
										K757	Q96GQ7
										K176	F5H282
										K88	A0A2R8Y6Y7
										K393	A0A0C4DGI3
[truncated: 3,706 more rows]

## Sheet: MS2100235_cell
Checked	Confidence	Sequence	Modifications	Qvality PEP	Qvality q-value	# Protein Groups	# Proteins	# PSMs	Master Protein Accessions	# Missed Cleavages	Theo. MH+ [Da]	Confidence (by Search Engine): Sequest HT	Percolator q-Value (by Search Engine): Sequest HT	Percolator PEP (by Search Engine): Sequest HT	XCorr (by Search Engine): Sequest HT
FALSE	High	GGPNIITLADIVKDPVAK	1xLabel:13C(6)15N(2) [K13]; 1x13C6_15N2_acetyl [K18]	3.83109e-05	5.11057e-05	1	1	1	A0A2R8YCK2	1	1879.09	High	2.803e-05	5.11e-06	1.88
FALSE	High	SIVNYKPKIDQLEGDHQLIQEALIFDNK	2xLabel:13C(6)15N(2) [K8; K28]; 1x13C6_15N2_acetyl [K6]	0.000609844	9.36306e-05	1	5	1	P12814	1	3334.77	High	4.282e-05	0.0001183	3.2
FALSE	High	FDTSILPICKDSLGWMFNK	1xCarbamidomethyl [C9]; 1xLabel:13C(6)15N(2) [K19]; 1x13C6_15N2_acetyl [K10]	0.00382845	0.000183047	1	2	3	Q08629	1	2330.15	High	7.708e-05	0.0009544	2.17
FALSE	High	LQNVQIALDFLK	1x13C6_15N2_acetyl [K12]	0.00660825	0.000354675	1	7	1	A0A590UJG2	0	1451.83	High	0.0001441	0.00177	1.62
FALSE	High	LTACLQGQQGAEADK	1xCarbamidomethyl [C4]; 1x13C6_15N2_acetyl [K15]	0.0097656	0.00047936	1	4	1	J3KRS3	0	1639.78	High	0.0002432	0.002766	1.43
FALSE	High	LTELLKQGQYSPMAIEEQVAVIYAGVR	1xOxidation [M13]; 1xLabel:13C(6) [R27]; 1x13C6_15N2_acetyl [K6]	0.0109505	0.00055528	1	1	1	P25705	1	3078.64	High	0.0002707	0.003162	2.19
FALSE	High	VLKQVHPDTGISSKAMGIMNSFVNDIFER	1xOxidation [M16]; 1xLabel:13C(6) [R29]; 2x13C6_15N2_acetyl [K3; K14]	0.0147338	0.000879144	1	15	1	Q5QNW6	2	3355.71	High	0.0003938	0.004419	2.9
FALSE	High	KTGLITPKAGFDSDYDQALADIR	1xLabel:13C(6) [R23]; 1x13C6_15N2_acetyl [K1]	0.0153034	0.000879144	1	3	1	P52701	2	2551.32	High	0.0003938	0.004618	1.72
FALSE	High	VEPAHKSRIVENLQSFNEITAMTGDGVNDAPALK	1xLabel:13C(6) [R8]; 1x13C6_15N2_acetyl [K6]	0.0161371	0.000879144	1	1	1	Q93084	2	3707.89	High	0.0004095	0.004919	2.76
FALSE	High	LGGKPSSPSLSPLMGFGSNK	1xLabel:13C(6)15N(2) [K20]; 1x13C6_15N2_acetyl [K4]	0.0153034	0.000879144	1	5	1	A0A087WZG6	0	2019.05	High	0.0003938	0.004618	2.14
FALSE	High	IINEPTAAAIAYGLDK	1x13C6_15N2_acetyl [K16]	0.014846	0.000879144	4	9	1	P54652; P11142; P11021; P34931	0	1709.92	High	0.0003938	0.004455	1.43
FALSE	High	NELLPSHPLELSEK	1x13C6_15N2_acetyl [K14]	0.015073	0.000879144	1	1	1	Q9Y244	0	1655.87	High	0.0003938	0.004569	2.35
FALSE	High	KMPRYYPTEDVPR	2xLabel:13C(6) [R4; R13]; 1x13C6_15N2_acetyl [K1]	0.0292192	0.00170764	1	3	1	Q02878	2	1713.89	High	0.0007983	0.009715	2.3
FALSE	High	FLFSISK	1x13C6_15N2_acetyl [K7]	0.0329071	0.00208164	1	1	8	P35913	0	891.506	High	0.0009672	0.01113	1.4
FALSE	High	QNLLKSLER	1xLabel:13C(6) [R9]; 1x13C6_15N2_acetyl [K5]	0.0351738	0.00218527	1	1	1	Q9UPU9	1	1156.69	High	0.001005	0.01197	1.68
FALSE	High	VAGGAGGGVSKPHAK	1xLabel:13C(6)15N(2) [K15]; 1x13C6_15N2_acetyl [K11]	0.0364968	0.00225534	1	1	1	Q06945	0	1350.75	High	0.001032	0.01254	2.25
FALSE	High	ESQYVMKIANSLFVQNGFHVNEEFLQMMK	1x13C6_15N2_acetyl [K7]	0.0413593	0.0027638	1	3	1	Q99574	1	3511.69	High	0.00128	0.01442	3.02
FALSE	High	GDAGAKGEKGHPGLIGLIGPPGEQGEK	1xLabel:13C(6)15N(2) [K27]; 2x13C6_15N2_acetyl [K6; K9]	0.0435353	0.00294018	1	9	3	A0A140T9N1	2	2677.4	High	0.001361	0.01528	2.72
FALSE	High	LGCPGFTLPEVKPNPVEGGASK	1xCarbamidomethyl [C3]; 1xLabel:13C(6)15N(2) [K22]; 1x13C6_15N2_acetyl [K12]	0.0454864	0.00326889	1	4	1	A0A2R8YEL6	0	2312.19	High	0.001502	0.01608	3.1
FALSE	High	LEAELAQEQESKQR	1xLabel:13C(6) [R14]; 1x13C6_15N2_acetyl [K12]	0.0468328	0.00340784	1	1	1	Q6DT37	1	1714.88	High	0.001595	0.01666	1.43
FALSE	High	APVQPQQSPAAAPGGTDEKPSGK	1xLabel:13C(6)15N(2) [K23]; 1x13C6_15N2_acetyl [K19]	0.0500008	0.0036473	1	3	1	Q13200	0	2276.15	High	0.001714	0.01796	2.31
FALSE	High	MTPPPPSPLLGTQVK	1xAcetyl [N-Term]; 1x13C6_15N2_acetyl [K15]	0.0541467	0.00388059	1	1	1	Q3C1V9	0	1654.9	High	0.001882	0.01967	2.13
FALSE	High	LLLQVQASSK	1x13C6_15N2_acetyl [K10]	0.0549344	0.00398653	1	1	1	Q9H0C2	0	1136.68	High	0.001922	0.02001	1.68
FALSE	High	AAPVSCFKHGIGCCFGMK	3xCarbamidomethyl [C6; C13; C14]; 1xLabel:13C(6)15N(2) [K18]; 1x13C6_15N2_acetyl [K8]	0.0607548	0.00438631	1	1	1	H7C228	1	2084.95	High	0.002112	0.02249	1.86
FALSE	High	FGQGDLPKPINSDFR	1xLabel:13C(6) [R15]; 1x13C6_15N2_acetyl [K8]	0.0652582	0.00464337	1	1	2	P49792	0	1746.9	High	0.002276	0.02449	1.75
FALSE	High	EYRQMVETELKLICCDILDVLDK	2xCarbamidomethyl [C14; C15]; 1xOxidation [M5]; 1xLabel:13C(6) [R3]; 1x13C6_15N2_acetyl [K11]	0.0671446	0.00477659	1	2	1	P62258	2	2955.47	High	0.002348	0.02528	2.43
FALSE	High	FGGALDAAAKMFSK	1xLabel:13C(6)15N(2) [K14]; 1x13C6_15N2_acetyl [K10]	0.067624	0.00477659	1	1	1	P53396	1	1471.76	High	0.002348	0.02548	1.93
FALSE	High	VEAKFINYVK	1xLabel:13C(6)15N(2) [K10]; 1x13C6_15N2_acetyl [K4]	0.0715743	0.00510756	1	1	1	P06748	1	1268.72	High	0.002499	0.02723	1.38
FALSE	High	ELNTVPICPVDKEVIK	1xCarbamidomethyl [C8]; 1xLabel:13C(6)15N(2) [K16]; 1x13C6_15N2_acetyl [K12]	0.0725945	0.00514086	1	1	1	O00463	1	1912.04	High	0.002511	0.02766	0.93
FALSE	High	LCYVALDSEQEMAMAASSSSVEK	1xCarbamidomethyl [C2]; 1xOxidation [M12]; 1x13C6_15N2_acetyl [K23]	0.0731096	0.00521074	1	1	1	Q9BYX7	0	2572.13	High	0.002536	0.02796	1.36
FALSE	High	QMLPGGSKEMSDLQAGYFDPHFVR	1xLabel:13C(6) [R24]; 1x13C6_15N2_acetyl [K8]	0.0784477	0.00542377	1	3	1	D6RCA9	1	2766.32	High	0.002654	0.03034	1.47
FALSE	High	LQLDLQKMELLESK	1xLabel:13C(6)15N(2) [K14]; 1x13C6_15N2_acetyl [K7]	0.0829713	0.00572019	1	1	1	Q96LB3	1	1745.97	High	0.002786	0.03225	1.33
FALSE	High	ENMKAVLIGMKPPK	1xOxidation [M3]; 1xLabel:13C(6)15N(2) [K14]; 1x13C6_15N2_acetyl [K11]	0.0865177	0.00609223	1	1	1	Q9BRS8	1	1629.9	High	0.002938	0.03384	2.09
FALSE	High	GAAVNLTLVTPEK	1x13C6_15N2_acetyl [K13]	0.0883417	0.00632798	1	15	1	Q9H936	0	1362.77	High	0.003026	0.0348	1.7
FALSE	High	LVQAFQYTDKHGEVCPAGWKPGSETIKPEDTMK	1xCarbamidomethyl [C15]; 1xOxidation [M32]; 1x13C6_15N2_acetyl [K10]	0.0889573	0.0063953	1	1	1	H7C3T4	1	3813.83	High	0.003026	0.03491	1.21
FALSE	High	THLSNVYPSKPQDEYHMVHLVCTSR	1xCarbamidomethyl [C22]; 1xLabel:13C(6) [R25]; 1x13C6_15N2_acetyl [K10]	0.0908274	0.00652156	1	1	1	C9J4Q7	0	3054.47	High	0.003128	0.03587	1.82
FALSE	High	NELKGVEVGADTGSKSISEK	1xLabel:13C(6)15N(2) [K4]; 2x13C6_15N2_acetyl [K15; K20]	0.0986644	0.0072133	1	1	1	Q9P2D1	2	2156.11	High	0.00342	0.03961	2.51
FALSE	High	KWVNYSAHYSYQVEIEQK	1x13C6_15N2_acetyl [K18]	0.108561	0.00825698	1	1	1	H0YJ05	1	2322.13	High	0.003875	0.04425	1.75
FALSE	High	LKPGLEK	1xLabel:13C(6)15N(2) [K7]; 1x13C6_15N2_acetyl [K2]	0.110044	0.00832209	1	2	1	P09543	0	842.531	High	0.003899	0.04498	1.16
FALSE	High	NCGKSGVLQALLGR	1xCarbamidomethyl [C2]; 1xLabel:13C(6) [R14]; 1x13C6_15N2_acetyl [K4]	0.115374	0.00863233	1	3	1	Q8IXI2	1	1528.84	High	0.004065	0.04743	1.6
FALSE	High	CPEALFQPSFLGMESCGIHETTFNSIMK	2xCarbamidomethyl [C1; C16]; 1xOxidation [M13]; 1x13C6_15N2_acetyl [K28]	0.122556	0.00902859	1	3	1	A0A2R8Y793	0	3297.48	High	0.004245	0.05129	1.46
FALSE	High	EQTQKFIDWLFSIMESPK	1xOxidation [M14]; 1xLabel:13C(6)15N(2) [K5]; 1x13C6_15N2_acetyl [K18]	0.124204	0.00915368	1	2	1	S4R400	1	2301.14	High	0.004282	0.05206	1.33
FALSE	High	ILQLSVAK	1x13C6_15N2_acetyl [K8]	0.124204	0.00915368	1	1	1	P0DJG4	0	921.586	High	0.00427	0.05189	1.1
FALSE	High	LAPQHHFPAQFEDGLAAVK	1x13C6_15N2_acetyl [K19]	0.13012	0.00952546	1	1	1	Q6P093	0	2126.09	High	0.004445	0.05497	2.15
FALSE	High	GGKGLGKGGAK	1xLabel:13C(6)15N(2) [K11]; 2x13C6_15N2_acetyl [K3; K7]	0.130985	0.00955426	1	1	1	P62805	2	1037.62	High	0.004456	0.05536	2.31
FALSE	High	DLLMNDRSTGEK	1xLabel:13C(6) [R7]; 1x13C6_15N2_acetyl [K12]	0.132729	0.00961275	1	2	1	Q29RF7	1	1434.71	High	0.004488	0.05631	2.01
FALSE	High	ENHKNIPLALNYIHNGKK	1x13C6_15N2_acetyl [K17]	0.138079	0.00997972	1	3	1	J3KTI4	2	2153.17	High	0.004628	0.05883	2.56
FALSE	High	KGESGQSWPR	1xAcetyl [K1]; 1xLabel:13C(6) [R10]	0.00349894	0.000135109	1	3	1	A0A087WYT3	1	1179.58	High	5.815e-05	0.0008458	1.93
FALSE	High	DAGYEFDICLTSVQK	1xAcetyl [K15]; 1xCarbamidomethyl [C9]	0.00571328	0.000225347	1	1	2	Q8N0Y7	0	1787.82	High	9.321e-05	0.001483	2.29
FALSE	High	FDTSILPICKDSLGWMFNK	1xAcetyl [K10]; 1xCarbamidomethyl [C9]; 1xLabel:13C(6)15N(2) [K19]	0.00960276	0.000350999	1	2	1	Q08629	1	2322.14	High	0.0001766	0.00269	2.3
FALSE	High	ANLIASALAQIPQK	1xAcetyl [K14]	0.0106987	0.000433551	1	2	4	Q9Y4X1	0	1479.85	High	0.0002249	0.003045	1.94
FALSE	High	QLATKAAR	1xAcetyl [K5]; 1xLabel:13C(6) [R8]	0.0246175	0.00154784	4	11	1	P84243; Q5TEC6; P68431; Q71DI3	1	906.546	High	0.0006774	0.007895	2.19
FALSE	High	KTGLITPKAGFDSDYDQALADIR	1xAcetyl [K8]; 1xLabel:13C(6) [R23]; 1xLabel:13C(6)15N(2) [K1]	0.0269521	0.00181483	1	3	1	P52701	2	2551.32	High	0.0007962	0.008744	1.9
FALSE	High	DLKPLFEEFGK	1xAcetyl [K3]; 1xLabel:13C(6)15N(2) [K11]	0.0306283	0.0019509	1	4	1	Q9BZC1	0	1372.72	High	0.0008609	0.01009	1.22
FALSE	High	LEAQLEKK	1xAcetyl [K7]; 1xLabel:13C(6)15N(2) [K8]	0.064014	0.00479218	1	3	1	J3KP97	1	1008.58	High	0.002279	0.02376	1.16
FALSE	High	VLEDNSALDKMLQNVQMPSK	1xAcetyl [K10]; 1xLabel:13C(6)15N(2) [K20]	0.0728475	0.00538788	1	1	1	P27487	1	2310.16	High	0.002568	0.02744	2.73
FALSE	High	IDEINKELNQVMEQLGDAR	1xAcetyl [K6]; 1xLabel:13C(6) [R19]	0.081628	0.00598529	1	2	1	Q14683	1	2263.13	High	0.002824	0.03138	2.39
FALSE	High	FLFSISK	1xAcetyl [K7]	0.0833783	0.0061545	1	1	5	P35913	0	883.492	High	0.002847	0.03224	1.76
FALSE	High	KAQIQEMK	1xAcetyl [K1]; 1xLabel:13C(6)15N(2) [K8]	0.0875958	0.00644588	1	1	1	Q86WR0	1	1025.55	High	0.003033	0.03415	1.69
FALSE	High	KPVDSVPLSR	1xAcetyl [K1]; 1xLabel:13C(6) [R10]	0.0939561	0.00693155	1	2	4	Q8NFT6	0	1145.66	High	0.003251	0.03711	1.84
FALSE	High	VLKQVHPDTGISSKAMGIMNSFVNDIFER	2xAcetyl [K3; K14]; 2xOxidation [M16; M19]; 1xLabel:13C(6) [R29]	0.0959437	0.00706486	1	15	2	Q5QNW6	2	3355.68	High	0.003301	0.03797	2.85
FALSE	High	KNEDLKQMLESNK	1xAcetyl [K6]; 1xOxidation [M8]; 1xLabel:13C(6)15N(2) [K1]	0.0966146	0.00713164	1	1	1	O00203	2	1642.82	High	0.003313	0.03819	1.78
FALSE	High	VEYFLKWKGFTDADNTWEPEENLDCPELIEAFLNSQK	1xAcetyl [K6]; 1xCarbamidomethyl [C25]; 1xLabel:13C(6)15N(2) [K37]	0.0972897	0.00719808	1	2	1	Q13185	2	4526.13	High	0.003378	0.03866	4.01
FALSE	High	KELEQMCNPIITK	1xAcetyl [K1]; 1xCarbamidomethyl [C7]; 1xLabel:13C(6)15N(2) [K13]	0.108679	0.00825018	1	1	1	P34931	1	1653.84	High	0.003844	0.04411	1.4
FALSE	High	MEEIKPASASCVSK	1xAcetyl [K5]; 1xCarbamidomethyl [C11]; 1xLabel:13C(6)15N(2) [K14]	0.122057	0.00899344	1	8	1	E9PQT1	0	1586.76	High	0.004208	0.05072	1.67
FALSE	High	ALENELEAAQGNLSQTTQEQK	1xAcetyl [K21]	0.124562	0.0091479	1	1	2	Q0VF96	0	2344.13	High	0.004255	0.0518	2.09
FALSE	High	KWEWLHESK	1xAcetyl [K1]; 1xLabel:13C(6)15N(2) [K9]	0.12797	0.00927616	1	1	1	Q9H7T9	1	1292.65	High	0.004322	0.05335	1.35
FALSE	High	LVQAFQYTDKHGEVCPAGWKPGSETIKPEDTMK	1xAcetyl [K20]; 1xCarbamidomethyl [C15]; 1xOxidation [M32]; 1xLabel:13C(6)15N(2) [K33]	0.129705	0.0094389	1	1	1	H7C3T4	1	3813.83	High	0.004382	0.05454	1.35
FALSE	High	KPNVIR	1xAcetyl [K1]; 1xLabel:13C(6) [R6]	0.13413	0.00981872	1	3	1	E7EV10	0	774.493	High	0.0045	0.0564	1.12

## Sheet: MS2100403_Cell
Checked	Confidence	Sequence	Modifications	Qvality PEP	Qvality q-value	# Protein Groups	# Proteins	# PSMs	Master Protein Accessions	# Missed Cleavages	Theo. MH+ [Da]	Confidence (by Search Engine): Sequest HT	Percolator q-Value (by Search Engine): Sequest HT	Percolator PEP (by Search Engine): Sequest HT	XCorr (by Search Engine): Sequest HT
FALSE	High	KTLLLWQVR	1xAcetyl [K1]	0.145911	0.00968096	1	1	1	P0CF97	1	1198.73	High	0.003629	0.04719	1.53
FALSE	High	LAVISDSGEKR	1xAcetyl [K10]	0.0120913	0.000477079	1	1	2	Q03164	1	1216.65	High	0.0002021	0.001699	1.89
FALSE	High	SFFSALNWRK	1xAcetyl [K10]	0.0606203	0.00243398	1	1	1	Q5JST6	1	1297.67	High	0.001019	0.0143	2.05
FALSE	High	VFTTVGSAEKR	1xAcetyl [K10]	0.00515156	0.000385298	1	2	2	P49327	1	1236.66	High	0.0001165	0.0005598	2.07
FALSE	High	SLHDALCVVKR	1xAcetyl [K10]; 1xCarbamidomethyl [C7]	0.000408945	0.000133704	1	5	2	P17987	1	1339.72	High	4.36e-05	2.085e-05	2.14
FALSE	High	ELAMQTFGVLKELMTHHVHTYGLIMGGSNR	1xAcetyl [K11]	0.023903	0.000914996	1	1	2	Q9NVP1	1	3412.7	High	0.0003163	0.004152	4.45
FALSE	High	YVDIAIPCNNKGAHSVGLMWWMLAR	1xAcetyl [K11]; 1xCarbamidomethyl [C8]; 1xOxidation [M19]	0.0485641	0.00219043	1	3	1	P08865	1	2960.44	High	0.000824	0.01066	3.66
FALSE	High	TGPIGPQGAPGKPGPDGLR	1xAcetyl [K12]	0.146731	0.00968096	1	1	1	P20908	0	1813.96	High	0.003649	0.04751	1.76
FALSE	High	TLLCLSLTGPHKLEEGEVAMGR	1xAcetyl [K12]; 1xCarbamidomethyl [C4]	0.106488	0.00654803	1	2	1	Q14690	1	2453.25	High	0.002348	0.03054	2.04
FALSE	High	LLNLHENQIQIIKVNSFK	1xAcetyl [K13]	0.0763643	0.00365634	1	1	1	Q9HCJ2	1	2193.24	High	0.001421	0.01953	2.32
FALSE	High	SSGPYGGGGQYFAKPR	1xAcetyl [K14]	0.000298067	0.000133704	1	3	1	F8W6I7	0	1670.79	High	4.36e-05	1.386e-05	2.51
FALSE	High	VYLLYRPGHYDILYK	1xAcetyl [K15]	0.0723249	0.00347896	1	5	1	J3KR44	0	1955.04	High	0.001324	0.01803	1.87
FALSE	High	IMIMTDQDQDGSHIKGLLINFIHHNWPSLLR	1xAcetyl [K15]	0.0251448	0.000997586	1	1	1	P11388	1	3684.88	High	0.0003664	0.004433	4.95
FALSE	High	ALSDHHIYLEGTLLKPNMVTPGHACTQKFSHEEIAMATVTALRR	1xAcetyl [K15]; 1xCarbamidomethyl [C25]	0.0796488	0.0039318	1	4	1	P04075	2	4986.52	High	0.001494	0.02055	5.28
FALSE	High	TECNHYNNIMALYLKTK	1xAcetyl [K15]; 1xCarbamidomethyl [C3]; 1xOxidation [M10]	0.0632711	0.00251848	1	2	2	Q16531	1	2171.03	High	0.00104	0.01512	1.89
FALSE	High	YPIEHGIITNWDDMEKIWHHTFYNELR	1xAcetyl [K16]; 1xOxidation [M14]	0.00227443	0.000133704	1	3	1	P68133	1	3515.65	High	4.36e-05	0.0001933	4.39
FALSE	High	EEKRPPWAPPPQHNFLKNWQR	1xAcetyl [K17]	0.110921	0.00689311	1	4	1	Q8TBZ2	2	2697.38	High	0.002465	0.03235	1.62
FALSE	High	SKFADLSEAANR	1xAcetyl [K2]	0.0283525	0.000997586	1	3	1	P08670	1	1350.66	High	0.0003664	0.005213	2.11
FALSE	High	GLSGAQDPFPGPAPVPVEVVQKFCR	1xAcetyl [K22]; 1xCarbamidomethyl [C24]	0.0636586	0.00251848	1	2	1	A0A140T9L0	1	2694.37	High	0.00104	0.01529	4.24
FALSE	High	YSVWVGGSILASLSTFQQMWISKQEYDESGPSIVHR	1xAcetyl [K23]	0.135606	0.00876507	1	5	1	A5A3E0	1	4128.02	High	0.003283	0.04254	4.98
FALSE	High	SEKFAFQAEVNR	1xAcetyl [K3]	0.038574	0.00128769	1	3	1	P14625	1	1467.72	High	0.0004994	0.007848	1.88
FALSE	High	SAKIGLASALQPR	1xAcetyl [K3]	0.0563174	0.00235218	1	22	3	A0A0G2JM16	1	1353.78	High	0.0009492	0.01298	2.27
FALSE	High	ITKFENAFLSHVVSQHQALLGTIR	1xAcetyl [K3]	0.000471335	0.000133704	1	1	2	P25705	1	2751.49	High	4.36e-05	2.5e-05	3.39
FALSE	High	GQSKTHTINAYHLDPR	1xAcetyl [K4]	0.038574	0.00128769	1	1	1	Q96F81	1	1879.94	High	0.0004994	0.007845	1.97
FALSE	High	AVLKFAAATGATPIAGR	1xAcetyl [K4]	0.000512586	0.000133704	1	4	1	P08865	1	1656.94	High	4.36e-05	2.802e-05	2.95
FALSE	High	LTEKQTEVETVMSEVSGFPMPQLDPR	1xAcetyl [K4]; 2xOxidation [M12; M20]	0.00492484	0.000385298	1	2	1	Q13895	1	3022.44	High	0.0001165	0.0005261	2.3
FALSE	High	FGPGPPCVSKPLVAKDPFGPPDAPDKPIVEDVTSNSMLVK	1xAcetyl [K40]; 1xCarbamidomethyl [C7]	0.0772897	0.00374536	1	3	1	Q8WZ42	1	4245.16	High	0.001421	0.01977	9.37
FALSE	High	LVSEKLASYQAAR	1xAcetyl [K5]	8.85665e-05	0.000133704	1	7	2	A0A087WUS5	1	1477.8	High	4.36e-05	2.857e-06	3.06
FALSE	High	ASGGKLIFYDLR	1xAcetyl [K5]	0.0806108	0.00401126	1	2	1	Q15046	1	1381.75	High	0.001518	0.0209	1.92
FALSE	High	QLATKAAR	1xAcetyl [K5]	0.0146463	0.000477079	1	11	1	P68431	1	900.526	High	0.0002021	0.002178	2.56
FALSE	High	GCGVVKFESPEVAER	1xAcetyl [K6]; 1xCarbamidomethyl [C2]	8.12679e-06	0.000133704	1	2	1	A0A087X0X3	1	1705.82	High	4.36e-05	1.289e-07	3.35
FALSE	High	GILTLKYPIEHGIVTNWDDMEKIWHHTFYNELR	1xAcetyl [K6]; 1xOxidation [M20]	0.0519826	0.00225929	1	13	1	P60709	2	4127.05	High	0.0008459	0.01163	4.37
FALSE	High	FLFSISK	1xAcetyl [K7]	0.090294	0.0047368	1	1	6	P35913	0	883.492	High	0.001735	0.02433	0.94
FALSE	High	GLRNDVKSHVCWHVYGLLQR	1xAcetyl [K7]; 1xCarbamidomethyl [C11]	0.083561	0.0041005	1	1	1	Q6N069	2	2479.28	High	0.001564	0.02195	1.96
FALSE	High	IVGCSVHKGFAFVQYVNER	1xAcetyl [K8]; 1xCarbamidomethyl [C4]	0.0115618	0.000477079	1	14	1	B4DY08	1	2252.13	High	0.0002021	0.001599	2.04
FALSE	High	ESYSVYVYKVLK	1xAcetyl [K9]	0.0935646	0.00501013	1	10	2	Q5QNW6	1	1519.8	High	0.001832	0.02554	1.56
FALSE	High	LHPFHVIR	1xAcetyl [N-Term]	0.0267862	0.000997586	1	3	1	H7C123	0	1060.61	High	0.0003664	0.004843	1.11
FALSE	High	MMIHGFQSSHR	1xAcetyl [N-Term]	0.00029047	0.000133704	1	1	3	O75663	0	1372.62	High	4.36e-05	1.335e-05	2.15
FALSE	High	MLSVVHFLR	1xAcetyl [N-Term]	0.0133083	0.000477079	1	1	1	E7EV07	0	1143.63	High	0.0002021	0.001934	1.45
FALSE	High	MFSFNMFDHPIPR	1xAcetyl [N-Term]	3.6105e-05	0.000133704	1	2	2	C9IZG3	0	1680.77	High	4.36e-05	8.971e-07	3.19
FALSE	High	MENQVLTPHVYWAQR	1xAcetyl [N-Term]	5.48208e-09	0.000133704	1	2	1	Q9P035	0	1913.93	High	4.36e-05	9.911e-12	4.27
FALSE	High	MDVFLMIR	1xAcetyl [N-Term]	0.00114826	0.000133704	1	2	1	Q15370	0	1066.54	High	4.36e-05	7.966e-05	2.76
FALSE	High	MLGVAAGMTHSNMANALASATCER	1xAcetyl [N-Term]; 1xCarbamidomethyl [C22]	6.48397e-09	0.000133704	1	1	1	C9JF46	0	2506.13	High	4.36e-05	1.23e-11	4.44
FALSE	High	KQLATKAAR	2xAcetyl [K1; K6]	0.00147667	0.000133704	1	11	1	P68431	2	1070.63	High	4.36e-05	0.0001103	2.87
FALSE	High	AKSMKFVDGLMIHSGDPVNYYVDTAVR	2xAcetyl [K2; K5]; 1xOxidation [M4]	3.31986e-05	0.000133704	1	4	2	P23396	2	3113.51	High	4.36e-05	8.04e-07	3.72
FALSE	High	GLGKGGAKR	2xAcetyl [K4; K8]	0.135606	0.00876507	1	1	2	P62805	2	927.537	High	0.003283	0.04269	2.46
FALSE	High	GILTLKYPIEHGIVTNWDDMEKIWHHTFYNELR	2xAcetyl [K6; K22]	0.00441478	0.000385298	1	13	2	P60709	2	4153.06	High	0.0001165	0.0004576	4.55
FALSE	High	AAPGAEFAPNKR	1x13C6_15N2_acetyl [K11]	0.00035465	0.000131961	1	1	2	Q15233	1	1278.67	High	4.392e-05	1.996e-05	2.37
FALSE	High	ILGLLDAYLKTR	1x13C6_15N2_acetyl [K10]	0.00124433	0.000131961	1	1	2	P26641	1	1425.86	High	4.392e-05	0.0001007	2.55
FALSE	High	INEILSNALKR	1x13C6_15N2_acetyl [K10]	0.00238194	0.000131961	1	3	1	A0A087X0X3	1	1320.77	High	4.392e-05	0.0002318	2.62
FALSE	High	LVSEKLASYQAAR	1x13C6_15N2_acetyl [K5]	1.57236e-06	0.000131961	1	7	4	A0A087WUS5	1	1485.81	High	4.392e-05	1.917e-08	3.84
FALSE	High	LYVIYKVPQVR	1x13C6_15N2_acetyl [K6]	0.00303315	0.000131961	1	3	1	P09661	1	1427.85	High	4.392e-05	0.0003143	1.63
FALSE	High	MDVFLMIR	1xAcetyl [N-Term]	0.000854507	0.000131961	1	2	1	Q15370	0	1066.54	High	4.392e-05	6.187e-05	2.76
FALSE	High	MENQVLTPHVYWAQR	1xAcetyl [N-Term]	8.38505e-09	0.000131961	1	2	1	Q9P035	0	1913.93	High	4.392e-05	2.317e-11	4.27
FALSE	High	MESGFTSKDTYLSHFNPR	1x13C6_15N2_acetyl [K8]	0.000110461	0.000131961	1	1	3	P40261	1	2167	High	4.392e-05	4.5e-06	3.45
FALSE	High	MFSFNMFDHPIPR	1xAcetyl [N-Term]	1.69532e-05	0.000131961	1	2	2	C9IZG3	0	1680.77	High	4.392e-05	4.033e-07	3.19
FALSE	High	MKFNPFVTSDR	1x13C6_15N2_acetyl [K2]	0.00282824	0.000131961	2	8	2	J3QQQ9; E5RIT6	1	1391.69	High	4.392e-05	0.0002875	2.79
FALSE	High	MLGVAAGMTHSNMANALASATCER	1xAcetyl [N-Term]; 1xCarbamidomethyl [C22]	5.83033e-09	0.000131961	1	1	1	C9JF46	0	2506.13	High	4.392e-05	1.449e-11	4.44
FALSE	High	MMIHGFQSSHR	1xAcetyl [N-Term]	0.00035465	0.000131961	1	1	3	O75663	0	1372.62	High	4.392e-05	2.004e-05	2.15
FALSE	High	MVNHFIAEFKR	1x13C6_15N2_acetyl [K10]	0.000613513	0.000131961	1	4	7	P11142	1	1441.75	High	4.392e-05	4.045e-05	2.18
FALSE	High	NAEKAMTALAR	1x13C6_15N2_acetyl [K4]	0.000526507	0.000131961	1	3	2	Q9ULR0	1	1225.64	High	4.392e-05	3.318e-05	2.14
FALSE	High	NIKLGIHEDSQNR	1x13C6_15N2_acetyl [K3]	0.000123104	0.000131961	1	1	6	P07900	1	1573.82	High	4.392e-05	5.143e-06	3.07
FALSE	High	NLKLGIHEDSTNR	1x13C6_15N2_acetyl [K3]	2.7697e-05	0.000131961	1	1	5	P08238	1	1546.81	High	4.392e-05	7.586e-07	2.61
FALSE	High	LLFSNTAAQKLR	1x13C6_15N2_acetyl [K10]	0.000146224	0.000131961	1	1	3	Q96ST3	1	1411.81	High	4.392e-05	6.423e-06	3.07
FALSE	High	NLVPGESVYGEKR	1x13C6_15N2_acetyl [K12]	0.00153532	0.000131961	1	8	1	P22087	1	1497.78	High	4.392e-05	0.0001318	2.18
FALSE	High	LKIGFFNQQYAEQLR	1x13C6_15N2_acetyl [K2]	0.000189898	0.000131961	1	2	1	Q8NE71	1	1905.01	High	4.392e-05	8.968e-06	3.04
FALSE	High	LGQSDPAPLQHQMDIYQKR	1x13C6_15N2_acetyl [K18]	2.97811e-07	0.000131961	1	3	3	P29401	1	2275.14	High	4.392e-05	2.264e-09	4.14
FALSE	High	HMVMQKLLR	1x13C6_15N2_acetyl [K6]	0.000196048	0.000131961	2	5	2	A0A0J9YYL3; A0A0J9YXX5	1	1205.67	High	4.392e-05	9.337e-06	2.46
FALSE	High	HVPDSGATATAYLCGVKGNFQTIGLSAAAR	1xCarbamidomethyl [C14]; 1x13C6_15N2_acetyl [K17]	4.4731e-06	0.000131961	1	2	1	P05187	1	3083.55	High	4.392e-05	7.309e-08	3.48
FALSE	High	KATSEIFHSQSFLATGSNLR	1x13C6_15N2_acetyl [K1]	0.00196799	0.000131961	1	4	1	Q9P0V9	1	2244.15	High	4.392e-05	0.0001803	3.06
FALSE	High	KDVYVQLYLQHLTAR	1x13C6_15N2_acetyl [K1]	1.377e-07	0.000131961	2	3	1	P42167; P42166	1	1897.04	High	4.392e-05	8.382e-10	4.57
FALSE	High	KFFLSHPAYR	1x13C6_15N2_acetyl [K1]	5.87659e-05	0.000131961	2	5	1	E5RHK8; P50570	1	1315.7	High	4.392e-05	1.995e-06	2.65
FALSE	High	KLFIGGLSFETTEESLR	1x13C6_15N2_acetyl [K1]	9.47904e-05	0.000131961	1	2	2	P22626	1	1977.04	High	4.392e-05	3.677e-06	2.67
FALSE	High	KLIYFQLHR	1x13C6_15N2_acetyl [K1]	0.001555	0.000131961	1	1	4	Q13263	1	1267.74	High	4.392e-05	0.0001335	3.13
FALSE	High	KLPPLPLTLALGAFLNHR	1x13C6_15N2_acetyl [K1]	5.61153e-09	0.000131961	1	1	1	O96008	1	2021.21	High	4.392e-05	1.383e-11	4.82
FALSE	High	KPVKHTAMVSWGGVSIPNSPFR	2x13C6_15N2_acetyl [K1; K4]	0.0006969	0.000131961	1	3	1	P21333	1	2495.32	High	4.392e-05	4.751e-05	3.51
FALSE	High	KVSPNELILGWYATGHDITEHSVLIHEYYSR	1x13C6_15N2_acetyl [K1]	0.00265397	0.000131961	1	1	1	O00303	1	3677.85	High	4.392e-05	0.0002659	6.32
FALSE	High	LALHELKNLTQYSWLLDGFPR	1x13C6_15N2_acetyl [K7]	0.000543553	0.000131961	1	1	3	Q9UIJ7	1	2564.37	High	4.392e-05	3.475e-05	4.78
FALSE	High	LCYVALDFENEMATAASSSSLEKSYELPDGQVITIGNER	1xCarbamidomethyl [C2]; 1xOxidation [M12]; 1x13C6_15N2_acetyl [K23]	2.50719e-07	0.000131961	1	4	3	P68133	1	4374.05	High	4.392e-05	1.81e-09	3.22
FALSE	High	IECEIKINHEGEVNR	1xCarbamidomethyl [C3]; 1x13C6_15N2_acetyl [K6]	2.48825e-06	0.000131961	1	3	1	E9PC52	1	1889.93	High	4.392e-05	3.453e-08	2.81
FALSE	High	LFAEAVQKSR	1x13C6_15N2_acetyl [K8]	0.00107476	0.000131961	1	1	1	P31327	1	1198.67	High	4.392e-05	8.324e-05	2.86
FALSE	High	LFVGNLPADITEDEFKR	1x13C6_15N2_acetyl [K16]	8.30167e-06	0.000131961	1	1	1	P23246	1	2014.04	High	4.392e-05	1.612e-07	3.38
FALSE	High	LHISPSNMTNQNTPEYMEKIK	1x13C6_15N2_acetyl [K19]	0.000228455	0.000131961	1	1	1	Q92769	1	2525.23	High	4.392e-05	1.136e-05	4.15
FALSE	High	NQKLTATTQKQEQIINTMTQDLR	1x13C6_15N2_acetyl [K3]	5.45708e-07	0.000131961	1	1	2	P12270	2	2753.43	High	4.392e-05	4.912e-09	5.18
FALSE	High	NQKLTATTQKQEQIINTMTQDLR	2x13C6_15N2_acetyl [K3; K10]	1.61102e-05	0.000131961	1	1	2	P12270	2	2803.46	High	4.392e-05	3.787e-07	5.14
FALSE	High	NRETHEIVALKR	1x13C6_15N2_acetyl [K11]	0.00187029	0.000131961	1	1	2	Q00535	2	1515.85	High	4.392e-05	0.0001688	3.34
FALSE	High	TPCEEILVKHVGSR	1xCarbamidomethyl [C3]; 1x13C6_15N2_acetyl [K9]	5.95199e-05	0.000131961	1	3	4	P21333	1	1674.87	High	4.392e-05	2.029e-06	2.9
FALSE	High	TSSAQVEGGVHSLHSYEKR	1x13C6_15N2_acetyl [K18]	1.35628e-05	0.000131961	1	2	3	P12268	1	2122.04	High	4.392e-05	3.035e-07	3.36
FALSE	High	TTGQVVAMKK	1x13C6_15N2_acetyl [K9]	0.0026709	0.000131961	1	4	1	P06493	1	1112.62	High	4.392e-05	0.0002678	2.61
FALSE	High	TVTAMDVVYALKR	1x13C6_15N2_acetyl [K12]	5.92145e-06	0.000131961	1	1	10	P62805	1	1516.83	High	4.392e-05	1.046e-07	3.15
FALSE	High	VAGCSVHKGYAFVQYSNER	1xCarbamidomethyl [C4]; 1x13C6_15N2_acetyl [K8]	0.000248192	0.000131961	1	4	1	Q9UKM9	1	2222.05	High	4.392e-05	1.268e-05	4.76
FALSE	High	VFTTVGSAEKR	1x13C6_15N2_acetyl [K10]	0.000958333	0.000131961	1	2	2	P49327	1	1244.67	High	4.392e-05	7.16e-05	2.72
FALSE	High	VHCCFYFISPFGHGLKPLDVAFMK	2xCarbamidomethyl [C3; C4]; 1x13C6_15N2_acetyl [K16]	7.4398e-05	0.000131961	1	6	1	Q15019	0	2920.42	High	4.392e-05	2.699e-06	4.4
FALSE	High	VHSFPTLKFFPASADR	1x13C6_15N2_acetyl [K8]	0.000519839	0.000131961	1	4	1	H7BZ94	1	1869.97	High	4.392e-05	3.272e-05	3.82
FALSE	High	VKLLLQVQHASK	1x13C6_15N2_acetyl [K2]	0.00107476	0.000131961	2	4	2	P12236; P05141	1	1413.87	High	4.392e-05	8.349e-05	2.69
FALSE	High	VKVFGWVHR	1x13C6_15N2_acetyl [K2]	0.00116755	0.000131961	1	5	1	O43776	1	1177.67	High	4.392e-05	9.261e-05	2.89
FALSE	High	VLDSGAPIKIPVGPETLGR	1x13C6_15N2_acetyl [K9]	4.42709e-08	0.000131961	1	3	1	P06576	1	1969.12	High	4.392e-05	1.95e-10	3.62
FALSE	High	VMTIAPGLFGTPLLTSLPEKVCNFLASQVPFPSR	1xCarbamidomethyl [C22]; 1x13C6_15N2_acetyl [K20]	3.57855e-06	0.000131961	1	1	1	Q99714	1	3737.99	High	4.392e-05	5.515e-08	5.11
FALSE	High	VQKFLNAEGSGGIVGHDEISR	1x13C6_15N2_acetyl [K3]	7.16947e-06	0.000131961	1	2	1	H0Y8J2	1	2263.16	High	4.392e-05	1.343e-07	3.08
FALSE	High	VYLLYRPGHYDILYK	1x13C6_15N2_acetyl [K15]	0.000738031	0.000131961	1	5	1	J3KR44	0	1963.06	High	4.392e-05	5.116e-05	2.65
FALSE	High	YPIEHGIVTNWDDMEKIWHHTFYNELR	1xOxidation [M14]; 1x13C6_15N2_acetyl [K16]	5.11387e-06	0.000131961	1	13	3	P60709	1	3509.65	High	4.392e-05	8.652e-08	4.57
FALSE	High	THYIVGYNLPSYEYLYNLGDQYALKMR	1xOxidation [M26]; 1x13C6_15N2_acetyl [K25]	8.9725e-07	0.000131961	1	2	1	P04843	1	3350.63	High	4.392e-05	9.312e-09	5.29
FALSE	High	TFLALAHKWWDEQGVYAPLHSMNDLR	1x13C6_15N2_acetyl [K8]	0.000114038	0.000131961	1	1	1	Q9NZJ6	1	3148.56	High	4.392e-05	4.662e-06	3.14
FALSE	High	SYSDPPLKFMSVQRPGPYDRPGTAR	1x13C6_15N2_acetyl [K8]	0.0025873	0.000131961	1	1	2	P52597	1	2872.43	High	4.392e-05	0.0002561	2.81
FALSE	High	SVYKTHIDVIHYR	1x13C6_15N2_acetyl [K4]	0.000145295	0.000131961	1	6	1	A0A3B3IT92	1	1680.89	High	4.392e-05	6.387e-06	3.65
FALSE	High	NSSYFVEWIPNNVKTAVCDIPPR	1xCarbamidomethyl [C18]; 1x13C6_15N2_acetyl [K14]	0.00188223	0.000131961	2	7	2	Q13885; P07437	1	2756.36	High	4.392e-05	0.0001707	3.95
FALSE	High	NVNIQNFHISWKDGLGFCALIHR	1xCarbamidomethyl [C18]; 1x13C6_15N2_acetyl [K12]	7.16061e-05	0.000131961	1	5	1	P12814	1	2789.42	High	4.392e-05	2.564e-06	4.58
FALSE	High	RGEIIAKQGGGGGGGSVPGIER	1x13C6_15N2_acetyl [K7]	4.25069e-06	0.000131961	1	4	1	A0A087X0X3	2	2102.12	High	4.392e-05	6.845e-08	3.55
FALSE	High	RMEELHNQEMQKR	1x13C6_15N2_acetyl [K12]	0.000426648	0.000131961	1	2	1	P23246	2	1778.85	High	4.392e-05	2.533e-05	2.26
FALSE	High	RMEELHNQEVQKR	1x13C6_15N2_acetyl [K12]	1.11576e-07	0.000131961	1	3	3	Q15233	2	1746.88	High	4.392e-05	6.422e-10	3.71
FALSE	High	RWLPAGDALLQMITIHLPSPVTAQKYR	1x13C6_15N2_acetyl [K25]	0.000817236	0.000131961	1	1	1	P13639	2	3125.72	High	4.392e-05	5.86e-05	6.17
FALSE	High	SAFLCGVMKTYR	1xCarbamidomethyl [C5]; 1x13C6_15N2_acetyl [K9]	0.00149671	0.000131961	2	3	1	O43390; O60506	1	1482.73	High	4.392e-05	0.0001268	2.56
FALSE	High	HKNMSVHLSPCFR	1xCarbamidomethyl [C11]; 1x13C6_15N2_acetyl [K2]	0.0019932	0.000131961	1	3	1	P62280	1	1662.81	High	4.392e-05	0.0001835	2.78
FALSE	High	SGKFMNPTDQAR	1x13C6_15N2_acetyl [K3]	0.00242783	0.000131961	1	3	4	Q9Y2W2	1	1401.67	High	4.392e-05	0.0002359	2.49
FALSE	High	SISLYYTGEKGQNQDYR	1x13C6_15N2_acetyl [K10]	6.36694e-08	0.000131961	1	2	1	P19338	1	2071.98	High	4.392e-05	3.125e-10	3.62
FALSE	High	SMGFIGHYLDQKR	1x13C6_15N2_acetyl [K12]	0.00142238	0.000131961	1	1	1	P53396	1	1601.8	High	4.392e-05	0.0001192	2.33
FALSE	High	SPALKSPLQSVVVR	1x13C6_15N2_acetyl [K5]	0.00249041	0.000131961	1	2	1	Q9Y2W1	1	1530.91	High	4.392e-05	0.0002456	3.15
FALSE	High	SPEQQLSATQKFR	1x13C6_15N2_acetyl [K11]	6.93597e-05	0.000131961	1	6	1	P52294	1	1569.81	High	4.392e-05	2.476e-06	3.03
FALSE	High	SPKLFYADHPFIFLVR	1x13C6_15N2_acetyl [K3]	7.85771e-08	0.000131961	1	3	1	P50454	1	2000.09	High	4.392e-05	4.095e-10	5.07
FALSE	High	SSGPYGGGGQYFAKPR	1x13C6_15N2_acetyl [K14]	1.32533e-07	0.000131961	1	3	5	F8W6I7	0	1678.81	High	4.392e-05	7.978e-10	2.64
FALSE	High	SVVAKFNASQLITQR	1x13C6_15N2_acetyl [K5]	0.00200592	0.000131961	1	5	2	F5GY37	1	1711.96	High	4.392e-05	0.0001857	3.28
FALSE	High	SLHDALCVVKR	1xCarbamidomethyl [C7]; 1x13C6_15N2_acetyl [K10]	2.50417e-06	0.000131961	1	5	15	P17987	1	1347.73	High	4.392e-05	3.476e-08	2.79
FALSE	High	HGKYMACCLLYR	2xCarbamidomethyl [C7; C8]; 1x13C6_15N2_acetyl [K3]	0.000142543	0.000131961	3	6	2	F5H5D3; Q71U36; P68366	1	1621.75	High	4.392e-05	6.215e-06	2.34
FALSE	High	LLGCQSIEKFR	1xCarbamidomethyl [C4]; 1x13C6_15N2_acetyl [K9]	0.00184663	0.000131961	1	1	1	Q8WYP5	1	1400.74	High	4.392e-05	0.0001665	1.98
FALSE	High	GKILFIFIDSDHTDNQR	1x13C6_15N2_acetyl [K2]	2.89962e-06	0.000131961	1	5	4	H7BZ94	1	2069.05	High	4.392e-05	4.189e-08	4.07
FALSE	High	GGQNSTAASTKYDVFR	1x13C6_15N2_acetyl [K11]	4.44468e-06	0.000131961	1	1	1	Q9UMZ2	1	1751.84	High	4.392e-05	7.284e-08	3.78
FALSE	High	CCSGAIIVLTKSGR	2xCarbamidomethyl [C1; C2]; 1x13C6_15N2_acetyl [K11]	0.000296685	0.000131961	1	2	1	P14618	1	1571.81	High	4.392e-05	1.596e-05	2.69
FALSE	High	AVLKFAAATGATPIAGR	1x13C6_15N2_acetyl [K4]	0.000177039	0.000131961	1	4	3	P08865	1	1664.96	High	4.392e-05	8.179e-06	3.64
FALSE	High	GLNSESMTEETLKR	1x13C6_15N2_acetyl [K13]	0.000970621	0.000131961	1	2	1	P31327	1	1644.8	High	4.392e-05	7.305e-05	2.58
FALSE	High	GILTLKYPIEHGIVTNWDDMEKIWHHTFYNELR	1xOxidation [M20]; 2x13C6_15N2_acetyl [K6; K22]	6.68393e-06	0.000131961	1	13	2	P60709	2	4185.09	High	4.392e-05	1.228e-07	4.58
FALSE	High	GIVEFSGKPAAR	1x13C6_15N2_acetyl [K8]	0.000198563	0.000131961	1	3	2	Q15233	0	1281.7	High	4.392e-05	9.529e-06	3.53
FALSE	High	GPIKFNVWDTAGQEK	1x13C6_15N2_acetyl [K4]	0.000423937	0.000131961	1	5	1	F5H018	1	1739.88	High	4.392e-05	2.515e-05	3.04
FALSE	High	DALLLWCQMKTAGYPNVNVHNFTTSWR	1xCarbamidomethyl [C7]; 1xOxidation [M9]; 1x13C6_15N2_acetyl [K10]	0.000554044	0.000131961	1	2	1	O15020	1	3288.58	High	4.392e-05	3.543e-05	4.27
FALSE	High	DTGKTPVEPEVAIHR	1x13C6_15N2_acetyl [K4]	0.000641498	0.000131961	1	3	1	P60866	1	1698.89	High	4.392e-05	4.277e-05	1.75
FALSE	High	AQIMAYKMLAR	1x13C6_15N2_acetyl [K7]	0.0027572	0.000131961	1	6	1	P51532	1	1345.72	High	4.392e-05	0.0002782	2.32
FALSE	High	GSPTGGAQLLKR	1x13C6_15N2_acetyl [K11]	0.0018002	0.000131961	1	1	2	Q14684	1	1234.7	High	4.392e-05	0.0001613	1.7
FALSE	High	EIAQDFKTDLR	1x13C6_15N2_acetyl [K7]	0.00216511	0.000131961	1	9	1	P68431	1	1385.71	High	4.392e-05	0.0002039	3.02
FALSE	High	AITGASLADIMAKR	1x13C6_15N2_acetyl [K13]	4.83455e-07	0.000131961	1	3	2	P83731	1	1467.81	High	4.392e-05	4.219e-09	4.28
FALSE	High	FINYVKNCFR	1xCarbamidomethyl [C8]; 1x13C6_15N2_acetyl [K6]	0.00116013	0.000131961	1	1	3	P06748	1	1410.71	High	4.392e-05	9.189e-05	2.91
FALSE	High	FSFNSSYNVVKR	1x13C6_15N2_acetyl [K11]	0.000408032	0.000131961	1	1	1	Q86XK3	1	1497.76	High	4.392e-05	2.402e-05	2.07
FALSE	High	AKSMKFVDGLMIHSGDPVNYYVDTAVR	2x13C6_15N2_acetyl [K2; K5]	2.02662e-05	0.000131961	1	4	1	P23396	2	3113.54	High	4.392e-05	5.088e-07	4.05
FALSE	High	AKLWACNFCFQR	2xCarbamidomethyl [C6; C9]; 1x13C6_15N2_acetyl [K2]	0.00113095	0.000131961	1	3	1	Q15437	1	1650.78	High	4.392e-05	8.883e-05	2.34
FALSE	High	AKAGAGSATLSMAYAGAR	1x13C6_15N2_acetyl [K2]	0.000382839	0.000131961	1	2	1	P40926	1	1703.86	High	4.392e-05	2.209e-05	2.08
FALSE	High	GAYKIYVMATHGILSAEAPR	1x13C6_15N2_acetyl [K4]	5.15279e-07	0.000131961	1	3	1	Q14558	1	2198.15	High	4.392e-05	4.557e-09	3.43
FALSE	High	GCGVVKFESPEVAER	1xCarbamidomethyl [C2]; 1x13C6_15N2_acetyl [K6]	1.41257e-07	0.000131961	1	2	7	A0A087X0X3	1	1713.84	High	4.392e-05	8.694e-10	4.31
FALSE	High	GILAADESTGSIAKR	1x13C6_15N2_acetyl [K14]	1.54444e-07	0.000131961	1	5	4	P04075	1	1538.83	High	4.392e-05	9.698e-10	3.91
FALSE	High	CWKFEHCNFNDVTTR	2xCarbamidomethyl [C1; C7]; 1x13C6_15N2_acetyl [K3]	7.20641e-05	0.000131961	1	3	1	A0A2U3TZL5	1	2063.89	High	4.392e-05	2.585e-06	3.22
FALSE	High	SFVKVYNYNHLMPTR	1x13C6_15N2_acetyl [K4]	0.00321177	0.000263718	1	2	1	P61353	1	1918.97	High	8.092e-05	0.0003402	1.76
FALSE	High	NVKFNVWDVGGQDK	1x13C6_15N2_acetyl [K3]	0.00406309	0.000263718	1	1	1	P62330	1	1655.83	High	8.092e-05	0.0004594	2.23
FALSE	High	GAAPNVVYTYTGKR	1x13C6_15N2_acetyl [K13]	0.00335791	0.000263718	1	4	1	F8WJN3	1	1546.81	High	8.092e-05	0.000359	1.51
FALSE	High	LTKAVATYHANTER	1x13C6_15N2_acetyl [K3]	0.00371731	0.000263718	1	11	1	P51532	1	1624.85	High	8.092e-05	0.0004102	1.5
FALSE	High	IMATPEQVGKMK	1x13C6_15N2_acetyl [K10]	0.00458416	0.000263718	1	2	1	B1AHC9	1	1382.73	High	8.092e-05	0.0005341	2.11
FALSE	High	HALKWIRPQTSE	1x13C6_15N2_acetyl [K4]	0.0038373	0.000263718	1	6	1	Q6PJT7	1	1515.82	High	8.092e-05	0.0004272	1.17
FALSE	High	SYKPVFWSPSSR	1x13C6_15N2_acetyl [K3]	0.003813	0.000263718	1	1	1	Q9NSE4	0	1490.75	High	8.092e-05	0.0004226	2.01
FALSE	High	ACKFAEWCLDYGAHGCR	3xCarbamidomethyl [C2; C8; C16]; 1x13C6_15N2_acetyl [K3]	0.00396115	0.000263718	1	1	2	Q9NS86	1	2150.91	High	8.092e-05	0.0004441	2.63
FALSE	High	VMRVEYHFLSPYVSPKESPFR	1x13C6_15N2_acetyl [K16]	0.00398639	0.000263718	1	2	1	P02786	2	2618.33	High	8.092e-05	0.0004495	4.66
FALSE	High	TAADYKILGGSVLHLVLALR	1x13C6_15N2_acetyl [K6]	0.00467231	0.000263718	1	1	7	Q15843	1	2160.26	High	8.092e-05	0.0005481	1.62
FALSE	High	KLAEQCGGLQGFLIFRSFGGGTGSGFTSLLMER	1xCarbamidomethyl [C6]; 1x13C6_15N2_acetyl [K1]	0.00479248	0.000263718	1	1	2	A6NHL2	2	3571.79	High	8.092e-05	0.0005693	3.94
FALSE	High	VLGTVKWFNVR	1x13C6_15N2_acetyl [K6]	0.00313112	0.000263718	1	3	1	P16989	1	1368.79	High	8.092e-05	0.0003275	2.39
FALSE	High	SKFADLSEAANR	1x13C6_15N2_acetyl [K2]	0.0040118	0.000263718	1	3	1	P08670	1	1358.68	High	8.092e-05	0.0004499	2.24
FALSE	High	TVDGPSGKLWR	1x13C6_15N2_acetyl [K8]	0.00396115	0.000263718	1	2	1	P04406	1	1265.67	High	8.092e-05	0.0004443	2.15
FALSE	High	AVDDGVNTFKVLTR	1x13C6_15N2_acetyl [K10]	0.00641644	0.000381602	1	1	1	P50990	1	1584.85	High	0.0001509	0.0008276	2.09
FALSE	High	GFGYKGSCFHR	1xCarbamidomethyl [C8]; 1x13C6_15N2_acetyl [K5]	0.0055809	0.000381602	1	3	1	P62937	1	1365.62	High	0.0001509	0.0006884	2.32
FALSE	High	YCTTYQSKGQTLTLTQQQR	1xCarbamidomethyl [C2]; 1x13C6_15N2_acetyl [K8]	0.00602225	0.000381602	1	5	1	H0Y9S7	1	2355.15	High	0.0001509	0.0007645	3.02
FALSE	High	AHGELHEQFKR	1x13C6_15N2_acetyl [K10]	0.00675019	0.000381602	1	2	1	Q96N67	1	1401.71	High	0.0001509	0.0008822	1.14
FALSE	High	ERSPALKSPLQSVVVR	1x13C6_15N2_acetyl [K7]	0.00507422	0.000381602	1	2	1	Q9Y2W1	2	1816.05	High	0.0001509	0.0006121	2.78
FALSE	High	AMSTTSISSPQPGKLR	1x13C6_15N2_acetyl [K14]	0.0063356	0.000381602	1	3	1	Q9UJU6	1	1710.89	High	0.0001509	0.0008115	1.96
FALSE	High	TFIAIKPDGVQR	1x13C6_15N2_acetyl [K6]	0.00675019	0.000381602	1	8	2	Q32Q12	0	1394.79	High	0.0001509	0.0008811	2.17
FALSE	High	EKMTQIMFEAFNTPAMYVAIQAVLSLYASGR	2xOxidation [M7; M16]; 1x13C6_15N2_acetyl [K2]	0.00491572	0.000381602	1	1	1	Q562R1	1	3562.75	High	0.000121	0.0005842	3.73
FALSE	High	QQIGSSAMPYKR	1x13C6_15N2_acetyl [K11]	0.00637589	0.000381602	1	8	1	A0A1B0GTG9	1	1415.72	High	0.0001509	0.0008167	2.28
FALSE	High	RNPQTHLKDPDMVWDFWSLRPESLHQVSFLFSDR	1x13C6_15N2_acetyl [K8]	0.00488462	0.000381602	1	1	3	P04040	2	4234.08	High	0.000121	0.0005798	5.57
FALSE	High	DGGPATKFWESPETVSQLDSVR	1x13C6_15N2_acetyl [K7]	0.00523781	0.000381602	1	2	1	Q92922	1	2456.18	High	0.0001509	0.0006348	3.33
FALSE	High	SEKFAFQAEVNR	1x13C6_15N2_acetyl [K3]	0.00662306	0.000381602	1	3	5	P14625	1	1475.74	High	0.0001509	0.0008612	2.26
FALSE	High	AIRPQIDLKR	1x13C6_15N2_acetyl [K9]	0.00501022	0.000381602	1	1	1	P78527	1	1259.77	High	0.0001509	0.0005999	2.27
FALSE	High	SIELFYKFVPLLPGNR	1x13C6_15N2_acetyl [K7]	0.00621624	0.000381602	1	1	2	P78527	1	1943.09	High	0.0001509	0.0007952	3.26
FALSE	High	YSQICAKAVR	1xCarbamidomethyl [C5]; 1x13C6_15N2_acetyl [K7]	0.00561641	0.000381602	1	1	1	P56381	1	1245.65	High	0.0001509	0.0006938	2.31
FALSE	High	KQLATKAAR	2x13C6_15N2_acetyl [K1; K6]	0.00598418	0.000381602	1	11	12	P68431	2	1086.66	High	0.0001509	0.0007556	2.35
FALSE	High	LAVISDSGEKR	1x13C6_15N2_acetyl [K10]	0.00523781	0.000381602	1	1	1	Q03164	1	1224.67	High	0.0001509	0.0006364	3.02
FALSE	High	SGADPVTSVGKR	1x13C6_15N2_acetyl [K11]	0.0108499	0.00048267	1	1	1	Q92994	1	1223.65	High	0.0001735	0.00162	1.97
FALSE	High	THTQDAVPLTLGQEFSGYVQQVKYAMTR	1x13C6_15N2_acetyl [K23]	0.0106462	0.00048267	1	1	1	P07954	1	3218.6	High	0.0001735	0.001581	5.12
FALSE	High	MLSVVHFLR	1xAcetyl [N-Term]	0.00869614	0.00048267	1	1	1	E7EV07	0	1143.63	High	0.0001735	0.001219	1.45
FALSE	High	FLAAGTHLGGTNLDFQMEQYIYKR	1x13C6_15N2_acetyl [K23]	0.00831932	0.00048267	1	4	1	P08865	1	2823.4	High	0.0001735	0.001153	3.2
FALSE	High	TVLKMAAER	1x13C6_15N2_acetyl [K4]	0.0100576	0.00048267	1	2	2	P23921	1	1068.6	High	0.0001735	0.001473	2.4
FALSE	High	LGAASLKFGAR	1x13C6_15N2_acetyl [K7]	0.0103151	0.00048267	1	3	2	O60231	1	1140.66	High	0.0001735	0.001519	2.25
FALSE	High	VIIEKYYTR	1x13C6_15N2_acetyl [K5]	0.00816283	0.00048267	1	6	1	H3BNC9	1	1234.69	High	0.0001735	0.001126	1.64
FALSE	High	SNYNFEKPFLWLAR	1x13C6_15N2_acetyl [K7]	0.0104463	0.00048267	1	5	1	F5H018	0	1834.94	High	0.0001735	0.001553	3.26
FALSE	High	ADINTKWAATR	1x13C6_15N2_acetyl [K6]	0.00775968	0.00048267	1	2	1	P50914	1	1296.68	High	0.0001735	0.001057	1.65
FALSE	High	ADSLLAVVKR	1x13C6_15N2_acetyl [K9]	0.0144111	0.000586252	2	2	2	Q15424; Q14151	1	1121.68	High	0.0002006	0.002351	2.19
FALSE	High	HVVFGKVKEGMNIVEAMER	2x13C6_15N2_acetyl [K6; K8]	0.0146859	0.000586252	1	1	1	P62937	2	2273.17	High	0.0002006	0.00241	1.78
FALSE	High	TNIQKEATWTMSNITAGR	1x13C6_15N2_acetyl [K5]	0.014872	0.000586252	1	1	1	P52292	1	2072.03	High	0.0002006	0.002436	3.3
FALSE	High	LHPHELNNLLSKVLIYLR	1x13C6_15N2_acetyl [K12]	0.0143206	0.000586252	1	2	1	A0A0A0MTH9	1	2222.29	High	0.0002006	0.002337	3.1
FALSE	High	GKYFVTFPYPYMNGR	1x13C6_15N2_acetyl [K2]	0.0149659	0.000586252	1	2	1	Q9P2J5	1	1889.91	High	0.0002006	0.002457	1.98
FALSE	High	TFNLEKQNHTPR	1x13C6_15N2_acetyl [K6]	0.014872	0.000586252	1	5	1	Q15233	1	1534.79	High	0.0002006	0.002444	3.03
FALSE	High	HLNMKLTR	1x13C6_15N2_acetyl [K5]	0.0150604	0.000586252	1	2	1	P38646	1	1062.6	High	0.0002006	0.002491	1.72
FALSE	High	FLAMKWMITECR	1xCarbamidomethyl [C11]; 1x13C6_15N2_acetyl [K5]	0.014872	0.000586252	1	4	2	J3KSI8	1	1635.79	High	0.0002006	0.002448	2.14
FALSE	High	KMCLFAGFQR	1xCarbamidomethyl [C3]; 1x13C6_15N2_acetyl [K1]	0.0144111	0.000586252	1	12	1	Q00839	1	1307.65	High	0.0002006	0.002344	2.33
FALSE	High	IFVGNVDGADTTPEELAALFAPYGTVMSCAVMKQFAFVHMR	1xCarbamidomethyl [C29]; 1x13C6_15N2_acetyl [K33]	0.0130289	0.000586252	1	5	1	Q96PK6	1	4541.19	High	0.0002006	0.002052	4.73
FALSE	High	VMKFSVSPVVR	1x13C6_15N2_acetyl [K3]	0.0136167	0.000586252	1	1	3	P13639	1	1298.74	High	0.0002006	0.002183	2.08
FALSE	High	EKPYFPIPEEYTFIQNVPLEDRVR	1x13C6_15N2_acetyl [K2]	0.0161397	0.000681425	1	11	1	Q00839	1	3029.55	High	0.0002603	0.002717	3.18
FALSE	High	GQLKFISGHTSELGDFR	1x13C6_15N2_acetyl [K4]	0.0198557	0.000681425	1	5	3	A0A3B3IRK6	1	1941.99	High	0.0002884	0.003546	2.46
FALSE	High	AQSLLQLWKAYSNAHGEAAAR	1x13C6_15N2_acetyl [K9]	0.0170791	0.000681425	1	5	1	Q8WXH0	1	2335.2	High	0.0002603	0.002932	3.06
FALSE	High	NLKLGIHEDSTNRR	1x13C6_15N2_acetyl [K3]	0.0175138	0.000681425	1	1	2	P08238	2	1702.91	High	0.0002603	0.003026	2.85
FALSE	High	QLATKAAR	1x13C6_15N2_acetyl [K5]	0.0163439	0.000681425	1	11	7	P68431	1	908.54	High	0.0002603	0.002751	2.69
FALSE	High	KVLVMLAAQSR	1x13C6_15N2_acetyl [K1]	0.0179593	0.000681425	1	3	1	Q969Z0	1	1265.75	High	0.0002603	0.00311	2.11
FALSE	High	GILTLKYPIEHGIVTNWDDMEKIWHHTFYNELR	1xOxidation [M20]; 1x13C6_15N2_acetyl [K6]	0.0154444	0.000681425	1	13	1	P60709	2	4135.06	High	0.0002603	0.002569	3.87
FALSE	High	RPEEWGKLIYQWVSR	1x13C6_15N2_acetyl [K7]	0.016447	0.000681425	1	2	1	Q9BRG1	1	1997.05	High	0.0002603	0.002796	2.44
FALSE	High	GANTHLSTFSFTKVDVGQQPLR	1x13C6_15N2_acetyl [K13]	0.0181862	0.000681425	1	4	1	A0A499FIX8	1	2453.27	High	0.0002884	0.00318	2.68
FALSE	High	VNLKRPCPFWNDISQCGR	2xCarbamidomethyl [C7; C16]; 1x13C6_15N2_acetyl [K4]	0.0170791	0.000681425	1	3	2	Q96HE7	1	2297.12	High	0.0002603	0.002917	2.92
FALSE	High	HSQFIGYPITLYLEKEQDKEISDDEAEEEK	1x13C6_15N2_acetyl [K15]	0.0175138	0.000681425	1	1	1	Q58FF7	2	3633.72	High	0.0002603	0.00301	3.17
FALSE	High	LNSASLKQPYITQNYFPVGTVVEYECRPGYR	1xCarbamidomethyl [C26]; 1x13C6_15N2_acetyl [K7]	0.0194857	0.000681425	1	4	1	B1AP13	1	3699.84	High	0.0002884	0.003482	2.37
FALSE	High	VLHIDLWKCYLSYVR	1xCarbamidomethyl [C9]; 1x13C6_15N2_acetyl [K8]	0.0179593	0.000681425	1	2	1	Q12996	1	2015.07	High	0.0002603	0.003115	2.79
FALSE	High	KAQLVVIAHDVDPIELVVFLPALCR	1xCarbamidomethyl [C24]; 1x13C6_15N2_acetyl [K1]	0.0183008	0.000681425	1	2	1	Q5T8U2	1	2865.61	High	0.0002884	0.003188	3.73
FALSE	High	LAFLLFKQDQPIDFSEDARPSPCYQLAQR	1xCarbamidomethyl [C23]; 1x13C6_15N2_acetyl [K7]	0.0183008	0.000681425	1	1	1	Q96DV4	1	3503.75	High	0.0002884	0.003188	3
FALSE	High	YQKSTELLIR	1x13C6_15N2_acetyl [K3]	0.0180724	0.000681425	1	12	1	P68431	1	1300.73	High	0.0002603	0.003144	2
FALSE	High	ATSTSDMLLKLAR	1x13C6_15N2_acetyl [K10]	0.0201062	0.00079265	1	2	1	Q9NW64	1	1456.79	High	0.0003188	0.003619	1.72
FALSE	High	KAYFLYMYSR	1x13C6_15N2_acetyl [K1]	0.0204877	0.00079265	1	1	1	Q9UJX2	1	1391.69	High	0.0003188	0.003707	2.37
FALSE	High	FIDTTSKFGHGR	1x13C6_15N2_acetyl [K7]	0.0201062	0.00079265	1	3	1	P39023	1	1415.72	High	0.0003188	0.003623	1.34
FALSE	High	GEKFVMQEEFSR	1x13C6_15N2_acetyl [K3]	0.0235111	0.000888712	1	1	1	P30101	1	1536.72	High	0.0003743	0.004413	1.92
FALSE	High	LKLSILYPATTGR	1x13C6_15N2_acetyl [K2]	0.0208763	0.000888712	1	1	1	P30041	1	1482.88	High	0.0003447	0.003802	2.21
FALSE	High	ISFKFDHLR	1x13C6_15N2_acetyl [K4]	0.0211394	0.000888712	1	1	1	P52907	1	1212.66	High	0.0003447	0.003858	2.14
FALSE	High	AEIISLCKR	1xCarbamidomethyl [C7]; 1x13C6_15N2_acetyl [K8]	0.0232191	0.000888712	1	3	2	H7C3A1	1	1139.63	High	0.0003743	0.00437	2.38
FALSE	High	LVNHFVEEFKR	1x13C6_15N2_acetyl [K10]	0.0232191	0.000888712	1	3	1	A0A0G2JIW1	1	1467.78	High	0.0003447	0.004347	1.78
FALSE	High	GSSASLVLKR	1x13C6_15N2_acetyl [K9]	0.0229307	0.000888712	1	1	2	Q00325	1	1067.63	High	0.0003447	0.004288	2.34
FALSE	High	TPLVSSPMDTVTEAGMAIAMAK	1xOxidation [M20]; 1x13C6_15N2_acetyl [K22]	0.0219484	0.000888712	1	1	1	E7ETK5	0	2287.11	High	0.0003447	0.004049	2.46
FALSE	High	LSLISKFR	1x13C6_15N2_acetyl [K6]	0.0216754	0.000888712	1	2	4	P55084	1	1013.62	High	0.0003447	0.003983	1.91
FALSE	High	LHPFHVIR	1xAcetyl [N-Term]	0.0256582	0.000973555	1	3	1	H7C123	0	1060.61	High	0.000394	0.004969	1.11
FALSE	High	VTIAKAGIHAR	1x13C6_15N2_acetyl [K5]	0.0274784	0.000973555	1	3	1	P25205	1	1186.71	High	0.000394	0.005412	1.97
FALSE	High	DLVPNHLSYYLYNHVAMWPEQSDKWPTAVR	1x13C6_15N2_acetyl [K24]	0.0271384	0.000973555	1	1	2	Q9P2J5	1	3679.79	High	0.000394	0.005337	4.21
FALSE	High	KSTGGKAPR	2x13C6_15N2_acetyl [K1; K6]	0.024257	0.000973555	1	12	3	P68431	2	1001.57	High	0.000394	0.00461	2.06
FALSE	High	NLFTKTHPQWYPAR	1x13C6_15N2_acetyl [K5]	0.0271384	0.000973555	1	3	1	M0R2N5	1	1808.93	High	0.000394	0.00535	1.9
FALSE	High	TLLIKTVETR	1x13C6_15N2_acetyl [K5]	0.0250259	0.000973555	1	1	2	P08670	1	1223.74	High	0.000394	0.004787	1.97
FALSE	High	LLKAAFLQYCR	1xCarbamidomethyl [C10]; 1x13C6_15N2_acetyl [K3]	0.0250259	0.000973555	1	1	1	Q8WUM0	1	1432.79	High	0.000394	0.004793	2.62
FALSE	High	CESAFLSKR	1xCarbamidomethyl [C1]; 1x13C6_15N2_acetyl [K8]	0.0288806	0.00108021	1	3	1	P83731	1	1147.57	High	0.000394	0.005772	2.17
FALSE	High	ISTQLDFASKR	1x13C6_15N2_acetyl [K10]	0.0292419	0.00118244	1	1	1	P12270	1	1315.71	High	0.0004232	0.005874	1.69
FALSE	High	FSVVSDKNHMHFGAITCAMGIR	1xCarbamidomethyl [C17]; 1x13C6_15N2_acetyl [K7]	0.0299777	0.00118244	1	1	1	Q9Y5B9	1	2528.21	High	0.0004506	0.006059	4.53
FALSE	High	GKLASFFLSR	1x13C6_15N2_acetyl [K2]	0.0311153	0.00128443	1	5	1	Q8IZL8	1	1175.67	High	0.0004789	0.0064	1.71
FALSE	High	VIEKFTENTR	1x13C6_15N2_acetyl [K4]	0.0331049	0.00148464	1	3	2	P40937	1	1286.68	High	0.0005617	0.006913	2.06
FALSE	High	YGMKNIVSAFGIIPR	1x13C6_15N2_acetyl [K4]	0.0326974	0.00148464	1	1	1	Q96PZ0	1	1715.94	High	0.0005617	0.006817	2.39
FALSE	High	KQLATKAAR	1x13C6_15N2_acetyl [K6]	0.0333105	0.00148464	1	11	1	P68431	2	1036.64	High	0.0005617	0.007002	1.4
FALSE	High	IAGYVTHLMKR	1x13C6_15N2_acetyl [K10]	0.0329005	0.00148464	1	4	4	H3BNC9	1	1338.74	High	0.0005617	0.006849	2.38
FALSE	High	SFVVSKFR	1x13C6_15N2_acetyl [K6]	0.0329005	0.00148464	1	2	3	P18583	1	1019.58	High	0.0005617	0.006866	2.38
FALSE	High	FLVNRVQDYIQSKIVYYLMNIHVQPR	1x13C6_15N2_acetyl [K13]	0.0318968	0.00148464	1	1	1	O60825	2	3286.76	High	0.0005371	0.006589	4.18
FALSE	High	QIFLGGVDKR	1x13C6_15N2_acetyl [K9]	0.0335174	0.00148464	1	1	1	P05141	1	1182.67	High	0.0005617	0.007005	1.51
FALSE	High	HIGKPLLGGPFSLTTHTGER	1x13C6_15N2_acetyl [K4]	0.0372297	0.00199215	1	2	1	J3QL56	0	2168.17	High	0.0006991	0.008044	2.44
FALSE	High	SSDQPLTVPVSPKFSTR	1x13C6_15N2_acetyl [K13]	0.0374601	0.00199215	1	1	1	Q9ULW0	1	1896	High	0.0006991	0.008107	1.52
FALSE	High	LLFCTGKVYYDLTR	1xCarbamidomethyl [C4]; 1x13C6_15N2_acetyl [K7]	0.0428881	0.0021522	1	5	1	E9PDF2	1	1798.93	High	0.0007994	0.009687	1.91
FALSE	High	GFYIYQEGVKR	1x13C6_15N2_acetyl [K10]	0.0453198	0.0021522	1	3	1	H0YFD6	1	1409.73	High	0.0008236	0.01047	1.43
FALSE	High	AFGGQSLKFGK	1x13C6_15N2_acetyl [K8]	0.0428881	0.0021522	1	3	2	P31040	1	1189.65	High	0.0007994	0.009687	1.89
FALSE	High	LWNATKFALR	1x13C6_15N2_acetyl [K6]	0.0391111	0.0021522	1	3	1	P26640	1	1269.72	High	0.0007767	0.008627	1.93
FALSE	High	TVVSGLVQFVPKEELQDR	1x13C6_15N2_acetyl [K12]	0.043152	0.0021522	1	1	1	P54577	1	2094.13	High	0.0007994	0.009815	2.1
FALSE	High	MIASHLLAYFFTELNHDQVQKVDQYLYHMR	1x13C6_15N2_acetyl [K21]	0.0428881	0.0021522	1	1	1	P52789	1	3760.85	High	0.0007994	0.009698	4.08
FALSE	High	MVEEVQKHSVHTLVFR	1x13C6_15N2_acetyl [K7]	0.0405819	0.0021522	1	2	2	O43660	1	1989.05	High	0.0007767	0.009004	2.2
FALSE	High	KIEKFHSQLMR	1x13C6_15N2_acetyl [K4]	0.0453198	0.0021522	1	1	1	P49458	2	1466.8	High	0.0008236	0.01043	2.82
FALSE	High	STVAQLVKR	1x13C6_15N2_acetyl [K8]	0.0386324	0.0021522	1	2	2	P25705	1	1051.63	High	0.0007767	0.008451	2.07
FALSE	High	AVVVKKIETR	2x13C6_15N2_acetyl [K5; K6]	0.0426258	0.0021522	1	1	2	P05787	2	1242.77	High	0.0007994	0.009601	2.23
FALSE	High	EQIKWSLLR	1x13C6_15N2_acetyl [K4]	0.0410839	0.0021522	1	4	1	F8W651	1	1222.7	High	0.0007767	0.009191	2.07
FALSE	High	RYQKSTELLIR	1x13C6_15N2_acetyl [K4]	0.03984	0.0021522	1	12	1	P68431	2	1456.84	High	0.0007767	0.008807	1.55
FALSE	High	TVQKQGFHHLWLQR	1x13C6_15N2_acetyl [K4]	0.0458778	0.00225068	1	5	1	A0A0J9YWK2	1	1827.99	High	0.0008504	0.0106	1.75
FALSE	High	HAKWFQAR	1x13C6_15N2_acetyl [K3]	0.045598	0.00225068	3	5	1	Q12906; Q96SI9; Q96KR1	1	1093.58	High	0.0008504	0.01056	1.94
FALSE	High	FLFSISK	1x13C6_15N2_acetyl [K7]	0.0473018	0.00233885	1	1	4	P35913	0	891.506	High	0.0009012	0.01104	1.21
FALSE	High	TPVTLKQR	1x13C6_15N2_acetyl [K6]	0.0461593	0.00233885	1	3	1	P42167	1	992.598	High	0.0009012	0.01071	1.56
FALSE	High	SYKVSTSGPR	1x13C6_15N2_acetyl [K3]	0.0473018	0.00233885	1	4	1	P05787	1	1131.59	High	0.0009012	0.01101	1.98
FALSE	High	GVLKVFLENVIR	1x13C6_15N2_acetyl [K4]	0.0527848	0.00258723	1	1	1	P62805	1	1436.87	High	0.0009688	0.01272	2.8
FALSE	High	VGGLLAFAKR	1x13C6_15N2_acetyl [K9]	0.0521469	0.00258723	1	6	1	M0R2B7	1	1081.66	High	0.0009688	0.01254	2
FALSE	High	GYSSLLKR	1x13C6_15N2_acetyl [K7]	0.0547428	0.00258723	1	2	4	J3KTA4	1	973.555	High	0.0009688	0.01343	1.98
FALSE	High	GYAFVTFCTKEAAQEAVKLYNNHEIR	1xCarbamidomethyl [C8]; 2x13C6_15N2_acetyl [K10; K18]	0.0544118	0.00258723	1	2	1	O60506	2	3159.55	High	0.0009688	0.01331	3.07
FALSE	High	GLGGIMVKR	1x13C6_15N2_acetyl [K8]	0.05343	0.00258723	1	1	1	O94776	1	980.58	High	0.0009688	0.01301	1.28
FALSE	High	KVHVIFNYK	1x13C6_15N2_acetyl [K1]	0.0527848	0.00258723	1	2	1	P27797	1	1197.69	High	0.0009688	0.01273	1.78
FALSE	High	DKGIFLHLSNQHEFGR	1x13C6_15N2_acetyl [K2]	0.0560862	0.00258723	1	2	1	O60568	1	1947.99	High	0.0009907	0.01378	1.65
FALSE	High	VPKFGVSTGR	1x13C6_15N2_acetyl [K3]	0.0550758	0.00258723	1	1	1	Q09666	1	1097.62	High	0.0009907	0.01347	1.84
FALSE	High	KVYMLYNLQPDR	1x13C6_15N2_acetyl [K1]	0.0554107	0.00258723	1	1	1	Q9H1D9	1	1589.82	High	0.0009907	0.01361	1.24
FALSE	High	LEGDLSLADKEVTAK	1x13C6_15N2_acetyl [K10]	0.0521469	0.00258723	1	1	1	Q8IVF2	1	1638.87	High	0.0009688	0.01254	1.49
FALSE	High	GLGKGGAKR	2x13C6_15N2_acetyl [K4; K8]	0.0574607	0.00278194	1	1	17	P62805	2	943.565	High	0.001044	0.01429	2.4
FALSE	High	MYEEHLKR	1x13C6_15N2_acetyl [K7]	0.0603054	0.00285946	1	2	1	P84090	1	1155.57	High	0.001091	0.01522	1.09
FALSE	High	SGFGKFER	1x13C6_15N2_acetyl [K5]	0.061037	0.00295402	1	16	3	O00571	1	977.493	High	0.001145	0.0155	1.74
FALSE	High	SEVDMLKIR	1x13C6_15N2_acetyl [K7]	0.061777	0.0030462	1	2	1	P07355	1	1140.62	High	0.001196	0.01566	1.97
FALSE	High	ALKLNSNEAR	1x13C6_15N2_acetyl [K3]	0.0629028	0.0031399	1	1	1	P78527	1	1165.64	High	0.001222	0.01606	1.67
FALSE	High	ISSSLAIMGVSPPMSSVVVEK	2xOxidation [M8; M14]; 1x13C6_15N2_acetyl [K21]	0.0644337	0.00332025	1	2	1	Q8NA72	0	2200.13	High	0.001295	0.01657	1.53
FALSE	High	IEKFHSQLMR	1x13C6_15N2_acetyl [K3]	0.0640477	0.00332025	1	1	1	P49458	1	1338.71	High	0.001295	0.01644	2.13
FALSE	High	LLDFGSLSNLQVTQPTVGMNFKTPR	1x13C6_15N2_acetyl [K22]	0.0632823	0.00332025	1	2	1	H3BNC9	1	2813.47	High	0.001222	0.01616	4.43
FALSE	High	GQLQKLASER	1x13C6_15N2_acetyl [K5]	0.067197	0.00339714	1	1	1	P42166	1	1179.66	High	0.001314	0.01763	1.1
FALSE	High	ILTLGKLSR	1x13C6_15N2_acetyl [K6]	0.0688253	0.00339714	1	1	1	P09874	1	1050.68	High	0.001314	0.01812	1.8
FALSE	High	GYPTIKFFR	1x13C6_15N2_acetyl [K6]	0.0680066	0.00339714	1	5	2	H7BZ94	1	1178.64	High	0.001314	0.01788	1.33
FALSE	High	AEHPKTHVTHHPVSDHEATLR	1x13C6_15N2_acetyl [K5]	0.0688253	0.00339714	1	16	1	A0A1W2PRX1	1	2449.22	High	0.001314	0.01812	1.63
FALSE	High	TFYEKR	1x13C6_15N2_acetyl [K5]	0.0692381	0.00348815	1	2	4	P62753	1	893.461	High	0.001314	0.01825	1.01
FALSE	High	IGKFEAR	1x13C6_15N2_acetyl [K3]	0.0709123	0.0035771	1	1	2	Q13347	1	870.492	High	0.001389	0.01887	1.19
FALSE	High	IHTGEKAYK	1x13C6_15N2_acetyl [K9]	0.0717634	0.00376271	1	2	1	P51522	1	1096.59	High	0.001441	0.01921	2.99
FALSE	High	AGGVMKIVR	1x13C6_15N2_acetyl [K6]	0.0721925	0.00376271	1	2	1	Q9Y2L1	1	980.58	High	0.001467	0.01938	1.77
FALSE	High	TLKFWDTR	1x13C6_15N2_acetyl [K3]	0.0730579	0.00385223	1	3	3	P78406	1	1116.59	High	0.00149	0.01962	1.53
FALSE	High	KVITMFVQR	1x13C6_15N2_acetyl [K1]	0.0784546	0.00429685	1	3	1	P13010	1	1171.67	High	0.001686	0.02165	2.11
FALSE	High	LAIVLFTKELSR	1x13C6_15N2_acetyl [K8]	0.0784546	0.00429685	1	2	1	G8JLA1	1	1439.87	High	0.001686	0.02159	2.04
FALSE	High	TYSAKLDNAR	1x13C6_15N2_acetyl [K5]	0.0784546	0.00429685	2	3	1	P02545; Q3BDU5	1	1188.61	High	0.001686	0.0216	1.56
FALSE	High	HWPFQVVSEGGKPK	2x13C6_15N2_acetyl [K12; K14]	0.0817698	0.0043701	1	1	1	P48741	0	1695.88	High	0.001731	0.0228	2.35
FALSE	High	YKLLGGLAVR	1x13C6_15N2_acetyl [K2]	0.0822537	0.00446065	1	5	1	P23396	1	1139.7	High	0.001757	0.02297	1.56
FALSE	High	WFFQKLRF	1x13C6_15N2_acetyl [K5]	0.084713	0.00481425	1	2	1	P61353	2	1221.67	High	0.001878	0.02397	1.61
FALSE	High	NSCLIKR	1xCarbamidomethyl [C3]; 1x13C6_15N2_acetyl [K6]	0.0877527	0.00507812	1	1	1	Q53R41	1	940.512	High	0.001949	0.02506	1.24
FALSE	High	ALLLFSIK	1x13C6_15N2_acetyl [K8]	0.0882688	0.00526357	1	1	4	A0A087X1B6	0	954.611	High	0.001999	0.02527	1.32
FALSE	High	DKYHSLHQR	1x13C6_15N2_acetyl [K2]	0.0908913	0.00543327	1	4	2	A0A494BZW6	1	1233.62	High	0.002093	0.02633	1.91
FALSE	High	MFSWLKR	1xAcetyl [N-Term]; 1x13C6_15N2_acetyl [K6]	0.0919599	0.00560933	1	1	1	Q9NZN4	1	1059.55	High	0.002093	0.02661	1.44
FALSE	High	LAAPLLKR	1x13C6_15N2_acetyl [K7]	0.0919599	0.00560933	1	1	2	P54886	1	931.618	High	0.002143	0.02678	2.01
FALSE	High	TPDLKALLNVVDNARSFIYVAVMNYLPTLEFSHPHR	1xOxidation [M23]; 1x13C6_15N2_acetyl [K5]	0.0919599	0.00560933	1	1	1	Q8IV08	2	4207.19	High	0.002093	0.02669	4.8
FALSE	High	QIHKFEELNR	1x13C6_15N2_acetyl [K4]	0.0974752	0.00613593	1	3	3	B0QY90	1	1363.72	High	0.002414	0.02882	1.11
FALSE	High	LGVVEKK	1x13C6_15N2_acetyl [K6]	0.0952342	0.00613593	1	1	1	O15228	1	822.517	High	0.002368	0.02802	1.81
FALSE	High	TLKGLNSESMTEETLKR	1x13C6_15N2_acetyl [K3]	0.0980428	0.00621891	1	2	1	P31327	2	1987.03	High	0.002414	0.02906	2.24
FALSE	High	LTDCVVMRDPASKR	1xCarbamidomethyl [C4]; 1x13C6_15N2_acetyl [K13]	0.0991869	0.00630401	1	2	1	P22626	2	1697.86	High	0.002459	0.02959	1.6
FALSE	High	LMVALAKGR	1x13C6_15N2_acetyl [K7]	0.0991869	0.00630401	1	10	1	P07355	1	1008.61	High	0.002459	0.02961	1.71
FALSE	High	IFGGLILDIK	1x13C6_15N2_acetyl [K10]	0.0997635	0.00639194	1	8	3	Q9Y6M7	0	1138.7	High	0.002459	0.02967	1.74
FALSE	High	KAYELALYLR	1x13C6_15N2_acetyl [K1]	0.100343	0.00647974	1	2	2	C9J0J7	1	1289.73	High	0.002508	0.03003	1.6
FALSE	High	SKSPAYTLVWTR	1x13C6_15N2_acetyl [K2]	0.105696	0.00669687	1	1	1	P98160	1	1458.78	High	0.002588	0.03209	1.36
FALSE	High	SDLQMQKIR	1x13C6_15N2_acetyl [K7]	0.110034	0.00686434	1	2	3	Q99848	1	1168.62	High	0.002685	0.034	1.83
FALSE	High	ELASALKSALSGHLETVILGLLK	1x13C6_15N2_acetyl [K7]	0.113228	0.00711514	1	14	1	P07355	1	2413.42	High	0.00285	0.03535	3.07
FALSE	High	LCSDSCFSKFR	2xCarbamidomethyl [C2; C6]; 1x13C6_15N2_acetyl [K9]	0.113228	0.00711514	1	4	1	Q14202	1	1456.64	High	0.00285	0.03538	1.12
FALSE	High	AVTGYRDPYSGSTISLFQAMQKGLVLR	1x13C6_15N2_acetyl [K22]	0.113877	0.00711514	1	2	1	Q15149	2	3008.58	High	0.00285	0.03567	2.48
FALSE	High	LVAMKFLR	1x13C6_15N2_acetyl [K5]	0.114529	0.00719435	1	4	1	Q32Q12	1	1027.62	High	0.00285	0.03576	1.17
FALSE	High	LAMLTLEGNLVCLQPAPGPTNK	1xCarbamidomethyl [C12]; 1x13C6_15N2_acetyl [K22]	0.116504	0.00727464	1	2	1	Q8IYG6	0	2387.26	High	0.002893	0.03673	2.58
FALSE	High	IAIEKIR	1x13C6_15N2_acetyl [K5]	0.11851	0.00734924	1	1	1	Q709F0	1	892.57	High	0.002913	0.03757	1.51
FALSE	High	CSKLPSSTKSGWPR	1xCarbamidomethyl [C1]; 2x13C6_15N2_acetyl [K3; K9]	0.119185	0.00752528	1	6	1	A0A0C4DFT8	2	1690.85	High	0.002938	0.03772	2.23
FALSE	High	TTTCSKLAYYYQR	1xCarbamidomethyl [C4]; 1x13C6_15N2_acetyl [K6]	0.119863	0.0075956	1	2	1	P61011	1	1704.81	High	0.00296	0.03811	1.33
FALSE	High	NNMTEFVLLGLTENPK	1x13C6_15N2_acetyl [K16]	0.122611	0.00776801	1	1	1	A6NHA9	0	1869.95	High	0.003027	0.03934	1.07
FALSE	High	QLLHEKIR	1x13C6_15N2_acetyl [K6]	0.126124	0.00818398	1	1	1	P61221	1	1086.65	High	0.003188	0.04074	1.39
FALSE	High	TKPHLFYIPGR	1x13C6_15N2_acetyl [K2]	0.126837	0.00818398	1	1	1	Q9H307	0	1378.77	High	0.003188	0.0411	1.68
FALSE	High	VTVKVYFDLR	1x13C6_15N2_acetyl [K4]	0.132667	0.00939368	1	1	2	P23284	1	1289.73	High	0.00357	0.04369	1.63
FALSE	High	ATLETPTFAQKR	1x13C6_15N2_acetyl [K11]	0.133411	0.00965067	1	2	4	Q5VVW2	1	1412.76	High	0.003618	0.04398	2.48
FALSE	High	LQIKPR	1x13C6_15N2_acetyl [K4]	0.13416	0.00973146	1	1	1	Q9NYK1	0	804.518	High	0.003713	0.04424	0.93
FALSE	High	KAYELALYLR	1x13C6_15N2_acetyl [K1]	0.120654	0.0075403	1	2	2	C9J0J7	1	1289.73	High	0.002846	0.03875	1.6
FALSE	High	KATSEIFHSQSFLATGSNLR	1x13C6_15N2_acetyl [K1]	0.00277038	0.000130111	1	4	1	Q9P0V9	1	2244.15	High	4.279e-05	0.0002789	3.06
FALSE	High	KAYFLYMYSR	1x13C6_15N2_acetyl [K1]	0.0312147	0.00161119	1	1	1	Q9UJX2	1	1391.69	High	0.0005991	0.006462	2.37
FALSE	High	KDVYVQLYLQHLTAR	1x13C6_15N2_acetyl [K1]	1.56017e-07	0.000130111	2	3	1	P42167; P42166	1	1897.04	High	4.279e-05	9.571e-10	4.57
FALSE	High	KFFLSHPAYR	1x13C6_15N2_acetyl [K1]	0.000117708	0.000130111	2	5	1	E5RHK8; P50570	1	1315.7	High	4.279e-05	4.804e-06	2.65
FALSE	High	KLFIGGLSFETTEESLR	1x13C6_15N2_acetyl [K1]	9.37921e-05	0.000130111	1	2	2	P22626	1	1977.04	High	4.279e-05	3.586e-06	2.67
FALSE	High	KLIYFQLHR	1x13C6_15N2_acetyl [K1]	0.00321515	0.000130111	1	1	4	Q13263	1	1267.74	High	4.279e-05	0.0003404	3.13
FALSE	High	KLPPLPLTLALGAFLNHR	1x13C6_15N2_acetyl [K1]	2.36045e-08	0.000130111	1	1	1	O96008	1	2021.21	High	4.279e-05	8.435e-11	4.82
FALSE	High	KVHVIFNYK	1x13C6_15N2_acetyl [K1]	0.0521195	0.00231897	1	2	1	P27797	1	1197.69	High	0.0009198	0.0126	1.78
FALSE	High	KVITMFVQR	1x13C6_15N2_acetyl [K1]	0.0905763	0.00479272	1	3	1	P13010	1	1171.67	High	0.001845	0.02642	2.11
FALSE	High	KVLVMLAAQSR	1x13C6_15N2_acetyl [K1]	0.0148207	0.00046744	1	3	1	Q969Z0	1	1265.75	High	0.0002002	0.002444	2.11
FALSE	High	KVSPNELILGWYATGHDITEHSVLIHEYYSR	1x13C6_15N2_acetyl [K1]	0.00325703	0.000130111	1	1	1	O00303	1	3677.85	High	4.279e-05	0.0003437	6.32
FALSE	High	GFYIYQEGVKR	1x13C6_15N2_acetyl [K10]	0.062299	0.00295305	1	3	1	H0YFD6	1	1409.73	High	0.001226	0.01596	1.43
FALSE	High	AVDDGVNTFKVLTR	1x13C6_15N2_acetyl [K10]	0.00671726	0.000376775	1	1	1	P50990	1	1584.85	High	0.0001473	0.0008795	2.09
FALSE	High	ATSTSDMLLKLAR	1x13C6_15N2_acetyl [K10]	0.0167382	0.00056188	1	2	1	Q9NW64	1	1456.79	High	0.0002255	0.002849	1.72
FALSE	High	IAGYVTHLMKR	1x13C6_15N2_acetyl [K10]	0.101935	0.00565742	1	4	1	H3BNC9	1	1338.74	High	0.002258	0.03095	2.23
FALSE	High	INEILSNALKR	1x13C6_15N2_acetyl [K10]	0.00266481	0.000130111	1	3	1	A0A087X0X3	1	1320.77	High	4.279e-05	0.0002663	2.62
FALSE	High	MVNHFIAEFKR	1x13C6_15N2_acetyl [K10]	0.000908652	0.000130111	1	4	7	P11142	1	1441.75	High	4.279e-05	6.691e-05	2.18
FALSE	High	LVNHFVEEFKR	1x13C6_15N2_acetyl [K10]	0.0401356	0.00186791	1	3	1	A0A0G2JIW1	1	1467.78	High	0.0007192	0.008933	1.78
FALSE	High	ISTQLDFASKR	1x13C6_15N2_acetyl [K10]	0.0474932	0.00213451	1	1	1	P12270	1	1315.71	High	0.0008448	0.01117	1.69
FALSE	High	LAVISDSGEKR	1x13C6_15N2_acetyl [K10]	0.00693749	0.000376775	1	1	1	Q03164	1	1224.67	High	0.0001473	0.0009149	3.02
FALSE	High	AHGELHEQFKR	1x13C6_15N2_acetyl [K10]	0.0126246	0.00046744	1	2	1	Q96N67	1	1401.71	High	0.0002002	0.001978	1.14
FALSE	High	IMATPEQVGKMK	1x13C6_15N2_acetyl [K10]	0.00427383	0.000376775	1	2	1	B1AHC9	1	1382.73	High	0.0001174	0.0004911	2.11
FALSE	High	VFTTVGSAEKR	1x13C6_15N2_acetyl [K10]	0.00156651	0.000130111	1	2	2	P49327	1	1244.67	High	4.279e-05	0.0001345	2.72
FALSE	High	LLFSNTAAQKLR	1x13C6_15N2_acetyl [K10]	0.000273633	0.000130111	1	1	3	Q96ST3	1	1411.81	High	4.279e-05	1.426e-05	3.07
FALSE	High	SISLYYTGEKGQNQDYR	1x13C6_15N2_acetyl [K10]	2.79791e-07	0.000130111	1	2	1	P19338	1	2071.98	High	4.279e-05	2.018e-09	3.62
FALSE	High	IFGGLILDIK	1x13C6_15N2_acetyl [K10]	0.0818342	0.00436474	1	8	3	Q9Y6M7	0	1138.7	High	0.001731	0.02304	1.74
FALSE	High	LEGDLSLADKEVTAK	1x13C6_15N2_acetyl [K10]	0.057171	0.00286192	1	1	1	Q8IVF2	1	1638.87	High	0.001177	0.01423	1.49
FALSE	High	ILGLLDAYLKTR	1x13C6_15N2_acetyl [K10]	0.0011038	0.000130111	1	1	2	P26641	1	1425.86	High	4.279e-05	8.596e-05	2.55
FALSE	High	SGADPVTSVGKR	1x13C6_15N2_acetyl [K11]	0.0106135	0.00046744	1	1	1	Q92994	1	1223.65	High	0.000176	0.001579	1.97
FALSE	High	FSFNSSYNVVKR	1x13C6_15N2_acetyl [K11]	0.000411807	0.000130111	1	1	1	Q86XK3	1	1497.76	High	4.279e-05	2.4e-05	2.07
FALSE	High	NRETHEIVALKR	1x13C6_15N2_acetyl [K11]	0.00455925	0.000376775	1	1	2	Q00535	2	1515.85	High	0.0001174	0.0005332	3.34
FALSE	High	GSPTGGAQLLKR	1x13C6_15N2_acetyl [K11]	0.00311276	0.000130111	1	1	2	Q14684	1	1234.7	High	4.279e-05	0.0003248	1.7
FALSE	High	GGQNSTAASTKYDVFR	1x13C6_15N2_acetyl [K11]	1.13074e-05	0.000130111	1	1	1	Q9UMZ2	1	1751.84	High	4.279e-05	2.361e-07	3.78
FALSE	High	QQIGSSAMPYKR	1x13C6_15N2_acetyl [K11]	0.0113184	0.00046744	1	8	1	A0A1B0GTG9	1	1415.72	High	0.0002002	0.001725	2.28
FALSE	High	SPEQQLSATQKFR	1x13C6_15N2_acetyl [K11]	0.00012159	0.000130111	1	6	1	P52294	1	1569.81	High	4.279e-05	5.019e-06	3.03
FALSE	High	AAPGAEFAPNKR	1x13C6_15N2_acetyl [K11]	0.000547857	0.000130111	1	1	2	Q15233	1	1278.67	High	4.279e-05	3.488e-05	2.37
FALSE	High	ATLETPTFAQKR	1x13C6_15N2_acetyl [K11]	0.143092	0.00965557	1	2	3	Q5VVW2	1	1412.76	High	0.003764	0.04919	2.48
FALSE	High	SMGFIGHYLDQKR	1x13C6_15N2_acetyl [K12]	0.00200395	0.000130111	1	1	1	P53396	1	1601.8	High	4.279e-05	0.0001849	2.33
FALSE	High	TVVSGLVQFVPKEELQDR	1x13C6_15N2_acetyl [K12]	0.0550972	0.00279754	1	1	1	P54577	1	2094.13	High	0.001131	0.01361	2.1
FALSE	High	LHPHELNNLLSKVLIYLR	1x13C6_15N2_acetyl [K12]	0.0213345	0.00056188	1	2	1	A0A0A0MTH9	1	2222.29	High	0.0002539	0.00393	3.1
FALSE	High	RMEELHNQEMQKR	1x13C6_15N2_acetyl [K12]	0.000599944	0.000130111	1	2	1	P23246	2	1778.85	High	4.279e-05	3.905e-05	2.26
FALSE	High	RMEELHNQEVQKR	1x13C6_15N2_acetyl [K12]	4.15681e-07	0.000130111	1	3	3	Q15233	2	1746.88	High	4.279e-05	3.373e-09	3.71
FALSE	High	NLVPGESVYGEKR	1x13C6_15N2_acetyl [K12]	0.00246556	0.000130111	1	8	1	P22087	1	1497.78	High	4.279e-05	0.0002402	2.18
FALSE	High	TVTAMDVVYALKR	1x13C6_15N2_acetyl [K12]	5.32622e-06	0.000130111	1	1	9	P62805	1	1516.83	High	4.279e-05	8.928e-08	3.15
FALSE	High	GANTHLSTFSFTKVDVGQQPLR	1x13C6_15N2_acetyl [K13]	0.0162111	0.00056188	1	4	1	A0A499FIX8	1	2453.27	High	0.0002255	0.002747	2.68
FALSE	High	GAAPNVVYTYTGKR	1x13C6_15N2_acetyl [K13]	0.00567937	0.000376775	1	4	1	F8WJN3	1	1546.81	High	0.0001174	0.0007073	1.51
FALSE	High	FLVNRVQDYIQSKIVYYLMNIHVQPR	1x13C6_15N2_acetyl [K13]	0.0984006	0.00548498	1	1	1	O60825	2	3286.76	High	0.002189	0.02942	4.18
FALSE	High	SSDQPLTVPVSPKFSTR	1x13C6_15N2_acetyl [K13]	0.0650218	0.00322693	1	1	1	Q9ULW0	1	1896	High	0.0013	0.01688	1.52
FALSE	High	GLNSESMTEETLKR	1x13C6_15N2_acetyl [K13]	0.00129804	0.000130111	1	2	1	P31327	1	1644.8	High	4.279e-05	0.0001053	2.58
FALSE	High	AITGASLADIMAKR	1x13C6_15N2_acetyl [K13]	6.29712e-07	0.000130111	1	3	2	P83731	1	1467.81	High	4.279e-05	5.738e-09	4.28
FALSE	High	AMSTTSISSPQPGKLR	1x13C6_15N2_acetyl [K14]	0.00874973	0.00046744	1	3	1	Q9UJU6	1	1710.89	High	0.000176	0.001238	1.96
FALSE	High	SSGPYGGGGQYFAKPR	1x13C6_15N2_acetyl [K14]	2.0226e-07	0.000130111	1	3	4	F8W6I7	0	1678.81	High	4.279e-05	1.33e-09	2.64
FALSE	High	GILAADESTGSIAKR	1x13C6_15N2_acetyl [K14]	2.27322e-07	0.000130111	1	5	4	P04075	1	1538.83	High	4.279e-05	1.545e-09	3.91
FALSE	High	HSQFIGYPITLYLEKEQDKEISDDEAEEEK	1x13C6_15N2_acetyl [K15]	0.0322148	0.00170654	1	1	1	Q58FF7	2	3633.72	High	0.0006546	0.00673	3.17
FALSE	High	VYLLYRPGHYDILYK	1x13C6_15N2_acetyl [K15]	0.000733572	0.000130111	1	5	1	J3KR44	0	1963.06	High	4.279e-05	5.04e-05	2.65
FALSE	High	LAKPLSSLTPLIMAAK	1x13C6_15N2_acetyl [K16]	0.119962	0.00736311	1	2	1	Q13177	0	1704.02	High	0.002846	0.03864	1.76
FALSE	High	LFVGNLPADITEDEFKR	1x13C6_15N2_acetyl [K16]	1.17563e-05	0.000130111	1	1	1	P23246	1	2014.04	High	4.279e-05	2.486e-07	3.38
FALSE	High	VMRVEYHFLSPYVSPKESPFR	1x13C6_15N2_acetyl [K16]	0.0100811	0.00046744	1	2	1	P02786	2	2618.33	High	0.000176	0.001483	4.66
FALSE	High	LGQSDPAPLQHQMDIYQKR	1x13C6_15N2_acetyl [K18]	4.64167e-07	0.000130111	1	3	3	P29401	1	2275.14	High	4.279e-05	3.875e-09	4.14
FALSE	High	TSSAQVEGGVHSLHSYEKR	1x13C6_15N2_acetyl [K18]	4.00828e-05	0.000130111	1	2	3	P12268	1	2122.04	High	4.279e-05	1.204e-06	3.36
FALSE	High	LHISPSNMTNQNTPEYMEKIK	1x13C6_15N2_acetyl [K19]	0.000537298	0.000130111	1	1	1	Q92769	1	2525.23	High	4.279e-05	3.386e-05	4.15
FALSE	High	TKPHLFYIPGR	1x13C6_15N2_acetyl [K2]	0.119273	0.00727818	1	1	1	Q9H307	0	1378.77	High	0.002798	0.03831	1.68
FALSE	High	SKFADLSEAANR	1x13C6_15N2_acetyl [K2]	0.00663113	0.000376775	1	3	1	P08670	1	1358.68	High	0.0001473	0.0008597	2.24
FALSE	High	SKSPAYTLVWTR	1x13C6_15N2_acetyl [K2]	0.104967	0.00609576	1	1	1	P98160	1	1458.78	High	0.002379	0.03216	1.36
FALSE	High	LKIGFFNQQYAEQLR	1x13C6_15N2_acetyl [K2]	0.000200402	0.000130111	1	2	1	Q8NE71	1	1905.01	High	4.279e-05	9.553e-06	3.04
FALSE	High	AKAGAGSATLSMAYAGAR	1x13C6_15N2_acetyl [K2]	0.000607778	0.000130111	1	2	1	P40926	1	1703.86	High	4.279e-05	3.968e-05	2.08
FALSE	High	GKYFVTFPYPYMNGR	1x13C6_15N2_acetyl [K2]	0.0230282	0.000667504	1	2	1	Q9P2J5	1	1889.91	High	0.0002818	0.004311	1.98
FALSE	High	MKFNPFVTSDR	1x13C6_15N2_acetyl [K2]	0.00518831	0.000376775	2	8	2	J3QQQ9; E5RIT6	1	1391.69	High	0.0001174	0.0006262	2.79
FALSE	High	GKLASFFLSR	1x13C6_15N2_acetyl [K2]	0.0432598	0.00195854	1	5	1	Q8IZL8	1	1175.67	High	0.0007713	0.009877	1.71
FALSE	High	YKLLGGLAVR	1x13C6_15N2_acetyl [K2]	0.104354	0.00600735	1	5	1	P23396	1	1139.7	High	0.002356	0.0318	1.56
FALSE	High	DKGIFLHLSNQHEFGR	1x13C6_15N2_acetyl [K2]	0.076135	0.00403161	1	2	1	O60568	1	1947.99	High	0.001592	0.02085	1.65
FALSE	High	VKLLLQVQHASK	1x13C6_15N2_acetyl [K2]	0.00181833	0.000130111	2	4	2	P12236; P05141	1	1413.87	High	4.279e-05	0.0001626	2.69
FALSE	High	DKYHSLHQR	1x13C6_15N2_acetyl [K2]	0.106202	0.00617475	1	4	2	A0A494BZW6	1	1233.62	High	0.002424	0.03272	1.91
FALSE	High	EKPYFPIPEEYTFIQNVPLEDRVR	1x13C6_15N2_acetyl [K2]	0.0363057	0.00186791	1	11	1	Q00839	1	3029.55	High	0.0007024	0.007864	3.18
FALSE	High	VKVFGWVHR	1x13C6_15N2_acetyl [K2]	0.00237158	0.000130111	1	5	1	O43776	1	1177.67	High	4.279e-05	0.0002292	2.89
FALSE	High	GKILFIFIDSDHTDNQR	1x13C6_15N2_acetyl [K2]	4.29942e-06	0.000130111	1	5	4	H7BZ94	1	2069.05	High	4.279e-05	6.827e-08	4.07
FALSE	High	LKLSILYPATTGR	1x13C6_15N2_acetyl [K2]	0.0181889	0.00056188	1	1	1	P30041	1	1482.88	High	0.0002255	0.003189	2.21
FALSE	High	MIASHLLAYFFTELNHDQVQKVDQYLYHMR	1x13C6_15N2_acetyl [K21]	0.0474932	0.00213451	1	1	1	P52789	1	3760.85	High	0.0008448	0.01113	4.08
FALSE	High	LLDFGSLSNLQVTQPTVGMNFKTPR	1x13C6_15N2_acetyl [K22]	0.0756769	0.00403161	1	2	1	H3BNC9	1	2813.47	High	0.001592	0.02065	4.43
FALSE	High	THTQDAVPLTLGQEFSGYVQQVKYAMTR	1x13C6_15N2_acetyl [K23]	0.0157004	0.00056188	1	1	1	P07954	1	3218.6	High	0.0002255	0.002631	5.12
FALSE	High	FLAAGTHLGGTNLDFQMEQYIYKR	1x13C6_15N2_acetyl [K23]	0.0186597	0.00056188	1	4	1	P08865	1	2823.4	High	0.0002255	0.003303	3.2
FALSE	High	DLVPNHLSYYLYNHVAMWPEQSDKWPTAVR	1x13C6_15N2_acetyl [K24]	0.0424576	0.00195854	1	1	2	Q9P2J5	1	3679.79	High	0.0007463	0.009606	4.21
FALSE	High	RWLPAGDALLQMITIHLPSPVTAQKYR	1x13C6_15N2_acetyl [K25]	0.00235627	0.000130111	1	1	1	P13639	2	3125.72	High	4.279e-05	0.000227	6.17
FALSE	High	SYKVSTSGPR	1x13C6_15N2_acetyl [K3]	0.0537545	0.0027073	1	4	1	P05787	1	1131.59	High	0.001082	0.01317	1.98
FALSE	High	VPKFGVSTGR	1x13C6_15N2_acetyl [K3]	0.0747684	0.00403161	1	1	1	Q09666	1	1097.62	High	0.001592	0.02045	1.84
FALSE	High	YQKSTELLIR	1x13C6_15N2_acetyl [K3]	0.0175046	0.00056188	1	12	1	P68431	1	1300.73	High	0.0002255	0.00303	2
FALSE	High	VMKFSVSPVVR	1x13C6_15N2_acetyl [K3]	0.0181889	0.00056188	1	1	3	P13639	1	1298.74	High	0.0002255	0.003185	2.08
FALSE	High	SYKPVFWSPSSR	1x13C6_15N2_acetyl [K3]	0.00499102	0.000376775	1	1	1	Q9NSE4	0	1490.75	High	0.0001174	0.0005996	2.01
FALSE	High	NVKFNVWDVGGQDK	1x13C6_15N2_acetyl [K3]	0.00452988	0.000376775	1	1	1	P62330	1	1655.83	High	0.0001174	0.0005289	2.23
FALSE	High	NQKLTATTQKQEQIINTMTQDLR	1x13C6_15N2_acetyl [K3]	6.98615e-07	0.000130111	1	1	2	P12270	2	2753.43	High	4.279e-05	6.551e-09	5.18
FALSE	High	NLKLGIHEDSTNRR	1x13C6_15N2_acetyl [K3]	0.0554379	0.00279754	1	1	2	P08238	2	1702.91	High	0.001131	0.01368	2.85
FALSE	High	NLKLGIHEDSTNR	1x13C6_15N2_acetyl [K3]	2.38497e-05	0.000130111	1	1	5	P08238	1	1546.81	High	4.279e-05	6.173e-07	2.61
FALSE	High	NIKLGIHEDSQNR	1x13C6_15N2_acetyl [K3]	0.000225231	0.000130111	1	1	6	P07900	1	1573.82	High	4.279e-05	1.111e-05	3.07
FALSE	High	SPKLFYADHPFIFLVR	1x13C6_15N2_acetyl [K3]	2.42564e-07	0.000130111	1	3	1	P50454	1	2000.09	High	4.279e-05	1.684e-09	5.07
FALSE	High	TLKFWDTR	1x13C6_15N2_acetyl [K3]	0.0789374	0.00419547	1	3	3	P78406	1	1116.59	High	0.001664	0.02195	1.53
FALSE	High	VQKFLNAEGSGGIVGHDEISR	1x13C6_15N2_acetyl [K3]	1.31276e-05	0.000130111	1	2	1	H0Y8J2	1	2263.16	High	4.279e-05	2.85e-07	3.08
FALSE	High	IEKFHSQLMR	1x13C6_15N2_acetyl [K3]	0.0646262	0.00313894	1	1	1	P49458	1	1338.71	High	0.0013	0.01679	2.13
FALSE	High	ALKLNSNEAR	1x13C6_15N2_acetyl [K3]	0.0775245	0.00410901	1	1	1	P78527	1	1165.64	High	0.00164	0.02149	1.67
FALSE	High	HAKWFQAR	1x13C6_15N2_acetyl [K3]	0.0642327	0.00304433	3	5	1	Q12906; Q96SI9; Q96KR1	1	1093.58	High	0.001274	0.01662	1.94
FALSE	High	GEKFVMQEEFSR	1x13C6_15N2_acetyl [K3]	0.0474932	0.00213451	1	1	1	P30101	1	1536.72	High	0.0008448	0.01113	1.92
FALSE	High	SEKFAFQAEVNR	1x13C6_15N2_acetyl [K3]	0.00654609	0.000376775	1	3	5	P14625	1	1475.74	High	0.0001473	0.0008451	2.26
FALSE	High	IGKFEAR	1x13C6_15N2_acetyl [K3]	0.0843221	0.00445607	1	1	1	Q13347	1	870.492	High	0.001755	0.02398	1.19
FALSE	High	LTKAVATYHANTER	1x13C6_15N2_acetyl [K3]	0.00582798	0.000376775	1	11	1	P51532	1	1624.85	High	0.0001174	0.0007331	1.5
FALSE	High	SGKFMNPTDQAR	1x13C6_15N2_acetyl [K3]	0.00295567	0.000130111	1	3	4	Q9Y2W2	1	1401.67	High	4.279e-05	0.000304	2.6
FALSE	High	NAEKAMTALAR	1x13C6_15N2_acetyl [K4]	0.000537298	0.000130111	1	3	2	Q9ULR0	1	1225.64	High	4.279e-05	3.391e-05	2.14
FALSE	High	RYQKSTELLIR	1x13C6_15N2_acetyl [K4]	0.0416696	0.00186791	1	12	1	P68431	2	1456.84	High	0.0007192	0.009374	1.55
FALSE	High	SVYKTHIDVIHYR	1x13C6_15N2_acetyl [K4]	0.000189033	0.000130111	1	6	1	A0A3B3IT92	1	1680.89	High	4.279e-05	8.853e-06	3.65
FALSE	High	SFVKVYNYNHLMPTR	1x13C6_15N2_acetyl [K4]	0.00609743	0.000376775	1	2	1	P61353	1	1918.97	High	0.0001473	0.0007738	1.76
FALSE	High	ISFKFDHLR	1x13C6_15N2_acetyl [K4]	0.0245394	0.000876742	1	1	1	P52907	1	1212.66	High	0.0003116	0.004716	2.14
FALSE	High	LQLKPR	1x13C6_15N2_acetyl [K4]	0.143897	0.00965557	1	2	1	Q15056	0	804.518	High	0.003764	0.04926	0.93
FALSE	High	VTVKVYFDLR	1x13C6_15N2_acetyl [K4]	0.139909	0.00961116	1	1	2	P23284	1	1289.73	High	0.00366	0.04742	1.63
FALSE	High	YGMKNIVSAFGIIPR	1x13C6_15N2_acetyl [K4]	0.0398852	0.00186791	1	1	1	Q96PZ0	1	1715.94	High	0.0007192	0.008871	2.39
FALSE	High	QIHKFEELNR	1x13C6_15N2_acetyl [K4]	0.0858477	0.00453587	1	3	3	B0QY90	1	1363.72	High	0.001776	0.02456	1.11
FALSE	High	KIEKFHSQLMR	1x13C6_15N2_acetyl [K4]	0.0686859	0.00349108	1	1	1	P49458	2	1466.8	High	0.001392	0.01818	2.82
FALSE	High	GPIKFNVWDTAGQEK	1x13C6_15N2_acetyl [K4]	0.00065698	0.000130111	1	5	1	F5H018	1	1739.88	High	4.279e-05	4.388e-05	3.04
FALSE	High	GQLKFISGHTSELGDFR	1x13C6_15N2_acetyl [K4]	0.0534236	0.00261239	1	5	2	A0A3B3IRK6	1	1941.99	High	0.001082	0.01304	2.46
FALSE	High	GVLKVFLENVIR	1x13C6_15N2_acetyl [K4]	0.0803738	0.00428488	1	1	1	P62805	1	1436.87	High	0.001686	0.02241	2.8
FALSE	High	AVLKFAAATGATPIAGR	1x13C6_15N2_acetyl [K4]	9.94331e-05	0.000130111	1	4	3	P08865	1	1664.96	High	4.279e-05	3.869e-06	3.64
FALSE	High	HALKWIRPQTSE	1x13C6_15N2_acetyl [K4]	0.00473954	0.000376775	1	6	1	Q6PJT7	1	1515.82	High	0.0001174	0.0005587	1.17
FALSE	High	TVLKMAAER	1x13C6_15N2_acetyl [K4]	0.00957521	0.00046744	1	2	2	P23921	1	1068.6	High	0.000176	0.00139	2.4
FALSE	High	VIEKFTENTR	1x13C6_15N2_acetyl [K4]	0.0419307	0.00195854	1	3	2	P40937	1	1286.68	High	0.0007192	0.009489	2.06
FALSE	High	HIGKPLLGGPFSLTTHTGER	1x13C6_15N2_acetyl [K4]	0.0322148	0.00170654	1	2	1	J3QL56	0	2168.17	High	0.0006546	0.006719	2.44
FALSE	High	TVQKQGFHHLWLQR	1x13C6_15N2_acetyl [K4]	0.0527678	0.00251479	1	5	1	A0A0J9YWK2	1	1827.99	High	0.0009738	0.01282	1.75
FALSE	High	GAYKIYVMATHGILSAEAPR	1x13C6_15N2_acetyl [K4]	4.32186e-07	0.000130111	1	3	1	Q14558	1	2198.15	High	4.279e-05	3.55e-09	3.43
FALSE	High	TILKWLMASAGR	1x13C6_15N2_acetyl [K4]	0.147156	0.00972943	1	1	1	Q14997	1	1396.79	High	0.003786	0.05077	2.55
FALSE	High	EQIKWSLLR	1x13C6_15N2_acetyl [K4]	0.07387	0.00394999	1	4	1	F8W651	1	1222.7	High	0.001545	0.02002	2.07
FALSE	High	DTGKTPVEPEVAIHR	1x13C6_15N2_acetyl [K4]	0.000908652	0.000130111	1	3	1	P60866	1	1698.89	High	4.279e-05	6.639e-05	1.75
FALSE	High	QLATKAAR	1x13C6_15N2_acetyl [K5]	0.0163152	0.00056188	1	11	5	P68431	1	908.54	High	0.0002255	0.002775	2.69
FALSE	High	VIIEKYYTR	1x13C6_15N2_acetyl [K5]	0.0090361	0.00046744	1	6	1	H3BNC9	1	1234.69	High	0.000176	0.001282	1.64
FALSE	High	GQLQKLASER	1x13C6_15N2_acetyl [K5]	0.0803738	0.00428488	1	1	1	P42166	1	1179.66	High	0.001686	0.02251	1.1
FALSE	High	WFFQKLRF	1x13C6_15N2_acetyl [K5]	0.0895056	0.00479272	1	2	1	P61353	2	1221.67	High	0.001845	0.02601	1.61
FALSE	High	TLLIKTVETR	1x13C6_15N2_acetyl [K5]	0.0354048	0.00186791	1	1	1	P08670	1	1223.74	High	0.0007024	0.007584	1.97
FALSE	High	LLLFKTFSR	1x13C6_15N2_acetyl [K5]	0.14229	0.00965557	1	2	1	Q1KMD3	1	1174.71	High	0.003749	0.04859	2
FALSE	High	TNIQKEATWTMSNITAGR	1x13C6_15N2_acetyl [K5]	0.0195125	0.00056188	1	1	1	P52292	1	2072.03	High	0.0002255	0.003488	3.3
FALSE	High	SVVAKFNASQLITQR	1x13C6_15N2_acetyl [K5]	0.00179492	0.000130111	1	5	2	F5GY37	1	1711.96	High	4.279e-05	0.0001595	3.28
FALSE	High	TFYEKR	1x13C6_15N2_acetyl [K5]	0.0853364	0.00453587	1	2	4	P62753	1	893.461	High	0.001776	0.02442	1.01
FALSE	High	TYSAKLDNAR	1x13C6_15N2_acetyl [K5]	0.0853364	0.00453587	2	3	1	P02545; Q3BDU5	1	1188.61	High	0.001776	0.02434	1.56
FALSE	High	VTIAKAGIHAR	1x13C6_15N2_acetyl [K5]	0.0388988	0.00186791	1	3	1	P25205	1	1186.71	High	0.0007192	0.008598	1.97
FALSE	High	AEHPKTHVTHHPVSDHEATLR	1x13C6_15N2_acetyl [K5]	0.149641	0.00989437	1	16	1	A0A1W2PRX1	1	2449.22	High	0.003853	0.05206	1.63
FALSE	High	SGFGKFER	1x13C6_15N2_acetyl [K5]	0.072103	0.00358084	1	16	3	O00571	1	977.493	High	0.001468	0.01947	1.74
FALSE	High	NMAFKWR	1x13C6_15N2_acetyl [K5]	0.136015	0.00921927	1	2	2	P0C7P4	1	1002.51	High	0.003474	0.0457	1.27
FALSE	High	LVSEKLASYQAAR	1x13C6_15N2_acetyl [K5]	3.35976e-06	0.000130111	1	7	4	A0A087WUS5	1	1485.81	High	4.279e-05	4.959e-08	3.84
FALSE	High	LVAMKFLR	1x13C6_15N2_acetyl [K5]	0.102535	0.00583902	1	4	1	Q32Q12	1	1027.62	High	0.002333	0.03124	1.17
FALSE	High	SLSLKLIQQLR	1x13C6_15N2_acetyl [K5]	0.143092	0.00965557	1	2	1	Q9H0A0	1	1348.84	High	0.003749	0.04912	1.76
FALSE	High	SPALKSPLQSVVVR	1x13C6_15N2_acetyl [K5]	0.00226645	0.000130111	1	2	1	Q9Y2W1	1	1530.91	High	4.279e-05	0.000216	3.15
FALSE	High	IAIEKIR	1x13C6_15N2_acetyl [K5]	0.127771	0.00837922	1	1	1	Q709F0	1	892.57	High	0.003197	0.04214	1.51
FALSE	High	NLFTKTHPQWYPAR	1x13C6_15N2_acetyl [K5]	0.0354048	0.00186791	1	3	1	M0R2N5	1	1808.93	High	0.0007024	0.00762	1.9
FALSE	High	HLNMKLTR	1x13C6_15N2_acetyl [K5]	0.0237721	0.000775652	1	2	1	P38646	1	1062.6	High	0.0002818	0.004511	1.72
FALSE	High	LYVIYKVPQVR	1x13C6_15N2_acetyl [K6]	0.00525578	0.000376775	1	3	1	P09661	1	1427.85	High	0.0001174	0.0006386	1.63
FALSE	High	LWNATKFALR	1x13C6_15N2_acetyl [K6]	0.0419307	0.00195854	1	3	1	P26640	1	1269.72	High	0.0007192	0.00945	1.93
FALSE	High	LSLISKFR	1x13C6_15N2_acetyl [K6]	0.023323	0.000667504	1	2	3	P55084	1	1013.62	High	0.0002818	0.004406	1.91
FALSE	High	ADINTKWAATR	1x13C6_15N2_acetyl [K6]	0.00886318	0.00046744	1	2	1	P50914	1	1296.68	High	0.000176	0.001256	1.65
FALSE	High	AGGVMKIVR	1x13C6_15N2_acetyl [K6]	0.0803738	0.00428488	1	2	1	Q9Y2L1	1	980.58	High	0.001686	0.02243	1.77
FALSE	High	TPVTLKQR	1x13C6_15N2_acetyl [K6]	0.0454706	0.0020424	1	3	1	P42167	1	992.598	High	0.0007922	0.01053	1.56
FALSE	High	SFVVSKFR	1x13C6_15N2_acetyl [K6]	0.039389	0.00186791	1	2	3	P18583	1	1019.58	High	0.0007192	0.008734	2.38
FALSE	High	ILTLGKLSR	1x13C6_15N2_acetyl [K6]	0.113226	0.00711518	1	1	1	P09874	1	1050.68	High	0.002739	0.03551	1.8
FALSE	High	VLGTVKWFNVR	1x13C6_15N2_acetyl [K6]	0.00579047	0.000376775	1	3	1	P16989	1	1368.79	High	0.0001174	0.0007251	2.39
FALSE	High	TFIAIKPDGVQR	1x13C6_15N2_acetyl [K6]	0.00458882	0.000376775	1	8	2	Q32Q12	0	1394.79	High	0.0001174	0.0005372	2.17
FALSE	High	TAADYKILGGSVLHLVLALR	1x13C6_15N2_acetyl [K6]	0.00721126	0.000376775	1	1	7	Q15843	1	2160.26	High	0.0001473	0.0009625	1.62
FALSE	High	TFNLEKQNHTPR	1x13C6_15N2_acetyl [K6]	0.0184228	0.00056188	1	5	1	Q15233	1	1534.79	High	0.0002255	0.003233	3.03
FALSE	High	GYPTIKFFR	1x13C6_15N2_acetyl [K6]	0.07387	0.00394999	1	5	2	H7BZ94	1	1178.64	High	0.00157	0.0201	1.33
FALSE	High	HMVMQKLLR	1x13C6_15N2_acetyl [K6]	0.000243469	0.000130111	2	5	2	A0A0J9YYL3; A0A0J9YXX5	1	1205.67	High	4.279e-05	1.226e-05	2.46
FALSE	High	LGVVEKK	1x13C6_15N2_acetyl [K6]	0.119273	0.00727818	1	1	1	O15228	1	822.517	High	0.002798	0.03827	1.81
FALSE	High	KQLATKAAR	1x13C6_15N2_acetyl [K6]	0.0589551	0.00286192	1	11	1	P68431	2	1036.64	High	0.001177	0.01482	1.4
FALSE	High	EIAQDFKTDLR	1x13C6_15N2_acetyl [K7]	0.00237158	0.000130111	1	9	1	P68431	1	1385.71	High	4.279e-05	0.0002295	3.02
FALSE	High	ERSPALKSPLQSVVVR	1x13C6_15N2_acetyl [K7]	0.00927188	0.00046744	1	2	1	Q9Y2W1	2	1816.05	High	0.000176	0.001328	2.78
FALSE	High	FIDTTSKFGHGR	1x13C6_15N2_acetyl [K7]	0.0209306	0.00056188	1	3	1	P39023	1	1415.72	High	0.0002539	0.003834	1.34
FALSE	High	FLFSISK	1x13C6_15N2_acetyl [K7]	0.0471991	0.00213451	1	1	4	P35913	0	891.506	High	0.0008448	0.01107	1.21
FALSE	High	RGEIIAKQGGGGGGGSVPGIER	1x13C6_15N2_acetyl [K7]	3.5388e-06	0.000130111	1	4	1	A0A087X0X3	2	2102.12	High	4.279e-05	5.279e-08	3.55
FALSE	High	MVEEVQKHSVHTLVFR	1x13C6_15N2_acetyl [K7]	0.0695258	0.00349108	1	2	2	O43660	1	1989.05	High	0.001392	0.01848	2.2
FALSE	High	RPEEWGKLIYQWVSR	1x13C6_15N2_acetyl [K7]	0.0296768	0.00129831	1	2	1	Q9BRG1	1	1997.05	High	0.0004844	0.006012	2.44
FALSE	High	DGGPATKFWESPETVSQLDSVR	1x13C6_15N2_acetyl [K7]	0.00452988	0.000376775	1	2	1	Q92922	1	2456.18	High	0.0001174	0.0005277	3.33
FALSE	High	AQIMAYKMLAR	1x13C6_15N2_acetyl [K7]	0.00264761	0.000130111	1	6	1	P51532	1	1345.72	High	4.279e-05	0.0002652	2.32
FALSE	High	SDLQMQKIR	1x13C6_15N2_acetyl [K7]	0.132966	0.00905958	1	2	3	Q99848	1	1168.62	High	0.003385	0.04423	1.83
FALSE	High	LAAPLLKR	1x13C6_15N2_acetyl [K7]	0.0813447	0.00436474	1	1	2	P54886	1	931.618	High	0.001731	0.0229	2.01
FALSE	High	ELASALKSALSGHLETVILGLLK	1x13C6_15N2_acetyl [K7]	0.104967	0.00609576	1	14	1	P07355	1	2413.42	High	0.002379	0.03206	3.07
FALSE	High	MYEEHLKR	1x13C6_15N2_acetyl [K7]	0.0611651	0.00286192	1	2	1	P84090	1	1155.57	High	0.001199	0.01562	1.09
FALSE	High	SEVDMLKIR	1x13C6_15N2_acetyl [K7]	0.0604199	0.00286192	1	2	1	P07355	1	1140.62	High	0.001199	0.01533	1.97
FALSE	High	LMVALAKGR	1x13C6_15N2_acetyl [K7]	0.134483	0.00913616	1	10	1	P07355	1	1008.61	High	0.003452	0.04506	1.71
FALSE	High	SIELFYKFVPLLPGNR	1x13C6_15N2_acetyl [K7]	0.0118392	0.00046744	1	1	2	P78527	1	1943.09	High	0.0002002	0.001825	3.26
FALSE	High	LALHELKNLTQYSWLLDGFPR	1x13C6_15N2_acetyl [K7]	0.000448047	0.000130111	1	1	3	Q9UIJ7	1	2564.37	High	4.279e-05	2.694e-05	4.78
FALSE	High	LGAASLKFGAR	1x13C6_15N2_acetyl [K7]	0.00874973	0.00046744	1	3	2	O60231	1	1140.66	High	0.000176	0.001237	2.25
FALSE	High	GYSSLLKR	1x13C6_15N2_acetyl [K7]	0.0582352	0.00286192	1	2	4	J3KTA4	1	973.555	High	0.001177	0.01463	1.98
FALSE	High	SNYNFEKPFLWLAR	1x13C6_15N2_acetyl [K7]	0.0106135	0.00046744	1	5	1	F5H018	0	1834.94	High	0.000176	0.001585	3.26
FALSE	High	LFAEAVQKSR	1x13C6_15N2_acetyl [K8]	0.00194007	0.000130111	1	1	1	P31327	1	1198.67	High	4.279e-05	0.0001766	2.86
FALSE	High	SYSDPPLKFMSVQRPGPYDRPGTAR	1x13C6_15N2_acetyl [K8]	0.00464853	0.000376775	1	1	1	P52597	1	2872.43	High	0.0001174	0.0005434	2.81
FALSE	High	TVDGPSGKLWR	1x13C6_15N2_acetyl [K8]	0.00387872	0.000376775	1	2	1	P04406	1	1265.67	High	0.0001174	0.000433	2.15
FALSE	High	ALLLFSIK	1x13C6_15N2_acetyl [K8]	0.113884	0.00711518	1	1	3	A0A087X1B6	0	954.611	High	0.002753	0.03586	1.32
FALSE	High	STVAQLVKR	1x13C6_15N2_acetyl [K8]	0.0432598	0.00195854	1	2	2	P25705	1	1051.63	High	0.0007713	0.009898	2.07
FALSE	High	AFGGQSLKFGK	1x13C6_15N2_acetyl [K8]	0.0582352	0.00286192	1	3	2	P31040	1	1189.65	High	0.001177	0.01462	1.89
FALSE	High	TFLALAHKWWDEQGVYAPLHSMNDLR	1x13C6_15N2_acetyl [K8]	0.000201706	0.000130111	1	1	1	Q9NZJ6	1	3148.56	High	4.279e-05	9.573e-06	3.14
FALSE	High	MESGFTSKDTYLSHFNPR	1x13C6_15N2_acetyl [K8]	0.000284496	0.000130111	1	1	3	P40261	1	2167	High	4.279e-05	1.491e-05	3.45
FALSE	High	GIVEFSGKPAAR	1x13C6_15N2_acetyl [K8]	0.00021946	0.000130111	1	3	2	Q15233	0	1281.7	High	4.279e-05	1.075e-05	3.53
FALSE	High	GLGGIMVKR	1x13C6_15N2_acetyl [K8]	0.0729815	0.00376599	1	1	1	O94776	1	980.58	High	0.001519	0.01969	1.28
FALSE	High	LAIVLFTKELSR	1x13C6_15N2_acetyl [K8]	0.111919	0.00705344	1	2	1	G8JLA1	1	1439.87	High	0.002691	0.03509	2.04
FALSE	High	RNPQTHLKDPDMVWDFWSLRPESLHQVSFLFSDR	1x13C6_15N2_acetyl [K8]	0.0104107	0.00046744	1	1	3	P04040	2	4234.08	High	0.000176	0.001541	5.43
FALSE	High	VHSFPTLKFFPASADR	1x13C6_15N2_acetyl [K8]	0.000411807	0.000130111	1	4	1	H7BZ94	1	1869.97	High	4.279e-05	2.414e-05	3.82
FALSE	High	GSSASLVLKR	1x13C6_15N2_acetyl [K9]	0.0184228	0.00056188	1	1	2	Q00325	1	1067.63	High	0.0002255	0.003238	2.34
FALSE	High	VLDSGAPIKIPVGPETLGR	1x13C6_15N2_acetyl [K9]	1.00349e-07	0.000130111	1	3	1	P06576	1	1969.12	High	4.279e-05	5.395e-10	3.62
FALSE	High	TTGQVVAMKK	1x13C6_15N2_acetyl [K9]	0.00205656	0.000130111	1	4	1	P06493	1	1112.62	High	4.279e-05	0.0001903	2.61
FALSE	High	ADSLLAVVKR	1x13C6_15N2_acetyl [K9]	0.0132899	0.00046744	2	2	2	Q15424; Q14151	1	1121.68	High	0.0002002	0.002119	2.84
FALSE	High	AIRPQIDLKR	1x13C6_15N2_acetyl [K9]	0.00769161	0.000376775	1	1	1	P78527	1	1259.77	High	0.0001473	0.00104	2.27
FALSE	High	VGGLLAFAKR	1x13C6_15N2_acetyl [K9]	0.0480867	0.00213451	1	6	1	M0R2B7	1	1081.66	High	0.0008448	0.01135	2
FALSE	High	AQSLLQLWKAYSNAHGEAAAR	1x13C6_15N2_acetyl [K9]	0.0231751	0.000667504	1	5	1	Q8WXH0	1	2335.2	High	0.0002818	0.004376	3.06
FALSE	High	GLGKGGAKR	1xAcetyl [K]; 1x13C6_15N2_acetyl [K]	0.0884463	0.00479272	1	1	6	P62805	2	935.551	High	0.001825	0.02557	2.4
FALSE	High	KQLATKAAR	1xAcetyl [K]; 1x13C6_15N2_acetyl [K]	0.0134615	0.00046744	1	11	7	P68431	2	1078.65	High	0.0002002	0.002157	2.46
FALSE	High	KTLLLWQVR	1xAcetyl [K1]	0.13834	0.00946013	1	1	1	P0CF97	1	1198.73	High	0.003615	0.04689	1.53
FALSE	High	VFTTVGSAEKR	1xAcetyl [K10]	0.00356587	0.000130111	1	2	2	P49327	1	1236.66	High	4.279e-05	0.0003868	2.07
FALSE	High	SFFSALNWRK	1xAcetyl [K10]	0.0682695	0.00349108	1	1	1	Q5JST6	1	1297.67	High	0.001392	0.01813	2.05
FALSE	High	LAVISDSGEKR	1xAcetyl [K10]	0.00847237	0.00046744	1	1	2	Q03164	1	1216.65	High	0.000176	0.001184	1.89
FALSE	High	SLHDALCVVKR	1xAcetyl [K10]; 1xCarbamidomethyl [C7]	0.000361692	0.000130111	1	5	2	P17987	1	1339.72	High	4.279e-05	2.039e-05	2.3
FALSE	High	ELAMQTFGVLKELMTHHVHTYGLIMGGSNR	1xAcetyl [K11]	0.0217461	0.000667504	1	1	2	Q9NVP1	1	3412.7	High	0.0002539	0.004015	5.33
FALSE	High	YVDIAIPCNNKGAHSVGLMWWMLAR	1xAcetyl [K11]; 1xCarbamidomethyl [C8]; 1xOxidation [M19]	0.044908	0.0020424	1	3	1	P08865	1	2960.44	High	0.0007922	0.01035	3.66
FALSE	High	TGPIGPQGAPGKPGPDGLR	1xAcetyl [K12]	0.0995665	0.00548498	1	1	1	P20908	0	1813.96	High	0.002212	0.03004	1.76
FALSE	High	TLLCLSLTGPHKLEEGEVAMGR	1xAcetyl [K12]; 1xCarbamidomethyl [C4]	0.112571	0.00705344	1	2	1	Q14690	1	2453.25	High	0.002739	0.03533	2.04
FALSE	High	LLNLHENQIQIIKVNSFK	1xAcetyl [K13]	0.0803738	0.00428488	1	1	1	Q9HCJ2	1	2193.24	High	0.001686	0.02242	2.32
FALSE	High	SSGPYGGGGQYFAKPR	1xAcetyl [K14]	0.000220889	0.000130111	1	3	1	F8W6I7	0	1670.79	High	4.279e-05	1.077e-05	2.51
FALSE	High	VYLLYRPGHYDILYK	1xAcetyl [K15]	0.06582	0.00322693	1	5	1	J3KR44	0	1955.04	High	0.001322	0.01723	1.87
FALSE	High	IMIMTDQDQDGSHIKGLLINFIHHNWPSLLR	1xAcetyl [K15]	0.0231751	0.000667504	1	1	1	P11388	1	3684.88	High	0.0002818	0.004372	4.95
FALSE	High	ALSDHHIYLEGTLLKPNMVTPGHACTQKFSHEEIAMATVTALRR	1xAcetyl [K15]; 1xCarbamidomethyl [C25]	0.0944156	0.00505015	1	4	1	P04075	2	4986.52	High	0.001968	0.02783	5.28
FALSE	High	TECNHYNNIMALYLKTK	1xAcetyl [K15]; 1xCarbamidomethyl [C3]; 1xOxidation [M10]	0.0626814	0.00295305	1	2	2	Q16531	1	2171.03	High	0.001249	0.01618	1.89
FALSE	High	YPIEHGIITNWDDMEKIWHHTFYNELR	1xAcetyl [K16]; 1xOxidation [M14]	0.00251393	0.000130111	1	3	1	P68133	1	3515.65	High	4.279e-05	0.0002475	4.39
FALSE	High	SKFADLSEAANR	1xAcetyl [K2]	0.0258177	0.000876742	1	3	1	P08670	1	1350.66	High	0.0003696	0.005014	2.11
FALSE	High	GILTLKYPIEHGIVTNWDDMEKIWHHTFYNELR	1xAcetyl [K22]; 1x13C6_15N2_acetyl [K6]	0.0135482	0.00046744	1	13	2	P60709	2	4161.08	High	0.0002002	0.002171	4.36
FALSE	High	GLSGAQDPFPGPAPVPVEVVQKFCR	1xAcetyl [K22]; 1xCarbamidomethyl [C24]	0.0756769	0.00403161	1	2	1	A0A140T9L0	1	2694.37	High	0.001592	0.02074	4.24
FALSE	High	YSVWVGGSILASLSTFQQMWISKQEYDESGPSIVHR	1xAcetyl [K23]	0.124882	0.00813001	1	5	1	A5A3E0	1	4128.02	High	0.00313	0.04074	4.98
FALSE	High	KYSVWIGGSILASLSTFQQMWISKPEYDEAGPSIVHR	1xAcetyl [K24]; 1xOxidation [M20]; 1x13C6_15N2_acetyl [K1]	0.123459	0.0080566	1	1	1	P63267	1	4289.15	High	0.00304	0.03992	4.71
FALSE	High	SEKFAFQAEVNR	1xAcetyl [K3]	0.0336672	0.00186791	1	3	1	P14625	1	1467.72	High	0.0006833	0.00712	1.88
FALSE	High	ITKFENAFLSHVVSQHQALLGTIR	1xAcetyl [K3]	0.000428154	0.000130111	1	1	2	P25705	1	2751.49	High	4.279e-05	2.538e-05	3.39
FALSE	High	SAKIGLASALQPR	1xAcetyl [K3]	0.0686859	0.00349108	1	22	3	A0A0G2JM16	1	1353.78	High	0.001392	0.01815	2.27
FALSE	High	CSKLPSSTKSGWPR	1xAcetyl [K3]; 1xCarbamidomethyl [C1]; 1x13C6_15N2_acetyl [K9]	0.0961054	0.00513673	1	6	1	A0A0C4DFT8	2	1682.84	High	0.002065	0.0285	2.67
FALSE	High	AVLKFAAATGATPIAGR	1xAcetyl [K4]	0.000500291	0.000130111	1	4	1	P08865	1	1656.94	High	4.279e-05	3.098e-05	2.95
FALSE	High	GQSKTHTINAYHLDPR	1xAcetyl [K4]	0.0304363	0.00140302	1	1	1	Q96F81	1	1879.94	High	0.000543	0.00623	1.97
FALSE	High	LTEKQTEVETVMSEVSGFPMPQLDPR	1xAcetyl [K4]; 2xOxidation [M12; M20]	0.0057532	0.000376775	1	2	1	Q13895	1	3022.44	High	0.0001174	0.0007206	2.3
FALSE	High	FGPGPPCVSKPLVAKDPFGPPDAPDKPIVEDVTSNSMLVK	1xAcetyl [K40]; 1xCarbamidomethyl [C7]	0.0949759	0.00505015	1	3	1	Q8WZ42	1	4245.16	High	0.002042	0.02818	9.37
FALSE	High	QLATKAAR	1xAcetyl [K5]	0.0102117	0.00046744	1	11	1	P68431	1	900.526	High	0.000176	0.001512	2.56
FALSE	High	LVSEKLASYQAAR	1xAcetyl [K5]	8.07875e-05	0.000130111	1	7	2	A0A087WUS5	1	1477.8	High	4.279e-05	2.959e-06	3.06
FALSE	High	ASGGKLIFYDLR	1xAcetyl [K5]	0.0708035	0.00349108	1	2	1	Q15046	1	1381.75	High	0.001392	0.01901	1.92
FALSE	High	SFVVSKFR	1xAcetyl [K6]	0.139909	0.00961116	1	2	1	P18583	1	1011.56	High	0.003684	0.04764	1.68
FALSE	High	VESPAKIHVFYIDYGNR	1xAcetyl [K6]	0.111271	0.00687899	1	1	1	Q7KZF4	1	2050.04	High	0.002666	0.03484	1.7
FALSE	High	CASLQKFGER	1xAcetyl [K6]; 1xCarbamidomethyl [C1]	0.134483	0.00913616	1	5	1	P02768	1	1237.6	High	0.003452	0.04505	1.9
FALSE	High	GCGVVKFESPEVAER	1xAcetyl [K6]; 1xCarbamidomethyl [C2]	1.20655e-05	0.000130111	1	2	1	A0A087X0X3	1	1705.82	High	4.279e-05	2.571e-07	3.35
FALSE	High	GILTLKYPIEHGIVTNWDDMEKIWHHTFYNELR	1xAcetyl [K6]; 1xOxidation [M20]	0.0451885	0.0020424	1	13	1	P60709	2	4127.05	High	0.0007922	0.01047	4.37
FALSE	High	GILTLKYPIEHGIVTNWDDMEKIWHHTFYNELR	1xAcetyl [K6]; 1xOxidation [M20]; 1x13C6_15N2_acetyl [K22]	0.000513444	0.000130111	1	13	1	P60709	2	4177.07	High	4.279e-05	3.196e-05	4.45
FALSE	High	FLFSISK	1xAcetyl [K7]	0.0818342	0.00436474	1	1	6	P35913	0	883.492	High	0.001731	0.02294	0.94
FALSE	High	GLRNDVKSHVCWHVYGLLQR	1xAcetyl [K7]; 1xCarbamidomethyl [C11]	0.0703752	0.00349108	1	1	1	Q6N069	2	2479.28	High	0.001392	0.01878	1.96
FALSE	High	IVGCSVHKGFAFVQYVNER	1xAcetyl [K8]; 1xCarbamidomethyl [C4]	0.0113184	0.00046744	1	14	1	B4DY08	1	2252.13	High	0.0002002	0.001717	2.04
FALSE	High	ESYSVYVYKVLK	1xAcetyl [K9]	0.0984006	0.00548498	1	10	2	Q5QNW6	1	1519.8	High	0.002212	0.02957	1.56
FALSE	High	MENQVLTPHVYWAQR	1xAcetyl [N-Term]	6.44615e-09	0.000130111	1	2	1	Q9P035	0	1913.93	High	4.279e-05	1.586e-11	4.27
FALSE	High	LHPFHVIR	1xAcetyl [N-Term]	0.0210644	0.00056188	1	3	1	H7C123	0	1060.61	High	0.0002539	0.003849	1.11
FALSE	High	MDVFLMIR	1xAcetyl [N-Term]	0.00107554	0.000130111	1	2	1	Q15370	0	1066.54	High	4.279e-05	8.3e-05	2.76
FALSE	High	MLSVVHFLR	1xAcetyl [N-Term]	0.0114648	0.00046744	1	1	1	E7EV07	0	1143.63	High	0.0002002	0.001747	1.45
FALSE	High	MMIHGFQSSHR	1xAcetyl [N-Term]	0.000330285	0.000130111	1	1	3	O75663	0	1372.62	High	4.279e-05	1.811e-05	2.15
FALSE	High	MFSFNMFDHPIPR	1xAcetyl [N-Term]	3.052e-05	0.000130111	1	2	2	C9IZG3	0	1680.77	High	4.279e-05	8.438e-07	3.19
FALSE	High	MFSWLKR	1xAcetyl [N-Term]; 1x13C6_15N2_acetyl [K6]	0.125599	0.00813001	1	1	1	Q9NZN4	1	1059.55	High	0.00313	0.04097	1.44
FALSE	High	MLGVAAGMTHSNMANALASATCER	1xAcetyl [N-Term]; 1xCarbamidomethyl [C22]	8.52108e-09	0.000130111	1	1	1	C9JF46	0	2506.13	High	4.279e-05	2.273e-11	4.44
FALSE	High	CESAFLSKR	1xCarbamidomethyl [C1]; 1x13C6_15N2_acetyl [K8]	0.0351829	0.00186791	1	3	1	P83731	1	1147.57	High	0.0007024	0.007519	2.17
FALSE	High	LLKAAFLQYCR	1xCarbamidomethyl [C10]; 1x13C6_15N2_acetyl [K3]	0.023323	0.000667504	1	1	1	Q8WUM0	1	1432.79	High	0.0002818	0.004418	2.62
FALSE	High	HKNMSVHLSPCFR	1xCarbamidomethyl [C11]; 1x13C6_15N2_acetyl [K2]	0.00370701	0.000275347	1	3	1	P62280	1	1662.81	High	8.502e-05	0.0004078	2.78
FALSE	High	FLAMKWMITECR	1xCarbamidomethyl [C11]; 1x13C6_15N2_acetyl [K5]	0.0163152	0.00056188	1	4	2	J3KSI8	1	1635.79	High	0.0002255	0.002771	2.14
FALSE	High	LAMLTLEGNLVCLQPAPGPTNK	1xCarbamidomethyl [C12]; 1x13C6_15N2_acetyl [K22]	0.123459	0.0080566	1	2	1	Q8IYG6	0	2387.26	High	0.003062	0.03998	2.58
FALSE	High	HVPDSGATATAYLCGVKGNFQTIGLSAAAR	1xCarbamidomethyl [C14]; 1x13C6_15N2_acetyl [K17]	7.32022e-06	0.000130111	1	2	1	P05187	1	3083.55	High	4.279e-05	1.352e-07	3.48
FALSE	High	FSVVSDKNHMHFGAITCAMGIR	1xCarbamidomethyl [C17]; 1x13C6_15N2_acetyl [K7]	0.0376987	0.00186791	1	1	1	Q9Y5B9	1	2528.21	High	0.0007192	0.008229	4.53
FALSE	High	NVNIQNFHISWKDGLGFCALIHR	1xCarbamidomethyl [C18]; 1x13C6_15N2_acetyl [K12]	0.0001256	0.000130111	1	5	1	P12814	1	2789.42	High	4.279e-05	5.225e-06	4.58
FALSE	High	NSSYFVEWIPNNVKTAVCDIPPR	1xCarbamidomethyl [C18]; 1x13C6_15N2_acetyl [K14]	0.00349733	0.000130111	2	7	2	Q13885; P07437	1	2756.36	High	4.279e-05	0.0003778	3.95
FALSE	High	GCGVVKFESPEVAER	1xCarbamidomethyl [C2]; 1x13C6_15N2_acetyl [K6]	1.2113e-07	0.000130111	1	2	7	A0A087X0X3	1	1713.84	High	4.279e-05	6.913e-10	4.31
FALSE	High	YCTTYQSKGQTLTLTQQQR	1xCarbamidomethyl [C2]; 1x13C6_15N2_acetyl [K8]	0.00633822	0.000376775	1	5	1	H0Y9S7	1	2355.15	High	0.0001473	0.0008152	3.02
FALSE	High	LCYVALDFENEMATAASSSSLEKSYELPDGQVITIGNER	1xCarbamidomethyl [C2]; 1xOxidation [M12]; 1x13C6_15N2_acetyl [K23]	8.21674e-07	0.000130111	2	4	3	P63267; P68133	1	4374.05	High	4.279e-05	8.081e-09	3.22
FALSE	High	VMTIAPGLFGTPLLTSLPEKVCNFLASQVPFPSR	1xCarbamidomethyl [C22]; 1x13C6_15N2_acetyl [K20]	8.17406e-06	0.000130111	1	1	1	Q99714	1	3737.99	High	4.279e-05	1.55e-07	5.11
FALSE	High	LAFLLFKQDQPIDFSEDARPSPCYQLAQR	1xCarbamidomethyl [C23]; 1x13C6_15N2_acetyl [K7]	0.0358525	0.00186791	1	1	1	Q96DV4	1	3503.75	High	0.0007024	0.007716	3
FALSE	High	KAQLVVIAHDVDPIELVVFLPALCR	1xCarbamidomethyl [C24]; 1x13C6_15N2_acetyl [K1]	0.0134615	0.00046744	1	2	1	Q5T8U2	1	2865.61	High	0.0002002	0.002155	3.73
FALSE	High	LNSASLKQPYITQNYFPVGTVVEYECRPGYR	1xCarbamidomethyl [C26]; 1x13C6_15N2_acetyl [K7]	0.0141703	0.00046744	1	4	1	B1AP13	1	3699.84	High	0.0002002	0.002297	2.37
FALSE	High	IFVGNVDGADTTPEELAALFAPYGTVMSCAVMKQFAFVHMR	1xCarbamidomethyl [C29]; 1x13C6_15N2_acetyl [K33]	0.00571616	0.000376775	1	5	1	Q96PK6	1	4541.19	High	0.0001174	0.0007133	4.73
FALSE	High	KMCLFAGFQR	1xCarbamidomethyl [C3]; 1x13C6_15N2_acetyl [K1]	0.0205341	0.00056188	1	12	1	Q00839	1	1307.65	High	0.0002539	0.003735	2.33
FALSE	High	IECEIKINHEGEVNR	1xCarbamidomethyl [C3]; 1x13C6_15N2_acetyl [K6]	4.13522e-06	0.000130111	1	3	1	E9PC52	1	1889.93	High	4.279e-05	6.462e-08	2.81
FALSE	High	NSCLIKR	1xCarbamidomethyl [C3]; 1x13C6_15N2_acetyl [K6]	0.104354	0.00600735	1	1	1	Q53R41	1	940.512	High	0.002379	0.03194	1.24
FALSE	High	TPCEEILVKHVGSR	1xCarbamidomethyl [C3]; 1x13C6_15N2_acetyl [K9]	5.80239e-05	0.000130111	1	3	4	P21333	1	1674.87	High	4.279e-05	1.939e-06	2.9
FALSE	High	TTTCSKLAYYYQR	1xCarbamidomethyl [C4]; 1x13C6_15N2_acetyl [K6]	0.136786	0.00929546	1	2	1	P61011	1	1704.81	High	0.003522	0.04602	1.33
FALSE	High	LLFCTGKVYYDLTR	1xCarbamidomethyl [C4]; 1x13C6_15N2_acetyl [K7]	0.0457544	0.0020424	1	5	1	E9PDF2	1	1798.93	High	0.0007922	0.01064	1.91
FALSE	High	VAGCSVHKGYAFVQYSNER	1xCarbamidomethyl [C4]; 1x13C6_15N2_acetyl [K8]	0.000190264	0.000130111	1	4	1	Q9UKM9	1	2222.05	High	4.279e-05	8.937e-06	4.76
FALSE	High	LLGCQSIEKFR	1xCarbamidomethyl [C4]; 1x13C6_15N2_acetyl [K9]	0.00246556	0.000130111	1	1	1	Q8WYP5	1	1400.74	High	4.279e-05	0.0002416	1.98
FALSE	High	YSQICAKAVR	1xCarbamidomethyl [C5]; 1x13C6_15N2_acetyl [K7]	0.00505594	0.000376775	1	1	1	P56381	1	1245.65	High	0.0001174	0.0006063	2.31
FALSE	High	SAFLCGVMKTYR	1xCarbamidomethyl [C5]; 1x13C6_15N2_acetyl [K9]	0.00179492	0.000130111	2	3	1	O43390; O60506	1	1482.73	High	4.279e-05	0.0001604	2.56
FALSE	High	KLAEQCGGLQGFLIFRSFGGGTGSGFTSLLMER	1xCarbamidomethyl [C6]; 1x13C6_15N2_acetyl [K1]	0.0030529	0.000130111	1	1	2	A6NHL2	2	3571.79	High	4.279e-05	0.0003163	3.94
FALSE	High	SLHDALCVVKR	1xCarbamidomethyl [C7]; 1x13C6_15N2_acetyl [K10]	4.38395e-06	0.000130111	1	5	15	P17987	1	1347.73	High	4.279e-05	7e-08	2.79
FALSE	High	AEIISLCKR	1xCarbamidomethyl [C7]; 1x13C6_15N2_acetyl [K8]	0.025982	0.000876742	1	3	2	H7C3A1	1	1139.63	High	0.0003696	0.00505	2.38
FALSE	High	DALLLWCQMKTAGYPNVNVHNFTTSWR	1xCarbamidomethyl [C7]; 1xOxidation [M9]; 1x13C6_15N2_acetyl [K10]	0.00139399	0.000130111	1	2	1	O15020	1	3288.58	High	4.279e-05	0.0001155	4.27
FALSE	High	GFGYKGSCFHR	1xCarbamidomethyl [C8]; 1x13C6_15N2_acetyl [K5]	0.00586574	0.000376775	1	3	1	P62937	1	1365.62	High	0.0001174	0.0007387	2.32
FALSE	High	FINYVKNCFR	1xCarbamidomethyl [C8]; 1x13C6_15N2_acetyl [K6]	0.00191509	0.000130111	1	1	3	P06748	1	1410.71	High	4.279e-05	0.0001737	2.91
FALSE	High	GYAFVTFCTKEAAQEAVKLYNNHEIR	1xCarbamidomethyl [C8]; 2x13C6_15N2_acetyl [K10; K18]	0.062299	0.00295305	1	2	1	O60506	2	3159.55	High	0.001249	0.01602	3.07
FALSE	High	VLHIDLWKCYLSYVR	1xCarbamidomethyl [C9]; 1x13C6_15N2_acetyl [K8]	0.0190206	0.00056188	1	2	1	Q12996	1	2015.07	High	0.0002255	0.003377	2.79
FALSE	High	YPIEHGIVTNWDDMEKIWHHTFYNELR	1xOxidation [M14]; 1x13C6_15N2_acetyl [K16]	1.88807e-05	0.000130111	1	13	3	P60709	1	3509.65	High	4.279e-05	4.55e-07	4.57
FALSE	High	TPLVSSPMDTVTEAGMAIAMAK	1xOxidation [M20]; 1x13C6_15N2_acetyl [K22]	0.0184228	0.00056188	1	1	1	E7ETK5	0	2287.11	High	0.0002255	0.003232	2.46
FALSE	High	GILTLKYPIEHGIVTNWDDMEKIWHHTFYNELR	1xOxidation [M20]; 1x13C6_15N2_acetyl [K6]	0.0396364	0.00186791	1	13	1	P60709	2	4135.06	High	0.0007192	0.008834	3.87
FALSE	High	GILTLKYPIEHGIVTNWDDMEKIWHHTFYNELR	1xOxidation [M20]; 2x13C6_15N2_acetyl [K6; K22]	2.4005e-05	0.000130111	1	13	2	P60709	2	4185.09	High	4.279e-05	6.207e-07	4.58
FALSE	High	TPDLKALLNVVDNARSFIYVAVMNYLPTLEFSHPHR	1xOxidation [M23]; 1x13C6_15N2_acetyl [K5]	0.150477	0.00989437	1	1	1	Q8IV08	2	4207.19	High	0.003873	0.05264	4.8
FALSE	High	THYIVGYNLPSYEYLYNLGDQYALKMR	1xOxidation [M26]; 1x13C6_15N2_acetyl [K25]	3.12827e-06	0.000130111	1	2	1	P04843	1	3350.63	High	4.279e-05	4.512e-08	5.29
FALSE	High	KPVKHTAMVSWGGVSIPNSPFR	2x13C6_15N2_acetyl [K1; K4]	0.00117774	0.000130111	1	3	1	P21333	1	2495.32	High	4.279e-05	9.276e-05	3.51
FALSE	High	KSTGGKAPR	2x13C6_15N2_acetyl [K1; K6]	0.0408957	0.00186791	1	12	2	P68431	2	1001.57	High	0.0007192	0.009144	2.06
FALSE	High	KQLATKAAR	2x13C6_15N2_acetyl [K1; K6]	0.011688	0.00046744	1	11	12	P68431	2	1086.66	High	0.0002002	0.001798	2.35
FALSE	High	HWPFQVVSEGGKPK	2x13C6_15N2_acetyl [K12; K14]	0.101935	0.00565742	1	1	1	P48741	0	1695.88	High	0.002234	0.03085	2.35
FALSE	High	AKSMKFVDGLMIHSGDPVNYYVDTAVR	2x13C6_15N2_acetyl [K2; K5]	4.08708e-05	0.000130111	1	4	1	P23396	2	3113.54	High	4.279e-05	1.232e-06	4.05
FALSE	High	NQKLTATTQKQEQIINTMTQDLR	2x13C6_15N2_acetyl [K3; K10]	5.06315e-05	0.000130111	1	1	2	P12270	2	2803.46	High	4.279e-05	1.621e-06	5.14
FALSE	High	GLGKGGAKR	2x13C6_15N2_acetyl [K4; K8]	0.0708035	0.00349108	1	1	16	P62805	2	943.565	High	0.001392	0.01892	2.4
FALSE	High	AVVVKKIETR	2x13C6_15N2_acetyl [K5; K6]	0.0514788	0.00222324	1	1	2	P05787	2	1242.77	High	0.0008926	0.01243	2.23
FALSE	High	HVVFGKVKEGMNIVEAMER	2x13C6_15N2_acetyl [K6; K8]	0.00927188	0.00046744	1	1	1	P62937	2	2273.17	High	0.000176	0.001326	1.78
FALSE	High	KQLATKAAR	2xAcetyl [K1; K6]	0.00137603	0.000130111	1	11	1	P68431	2	1070.63	High	4.279e-05	0.0001136	2.87
FALSE	High	AKSMKFVDGLMIHSGDPVNYYVDTAVR	2xAcetyl [K2; K5]; 1xOxidation [M4]	0.0207976	0.00056188	1	4	1	P23396	2	3113.51	High	0.0002539	0.003795	3.59
FALSE	High	GILTLKYPIEHGIVTNWDDMEKIWHHTFYNELR	2xAcetyl [K6; K22]	0.00232594	0.000130111	1	13	2	P60709	2	4153.06	High	4.279e-05	0.000223	4.55
FALSE	High	CCSGAIIVLTKSGR	2xCarbamidomethyl [C1; C2]; 1x13C6_15N2_acetyl [K11]	0.000615715	0.000130111	1	2	1	P14618	1	1571.81	High	4.279e-05	4.031e-05	2.69
FALSE	High	CWKFEHCNFNDVTTR	2xCarbamidomethyl [C1; C7]; 1x13C6_15N2_acetyl [K3]	0.000147722	0.000130111	1	3	1	A0A2U3TZL5	1	2063.89	High	4.279e-05	6.449e-06	3.22
FALSE	High	VHCCFYFISPFGHGLKPLDVAFMK	2xCarbamidomethyl [C3; C4]; 1x13C6_15N2_acetyl [K16]	9.879e-05	0.000130111	1	6	1	Q15019	0	2920.42	High	4.279e-05	3.845e-06	4.4
FALSE	High	AKLWACNFCFQR	2xCarbamidomethyl [C6; C9]; 1x13C6_15N2_acetyl [K2]	0.00225181	0.000130111	1	3	1	Q15437	1	1650.78	High	4.279e-05	0.0002142	2.34
FALSE	High	VNLKRPCPFWNDISQCGR	2xCarbamidomethyl [C7; C16]; 1x13C6_15N2_acetyl [K4]	0.021199	0.00056188	1	3	2	Q96HE7	1	2297.12	High	0.0002539	0.003879	2.92
FALSE	High	HGKYMACCLLYR	2xCarbamidomethyl [C7; C8]; 1x13C6_15N2_acetyl [K3]	0.000280828	0.000130111	3	6	2	F5H5D3; Q71U36; P68366	1	1621.75	High	4.279e-05	1.472e-05	2.34
FALSE	High	EKMTQIMFEAFNTPAMYVAIQAVLSLYASGR	2xOxidation [M7; M16]; 1x13C6_15N2_acetyl [K2]	0.00711883	0.000376775	1	1	1	Q562R1	1	3562.75	High	0.0001473	0.0009438	3.73
FALSE	High	ACKFAEWCLDYGAHGCR	3xCarbamidomethyl [C2; C8; C16]; 1x13C6_15N2_acetyl [K3]	0.00332089	0.000130111	1	1	2	Q9NS86	1	2150.91	High	4.279e-05	0.0003541	2.63
FALSE	High	KTCTTVAFTQVNSEDKGALAK	1xAcetyl [K1]; 1xCarbamidomethyl [C3]; 2xLabel:13C(6)15N(2) [K16; K21]	5.63119e-05	5.9741e-05	1	2	1	P62424	2	2327.19	High	2.25e-05	5.545e-06	3.3
FALSE	High	KFLLSLAENK	1xAcetyl [K1]; 1xLabel:13C(6)15N(2) [K10]	0.106827	0.00664652	1	3	1	Q8IY22	1	1212.71	High	0.002695	0.03456	1.47
FALSE	High	KTLNNDIMLIKLSSR	1xAcetyl [K1]; 1xLabel:13C(6)15N(2) [K11]	0.0572617	0.00310932	1	4	6	E7EQ64	2	1796.02	High	0.001404	0.01655	2.09
FALSE	High	KSLESINSRLQLVMK	1xAcetyl [K1]; 1xLabel:13C(6)15N(2) [K15]	0.020351	0.000736953	1	4	15	E5RI99	2	1796.02	High	0.0003437	0.004967	1.86
FALSE	High	KGGIGFK	1xAcetyl [K1]; 1xLabel:13C(6)15N(2) [K7]	0.128032	0.00792896	1	1	1	Q6ZMQ8	1	756.449	High	0.003191	0.04295	1.5
FALSE	High	KVHVIFNYK	1xAcetyl [K1]; 1xLabel:13C(6)15N(2) [K9]	0.0590878	0.00331209	1	2	1	P27797	1	1197.69	High	0.001459	0.0171	1.78
FALSE	High	IMATPEQVGKMK	1xAcetyl [K10]; 1xLabel:13C(6)15N(2) [K12]	0.0013522	5.9741e-05	1	2	2	P12956	1	1382.73	High	2.25e-05	0.0002165	1.95
FALSE	High	IDEMPEAAVKSTANKYQVFFFGTHETAFLGPK	1xAcetyl [K10]; 1xOxidation [M4]; 1xLabel:13C(6)15N(2) [K32]	3.92818e-05	5.9741e-05	1	1	1	P51858	2	3639.79	High	2.25e-05	3.666e-06	4.73
FALSE	High	RVFITDDFHDMMPKYLNFVK	1xAcetyl [K14]; 1xLabel:13C(6)15N(2) [K20]	0.00211511	0.000129145	1	1	1	P14625	2	2566.27	High	4.268e-05	0.0003641	3.44
FALSE	High	SEAEEAITSFNGHKPPGSSEPITVKFAANPNQNK	1xAcetyl [K14]; 1xLabel:13C(6)15N(2) [K34]	0.0165738	0.000519897	1	1	2	Q15717	1	3646.79	High	0.0002686	0.003914	2.95
FALSE	High	EESGKPGAHVTVKK	1xAcetyl [K14]; 2xLabel:13C(6)15N(2) [K5; K13]	0.000409432	5.9741e-05	1	2	1	P22626	1	1524.84	High	2.25e-05	5.478e-05	2.63
FALSE	High	VHCCFYFISPFGHGLKPLDVAFMK	1xAcetyl [K16]; 2xCarbamidomethyl [C3; C4]; 1xLabel:13C(6)15N(2) [K24]	1.48653e-05	5.9741e-05	1	6	1	Q15019	0	2920.42	High	2.25e-05	1.192e-06	4.29
FALSE	High	HSQFIGYPITLYLEKEQDKEISDDEAEEEK	1xAcetyl [K19]; 1xLabel:13C(6)15N(2) [K15]	0.00445097	0.000186045	1	1	1	Q58FF7	2	3633.72	High	9.689e-05	0.000859	3.28
FALSE	High	LHISPSNMTNQNTPEYMEKIK	1xAcetyl [K19]; 1xLabel:13C(6)15N(2) [K21]	0.000395761	5.9741e-05	1	1	1	Q92769	1	2525.23	High	2.25e-05	5.248e-05	4.06
FALSE	High	VKLLLQVQHASK	1xAcetyl [K2]; 1xLabel:13C(6)15N(2) [K12]	0.000172782	5.9741e-05	3	4	2	P12236; P05141; P12235	1	1413.87	High	2.25e-05	2.018e-05	3.16
FALSE	High	YYLYHGLSWPQLSYIAEDEDGKIVGYVLAK	1xAcetyl [K22]; 1xLabel:13C(6)15N(2) [K30]	0.0640904	0.00375961	1	1	1	Q9BSU3	1	3540.78	High	0.001622	0.0189	2.35
FALSE	High	VIISAPSADAPMFVMGVNHEKYDNSLKIISNASCTTNCLAPLAK	1xAcetyl [K27]; 2xCarbamidomethyl [C34; C38]; 1xOxidation [M12]; 1xLabel:13C(6)15N(2) [K44]	0.000441192	5.9741e-05	1	2	1	P04406	2	4814.38	High	2.25e-05	5.966e-05	3.5
FALSE	High	WFTHASPTLFNAGTNRPQLSSCFLLSMKDDSIEGIYDTLK	1xAcetyl [K28]; 1xCarbamidomethyl [C22]; 1xLabel:13C(6)15N(2) [K40]	0.0383396	0.00196461	1	2	1	P23921	1	4611.24	High	0.0008766	0.01033	5.96
FALSE	High	VDIVAINDPFIDLNYMVYMFQYDSTHGKFHGTVKAENGK	1xAcetyl [K28]; 1xOxidation [M16]; 1xLabel:13C(6)15N(2) [K39]	0.0336915	0.00154489	1	1	1	P04406	2	4543.18	High	0.0007012	0.008906	5.82
FALSE	High	NQKLTATTQKQEQIINTMTQDLR	1xAcetyl [K3]; 1xLabel:13C(6)15N(2) [K10]	3.68319e-08	5.9741e-05	1	1	2	P12270	2	2753.43	High	2.25e-05	1.169e-09	5.22
FALSE	High	NVKFNVWDVGGQDK	1xAcetyl [K3]; 1xLabel:13C(6)15N(2) [K14]	0.00627801	0.00030385	1	1	1	P62330	1	1655.83	High	0.0001317	0.001273	2.2
FALSE	High	TLKGLNSESMTEETLKR	1xAcetyl [K3]; 1xLabel:13C(6)15N(2) [K16]	0.00194996	0.000129145	1	2	1	P31327	2	1987.03	High	4.268e-05	0.0003302	2.39
FALSE	High	GTKNENKPYLFYFNIVK	1xAcetyl [K3]; 2xLabel:13C(6)15N(2) [K7; K17]	0.00778622	0.00030385	1	1	2	Q8IWA5	1	2133.14	High	0.0001639	0.00164	2.55
FALSE	High	KIEKFHSQLMR	1xAcetyl [K4]; 1xLabel:13C(6)15N(2) [K1]	0.0517645	0.00291816	1	1	1	P49458	2	1466.8	High	0.001339	0.01474	2.83
FALSE	High	GPIKFNVWDTAGQEK	1xAcetyl [K4]; 1xLabel:13C(6)15N(2) [K15]	0.000438206	5.9741e-05	1	5	1	P62826	1	1739.88	High	2.25e-05	5.928e-05	3.29
FALSE	High	IIAKLQSK	1xAcetyl [K4]; 1xLabel:13C(6)15N(2) [K8]	0.0703448	0.00413571	1	1	1	O43143	1	950.612	High	0.001733	0.02106	1.15
FALSE	High	VADKIQLINNMLDKVNEMIIGGGMAFTFLK	1xAcetyl [K4]; 1xOxidation [M11]; 1xLabel:13C(6)15N(2) [K30]	0.000385154	5.9741e-05	1	1	1	P00558	2	3389.78	High	2.25e-05	5.115e-05	3.67
FALSE	High	HSELEKQDNSWK	1xAcetyl [K6]; 1xLabel:13C(6)15N(2) [K12]	0.0544486	0.00305886	1	3	1	O94964	1	1550.73	High	0.001394	0.01561	2.27
FALSE	High	QLPEYKAVVVGASGVGK	1xAcetyl [K6]; 1xLabel:13C(6)15N(2) [K17]	0.000390421	5.9741e-05	1	1	4	Q7Z444	1	1751.98	High	2.25e-05	5.173e-05	2.08
FALSE	High	FLVESKK	1xAcetyl [K6]; 1xLabel:13C(6)15N(2) [K7]	0.130262	0.00806742	1	1	1	Q63HQ2	1	900.528	High	0.003296	0.04403	1.38
FALSE	High	LGVVEKK	1xAcetyl [K6]; 1xLabel:13C(6)15N(2) [K7]	0.0757442	0.00442801	1	1	1	O15228	1	822.517	High	0.001827	0.02301	1.96
FALSE	High	ADQLYKQK	1xAcetyl [K6]; 1xLabel:13C(6)15N(2) [K8]	0.0766798	0.00447765	1	6	2	P08559	1	1043.56	High	0.001827	0.0232	1.31
FALSE	High	GILTLKYPIEHGIVTNWDDMEKIWHHTFYNELR	1xAcetyl [K6]; 1xOxidation [M20]; 1xLabel:13C(6)15N(2) [K22]	9.06091e-05	5.9741e-05	1	13	1	P60709	2	4135.06	High	2.25e-05	9.617e-06	5.22
FALSE	High	LDQSIGKPSLFISVSEK	1xAcetyl [K7]; 1xLabel:13C(6)15N(2) [K17]	0.131768	0.0081119	1	3	2	A0A0J9YXF5	0	1898.04	High	0.003319	0.0445	2.02
FALSE	High	AFGGQSLKFGK	1xAcetyl [K8]; 1xLabel:13C(6)15N(2) [K11]	0.00523349	0.000186045	1	3	2	P31040	1	1189.65	High	9.689e-05	0.001036	1.93
FALSE	High	GGIMLPEKSQGK	1xAcetyl [K8]; 1xLabel:13C(6)15N(2) [K12]	0.092576	0.0054656	2	3	1	S4R3N1; P61604	1	1294.69	High	0.002218	0.02916	2.01
FALSE	High	TVTELVTKK	1xAcetyl [K8]; 1xLabel:13C(6)15N(2) [K9]	0.0357126	0.0018081	1	1	3	Q8IY81	1	1068.64	High	0.000821	0.009566	1
FALSE	High	TTGQVVAMKK	1xAcetyl [K9]; 1xLabel:13C(6)15N(2) [K10]	0.00082399	5.9741e-05	1	4	1	P06493	1	1112.62	High	2.25e-05	0.0001224	2.77
FALSE	High	DLPEHAVLKMK	1xAcetyl [K9]; 1xLabel:13C(6)15N(2) [K11]	0.0994775	0.00573563	1	12	1	Q00839	1	1330.73	High	0.002332	0.03175	1.39
FALSE	High	ESYSVYVYKVLK	1xAcetyl [K9]; 1xLabel:13C(6)15N(2) [K12]	0.136372	0.00847173	1	10	3	Q5QNW6	1	1527.82	High	0.003407	0.04633	1.83
FALSE	High	MILNSLSLCYHNK	1xAcetyl [N-Term]; 1xCarbamidomethyl [C9]; 1xLabel:13C(6)15N(2) [K13]	0.0009123	5.9741e-05	1	13	1	E7EUN9	0	1642.82	High	2.25e-05	0.0001381	1.92
FALSE	High	MIAAQLLAYYFTELKDDQVK	1xAcetyl [N-Term]; 1xLabel:13C(6)15N(2) [K]	8.00093e-07	5.9741e-05	1	2	2	P19367	1	2410.25	High	2.25e-05	4.101e-08	4.41
FALSE	High	MMGHRPVLVLSQNTK	1xAcetyl [N-Term]; 1xLabel:13C(6)15N(2) [K15]	4.2102e-10	5.9741e-05	1	4	2	P49368	0	1760.94	High	2.25e-05	6.712e-12	4.62
FALSE	High	MDTESTYSGYSYYSSHSK	1xAcetyl [N-Term]; 1xLabel:13C(6)15N(2) [K18]	2.49492e-10	5.9741e-05	1	1	1	Q8TAA9	0	2142.87	High	2.25e-05	3.681e-12	4.79
FALSE	High	MDTESTYSGYSYYSSHSKK	1xAcetyl [N-Term]; 1xLabel:13C(6)15N(2) [K19]	1.25427e-05	5.9741e-05	1	1	1	Q8TAA9	1	2270.96	High	2.25e-05	9.831e-07	2.52
FALSE	High	MKFNPFVTSDR	1xAcetyl [N-Term]; 1xLabel:13C(6)15N(2) [K2]	0.00262686	0.000186045	2	8	2	J3QQQ9; E5RIT6	1	1391.69	High	6.305e-05	0.0004672	2.77
FALSE	High	MIASHLLAYFFTELNHDQVQKVDQYLYHMR	1xAcetyl [N-Term]; 1xLabel:13C(6)15N(2) [K21]	3.00795e-13	5.9741e-05	1	1	1	P52789	1	3760.85	High	2.25e-05	1.903e-15	9.02
FALSE	High	MIASHLLAYFFTELNHDQVQK	1xAcetyl [N-Term]; 1xLabel:13C(6)15N(2) [K21]	1.19111e-15	5.9741e-05	1	1	1	P52789	0	2555.28	High	2.25e-05	5.739e-16	8.71
FALSE	High	MVEEVQKHSVHTLVFR	1xAcetyl [N-Term]; 1xLabel:13C(6)15N(2) [K7]	7.85599e-05	5.9741e-05	1	2	2	O43660	1	1989.05	High	2.25e-05	8.123e-06	3.29
FALSE	High	SLVIPEKFQHILR	1xAcetyl [N-Term]; 1xLabel:13C(6)15N(2) [K7]	3.7457e-05	5.9741e-05	1	1	2	A0A0G2JQH2	1	1629.96	High	2.25e-05	3.463e-06	3.02
FALSE	High	MESGFTSKDTYLSHFNPR	1xAcetyl [N-Term]; 1xLabel:13C(6)15N(2) [K8]	1.46685e-11	5.9741e-05	1	1	3	P40261	1	2167	High	2.25e-05	1.393e-13	5.53
FALSE	High	MMMMALSK	1xAcetyl [N-Term]; 1xLabel:13C(6)15N(2) [K8]	0.00142759	5.9741e-05	1	8	1	G5E975	0	992.453	High	2.25e-05	0.0002311	2.02
FALSE	High	MFLVNSFLK	1xAcetyl [N-Term]; 1xLabel:13C(6)15N(2) [K9]	0.000162534	5.9741e-05	1	7	1	P04632	0	1148.63	High	2.25e-05	1.88e-05	2.43
FALSE	High	MEGCVSNLMVCNLAYSGKLEELKESILADK	1xAcetyl [N-Term]; 2xCarbamidomethyl [C4; C11]; 3xLabel:13C(6)15N(2) [K18; K23; K30]	6.89164e-13	5.9741e-05	1	4	1	B1AJY5	2	3467.7	High	2.25e-05	4.085e-15	6.54
FALSE	High	MFIGGLSWDTTKK	1xAcetyl [N-Term]; 2xLabel:13C(6)15N(2) [K12; K13]	0.000852435	5.9741e-05	1	1	1		1	1541.8	High	2.25e-05	0.0001276	2.25
FALSE	High	MIAAQLLAYYFTELKDDQVK	1xAcetyl [N-Term]; 2xLabel:13C(6)15N(2) [K15; K20]	9.69078e-12	5.9741e-05	1	2	1	P19367	1	2418.26	High	2.25e-05	8.67e-14	5.09
FALSE	High	MDTESTYSGYSYYSSHSKK	1xAcetyl [N-Term]; 2xLabel:13C(6)15N(2) [K18; K19]	1.49179e-08	5.9741e-05	1	1	1	Q8TAA9	1	2278.98	High	2.25e-05	4.13e-10	3.16
FALSE	High	MMKLIINSLYK	1xAcetyl [N-Term]; 2xLabel:13C(6)15N(2) [K3; K11]	0.00341993	0.000186045	1	1	1	F8W026	1	1411.8	High	9.689e-05	0.0006325	1.76
FALSE	High	MWNSGFESYGSSSYGGAGGYTQSPGGFGSPAPSQAEKK	1xAcetyl [N-Term]; 2xLabel:13C(6)15N(2) [K37; K38]	1.54374e-14	5.9741e-05	1	1	1	P15927	1	3876.71	High	2.25e-05	9.995e-16	3.63
FALSE	High	MYYKFSGFTQK	1xAcetyl [N-Term]; 2xLabel:13C(6)15N(2) [K4; K11]	0.154419	0.00993761	1	3	1	E5RFH8	1	1457.71	High	0.003873	0.05424	2.01
FALSE	High	CALLAAQANKESSSESFISR	1xCarbamidomethyl [C1]; 1xLabel:13C(6)15N(2) [K10]	1.24339e-13	5.9741e-05	1	2	6	Q9P2R3	1	2177.07	High	2.25e-05	1.574e-15	5.32
FALSE	High	CWAGSLWLFK	1xCarbamidomethyl [C1]; 1xLabel:13C(6)15N(2) [K10]	0.00418852	0.000186045	1	1	4	Q9BQA1	0	1275.64	High	9.689e-05	0.0008025	2.35
FALSE	High	CIESLIAVFQK	1xCarbamidomethyl [C1]; 1xLabel:13C(6)15N(2) [K11]	7.47529e-07	5.9741e-05	1	1	2	P31949	0	1315.72	High	2.25e-05	3.787e-08	3.4
FALSE	High	CATGILIHLAK	1xCarbamidomethyl [C1]; 1xLabel:13C(6)15N(2) [K11]	8.75824e-05	5.9741e-05	1	1	3	Q96GN5	0	1204.7	High	2.25e-05	9.241e-06	2.19
FALSE	High	CGNIASIMVFK	1xCarbamidomethyl [C1]; 1xLabel:13C(6)15N(2) [K11]	0.000295518	5.9741e-05	1	1	1	O00743	0	1247.64	High	2.25e-05	3.768e-05	2.65
FALSE	High	CFIVGADNVGSK	1xCarbamidomethyl [C1]; 1xLabel:13C(6)15N(2) [K12]	0.00205856	0.000129145	1	11	1	P05388	0	1274.63	High	4.268e-05	0.0003525	1.98
FALSE	High	CNEPAVWSQLAK	1xCarbamidomethyl [C1]; 1xLabel:13C(6)15N(2) [K12]	0.000127267	5.9741e-05	1	2	1	A0A087WVQ6	0	1410.69	High	2.25e-05	1.42e-05	2.1
FALSE	High	CLVFSLIGLHFK	1xCarbamidomethyl [C1]; 1xLabel:13C(6)15N(2) [K12]	6.10327e-06	5.9741e-05	1	3	4	P61326	0	1441.81	High	2.25e-05	4.249e-07	3.04
FALSE	High	CTAHYVAYHVESK	1xCarbamidomethyl [C1]; 1xLabel:13C(6)15N(2) [K13]	1.13921e-06	5.9741e-05	1	1	1	Q10570	0	1572.74	High	2.25e-05	6.128e-08	1.9
FALSE	High	CGNVVYISIPHYK	1xCarbamidomethyl [C1]; 1xLabel:13C(6)15N(2) [K13]	0.000582839	5.9741e-05	1	2	1	Q4G0J3	0	1557.8	High	2.25e-05	8.221e-05	1.6
FALSE	High	CPNLTYLNLSGNK	1xCarbamidomethyl [C1]; 1xLabel:13C(6)15N(2) [K13]	2.30959e-06	5.9741e-05	1	4	1	E9PPH5	0	1501.76	High	2.25e-05	1.386e-07	3.03
FALSE	High	CQNIYLTTGYAGSK	1xCarbamidomethyl [C1]; 1xLabel:13C(6)15N(2) [K14]	3.84891e-05	5.9741e-05	1	1	1	O15226	0	1583.76	High	2.25e-05	3.569e-06	2.4
FALSE	High	CREWYGWHFPELGK	1xCarbamidomethyl [C1]; 1xLabel:13C(6)15N(2) [K14]	4.06394e-05	5.9741e-05	1	2	8	Q9Y2X3	1	1872.87	High	2.25e-05	3.793e-06	3.66
FALSE	High	CILVITWIQHLIPK	1xCarbamidomethyl [C1]; 1xLabel:13C(6)15N(2) [K14]	8.49627e-08	5.9741e-05	1	4	3	H0YM70	0	1742.03	High	2.25e-05	3.068e-09	3.81
FALSE	High	CAIGVTHFQLVQMK	1xCarbamidomethyl [C1]; 1xLabel:13C(6)15N(2) [K14]	7.01649e-09	5.9741e-05	1	1	2	Q92896	0	1639.85	High	2.25e-05	1.726e-10	3.3
FALSE	High	CYGFVTMSTAEEATK	1xCarbamidomethyl [C1]; 1xLabel:13C(6)15N(2) [K15]	3.35259e-07	5.9741e-05	1	1	1	Q15424	0	1702.75	High	2.25e-05	1.503e-08	3.09
FALSE	High	CTLLLMLDHQPPQYK	1xCarbamidomethyl [C1]; 1xLabel:13C(6)15N(2) [K15]	7.19411e-11	5.9741e-05	1	4	3	J3QWB6	0	1864.95	High	2.25e-05	8.769e-13	4.77
FALSE	High	CTGGEVGATSALAPK	1xCarbamidomethyl [C1]; 1xLabel:13C(6)15N(2) [K15]	0.0155083	0.000462961	1	1	1	P30050	0	1426.71	High	0.000237	0.003615	1.24
FALSE	High	CLYYLYASLDPNAVK	1xCarbamidomethyl [C1]; 1xLabel:13C(6)15N(2) [K15]	0.00495854	0.000186045	1	2	1	Q29RF7	0	1797.9	High	9.689e-05	0.0009714	1.56
FALSE	High	CGFSLALGALPGFLLK	1xCarbamidomethyl [C1]; 1xLabel:13C(6)15N(2) [K16]	0.0541061	0.00302081	1	10	1	J3KR97	0	1671.94	High	0.001382	0.01551	2.45
FALSE	High	CIPALDSLTPANEDQK	1xCarbamidomethyl [C1]; 1xLabel:13C(6)15N(2) [K16]	7.40849e-09	5.9741e-05	1	1	2	P10809	0	1779.87	High	2.25e-05	1.841e-10	2.92
FALSE	High	CDRNLAMGVNLTSMSK	1xCarbamidomethyl [C1]; 1xLabel:13C(6)15N(2) [K16]	1.23601e-06	5.9741e-05	1	1	3	P12004	1	1804.86	High	2.25e-05	6.737e-08	2.54
FALSE	High	CRDDSFFGETSHNYHKFDSEYER	1xCarbamidomethyl [C1]; 1xLabel:13C(6)15N(2) [K16]	0.000175146	5.9741e-05	1	5	1	A8MXP9	2	2934.23	High	2.25e-05	2.06e-05	1.34
FALSE	High	CKGQLLIFGATNWDLIGR	1xCarbamidomethyl [C1]; 1xLabel:13C(6)15N(2) [K2]	4.84927e-05	5.9741e-05	1	1	2	Q9P258	1	2070.1	High	2.25e-05	4.662e-06	2.86
FALSE	High	CKEAVTTIAAYWHGTQAR	1xCarbamidomethyl [C1]; 1xLabel:13C(6)15N(2) [K2]	5.58723e-06	5.9741e-05	1	2	1	E9PDF6	1	2071.03	High	2.25e-05	3.84e-07	2.23
FALSE	High	CKDDEFTHLYTLIVRPDNTYEVK	1xCarbamidomethyl [C1]; 1xLabel:13C(6)15N(2) [K2]	0.000225202	5.9741e-05	1	2	2	P27797	1	2864.4	High	2.25e-05	2.748e-05	2.37
FALSE	High	CVLLSNLSSTSHVPEVDPGSAELQK	1xCarbamidomethyl [C1]; 1xLabel:13C(6)15N(2) [K25]	0.00442102	0.000186045	1	2	1	P49327	0	2675.34	High	9.689e-05	0.0008509	2.6
FALSE	High	CLGIPNTAHFANVTQIEDAVSLWAK	1xCarbamidomethyl [C1]; 1xLabel:13C(6)15N(2) [K25]	1.54672e-06	5.9741e-05	1	1	1	Q12874	0	2763.4	High	2.25e-05	8.725e-08	4.33
FALSE	High	CDKYDIMHLRPMGDLGQLLFLEWDAR	1xCarbamidomethyl [C1]; 1xLabel:13C(6)15N(2) [K3]	0.000519295	5.9741e-05	1	3	1	A0A3B3ISG8	1	3200.56	High	2.25e-05	7.196e-05	2.97
FALSE	High	CIIKHPNGTQETILLNHTFNETQIEWFR	1xCarbamidomethyl [C1]; 1xLabel:13C(6)15N(2) [K4]	0.00927137	0.000358759	1	2	2	Q99798	1	3447.74	High	0.0001773	0.001997	3.98
FALSE	High	CFFLSK	1xCarbamidomethyl [C1]; 1xLabel:13C(6)15N(2) [K6]	0.0820151	0.00470555	1	1	1	P78527	0	809.411	High	0.001943	0.02513	1.6
FALSE	High	CAYVYK	1xCarbamidomethyl [C1]; 1xLabel:13C(6)15N(2) [K6]	0.0669428	0.00390565	1	4	2	F8WB72	0	811.39	High	0.001675	0.0199	1.9
FALSE	High	CGEDYKLHFIFR	1xCarbamidomethyl [C1]; 1xLabel:13C(6)15N(2) [K6]	4.49039e-07	5.9741e-05	1	5	19	P27824	1	1592.78	High	2.25e-05	2.102e-08	1.93
FALSE	High	CVNPETKRPYTVILIER	1xCarbamidomethyl [C1]; 1xLabel:13C(6)15N(2) [K7]	0.0359441	0.0018081	1	2	1	Q9Y3A5	1	2096.14	High	0.000821	0.009636	2.51
FALSE	High	CFYIFVK	1xCarbamidomethyl [C1]; 1xLabel:13C(6)15N(2) [K7]	0.0119576	0.000462961	1	4	4	Q7Z7L1	0	984.51	High	0.000237	0.00269	2.15
FALSE	High	CLREEIHKDLLVTGAYEISDQSGGAGGLR	1xCarbamidomethyl [C1]; 1xLabel:13C(6)15N(2) [K8]	0.138724	0.00865481	1	2	1	P49755	2	3152.59	High	0.003482	0.04762	2.64
FALSE	High	CGLALALNK	1xCarbamidomethyl [C1]; 1xLabel:13C(6)15N(2) [K9]	0.00282987	0.000186045	1	1	1	Q92616	0	967.548	High	6.305e-05	0.0005081	1.03
FALSE	High	CLEHLFFFK	1xCarbamidomethyl [C1]; 1xLabel:13C(6)15N(2) [K9]	0.000590809	5.9741e-05	1	6	1	A0A5F9ZHH6	0	1248.63	High	2.25e-05	8.333e-05	1.93
FALSE	High	CYFYLLISK	1xCarbamidomethyl [C1]; 1xLabel:13C(6)15N(2) [K9]	4.49528e-06	5.9741e-05	1	1	6	Q9P287	0	1214.64	High	2.25e-05	2.988e-07	3.14
FALSE	High	CTHWAEGGKGALALAQAVQR	1xCarbamidomethyl [C1]; 1xLabel:13C(6)15N(2) [K9]	7.18443e-06	5.9741e-05	1	6	2	P11586	1	2132.09	High	2.25e-05	5.135e-07	3.04
FALSE	High	CMQLTDFILKFPHSAHQK	1xCarbamidomethyl [C1]; 2xLabel:13C(6)15N(2) [K10; K18]	1.47685e-11	5.9741e-05	1	2	7	P50914	1	2217.13	High	2.25e-05	1.407e-13	4.92
FALSE	High	CGLSHFAALTNKGELFVWGK	1xCarbamidomethyl [C1]; 2xLabel:13C(6)15N(2) [K12; K20]	0.0206215	0.000736953	1	1	1	Q96I51	1	2251.17	High	0.0003437	0.005044	2.22
FALSE	High	CIYNLLQSSSPAVKYEAAGTLVTLSSAPTAIK	1xCarbamidomethyl [C1]; 2xLabel:13C(6)15N(2) [K14; K32]	2.52291e-06	5.9741e-05	1	2	1	P53618	1	3369.79	High	2.25e-05	1.533e-07	2.87
FALSE	High	CKELGITALHIK	1xCarbamidomethyl [C1]; 2xLabel:13C(6)15N(2) [K2; K12]	0.000283715	5.9741e-05	1	3	8	E5RH77	1	1398.81	High	2.25e-05	3.584e-05	3.62
FALSE	High	CKDDEFTHLYTLIVRPDNTYEVK	1xCarbamidomethyl [C1]; 2xLabel:13C(6)15N(2) [K2; K23]	4.66316e-16	5.9741e-05	1	2	4	P27797	1	2872.42	High	2.25e-05	4.683e-16	6.54
FALSE	High	CNEVKDDDLFHSYTTIMALIHLGSSK	1xCarbamidomethyl [C1]; 2xLabel:13C(6)15N(2) [K5; K26]	2.50309e-07	5.9741e-05	1	1	2	Q8NEZ5	1	3010.46	High	2.25e-05	1.066e-08	2.51
FALSE	High	KGWTWHSPSCYWLGEDQVTYSEAR	1xCarbamidomethyl [C10]; 1xLabel:13C(6)15N(2) [K1]	0.134053	0.00829748	1	1	2	Q9UBG0	1	2951.33	High	0.003369	0.04544	2.36
FALSE	High	KNMQITILTCR	1xCarbamidomethyl [C10]; 1xLabel:13C(6)15N(2) [K1]	0.0319871	0.00149296	1	1	1	O95456	1	1385.75	High	0.0006719	0.008404	0.83
FALSE	High	TSFVNFTDICK	1xCarbamidomethyl [C10]; 1xLabel:13C(6)15N(2) [K11]	3.72034e-05	5.9741e-05	1	1	3	P20042	0	1339.64	High	2.25e-05	3.436e-06	3.24
FALSE	High	TNYEGPYYICK	1xCarbamidomethyl [C10]; 1xLabel:13C(6)15N(2) [K11]	0.000295518	5.9741e-05	1	2	1	Q8IWR0	0	1415.64	High	2.25e-05	3.763e-05	2.36
FALSE	High	AIYFAAYSNCK	1xCarbamidomethyl [C10]; 1xLabel:13C(6)15N(2) [K11]	0.000193937	5.9741e-05	1	7	4	Q96CQ1	0	1315.62	High	2.25e-05	2.312e-05	2.99
FALSE	High	MININILSVCK	1xCarbamidomethyl [C10]; 1xLabel:13C(6)15N(2) [K11]	4.58787e-06	5.9741e-05	1	4	6	Q53GQ0	0	1312.72	High	2.25e-05	3.059e-07	2.97
FALSE	High	TLSGLLEWECK	1xCarbamidomethyl [C10]; 1xLabel:13C(6)15N(2) [K11]	0.00243835	0.000129145	1	5	1	Q8WVV9	0	1343.68	High	4.268e-05	0.0004305	1.67
FALSE	High	SAAGYPDYYCK	1xCarbamidomethyl [C10]; 1xLabel:13C(6)15N(2) [K11]	0.01253	0.000462961	1	1	2	O14646	0	1302.56	High	0.000237	0.002836	0.94
FALSE	High	SIPVTQELICK	1xCarbamidomethyl [C10]; 1xLabel:13C(6)15N(2) [K11]	0.000864085	5.9741e-05	1	5	1	A0A3F2YNW8	0	1295.71	High	2.25e-05	0.0001299	1.65
FALSE	High	HFIATVSHDCK	1xCarbamidomethyl [C10]; 1xLabel:13C(6)15N(2) [K11]	2.23483e-05	5.9741e-05	1	2	1	H0Y6W0	0	1322.64	High	2.25e-05	1.901e-06	2.57
FALSE	High	TFINLMTHICK	1xCarbamidomethyl [C10]; 1xLabel:13C(6)15N(2) [K11]	0.00208664	0.000129145	1	4	3	Q9UI12	0	1385.72	High	4.268e-05	0.0003595	1.35
FALSE	High	SLVFANSISCIK	1xCarbamidomethyl [C10]; 1xLabel:13C(6)15N(2) [K12]	0.000663096	5.9741e-05	1	5	2	Q9GZR7	0	1346.72	High	2.25e-05	9.559e-05	2.03
FALSE	High	GVLFYGPPGCGK	1xCarbamidomethyl [C10]; 1xLabel:13C(6)15N(2) [K12]	1.86021e-05	5.9741e-05	1	1	8	P55072	0	1259.63	High	2.25e-05	1.55e-06	3.55
FALSE	High	LVMSYVAAVCGK	1xCarbamidomethyl [C10]; 1xLabel:13C(6)15N(2) [K12]	0.000654152	5.9741e-05	1	6	5	E9PDF6	0	1305.68	High	2.25e-05	9.402e-05	1.6
FALSE	High	GYLLYGPPGCGK	1xCarbamidomethyl [C10]; 1xLabel:13C(6)15N(2) [K12]	0.0319871	0.00149296	1	3	1	Q9Y276	0	1289.64	High	0.0006586	0.008379	1.17
FALSE	High	GILLYGPPGCGK	1xCarbamidomethyl [C10]; 1xLabel:13C(6)15N(2) [K12]	0.0199516	0.000687401	1	2	1	P46459	0	1239.66	High	0.00033	0.004852	1.78
FALSE	High	SQHDILQMICSK	1xCarbamidomethyl [C10]; 1xLabel:13C(6)15N(2) [K12]	0.00433237	0.000186045	1	1	1	P46013	0	1467.72	High	9.689e-05	0.0008345	1.28
FALSE	High	TGQYSGIYDCAK	1xCarbamidomethyl [C10]; 1xLabel:13C(6)15N(2) [K12]	0.000475414	5.9741e-05	1	1	2	Q6NUK1	0	1370.61	High	2.25e-05	6.511e-05	2.3
FALSE	High	NVDPFHIYFCNLK	1xCarbamidomethyl [C10]; 1xLabel:13C(6)15N(2) [K13]	7.58581e-06	5.9741e-05	1	2	1	Q7L0Y3	0	1674.82	High	2.25e-05	5.489e-07	2.72
FALSE	High	LASHLNLAMCHLK	1xCarbamidomethyl [C10]; 1xLabel:13C(6)15N(2) [K13]	1.65548e-06	5.9741e-05	1	1	6	Q02790	0	1515.8	High	2.25e-05	9.441e-08	2.95
FALSE	High	TSVPAPLNSCLLK	1xCarbamidomethyl [C10]; 1xLabel:13C(6)15N(2) [K13]	1.47646e-05	5.9741e-05	1	2	3	Q9UKN8	0	1407.78	High	2.25e-05	1.183e-06	2.2
FALSE	High	GALWILGEYCSTKEDIQSVMTEIRR	1xCarbamidomethyl [C10]; 1xLabel:13C(6)15N(2) [K13]	0.0057129	0.000248149	1	2	1	P53618	2	2963.48	High	0.0001138	0.001149	3.97
FALSE	High	TVVTIFGHDCAPK	1xCarbamidomethyl [C10]; 1xLabel:13C(6)15N(2) [K13]	0.00737851	0.00030385	1	1	1	Q9P0V3	0	1452.74	High	0.0001639	0.001539	1.66
FALSE	High	DLLVQQASQCLSK	1xCarbamidomethyl [C10]; 1xLabel:13C(6)15N(2) [K13]	1.5379e-05	5.9741e-05	1	2	1	Q1KMD3	0	1497.78	High	2.25e-05	1.235e-06	2.93
FALSE	High	SNILTLMYQCMQDK	1xCarbamidomethyl [C10]; 1xLabel:13C(6)15N(2) [K14]	2.24521e-07	5.9741e-05	1	1	5	Q92973	0	1752.82	High	2.25e-05	9.398e-09	4.04
FALSE	High	HPFLVNLFACFQTK	1xCarbamidomethyl [C10]; 1xLabel:13C(6)15N(2) [K14]	0.000252771	5.9741e-05	1	1	1	Q16513	0	1729.9	High	2.25e-05	3.126e-05	2.31
FALSE	High	SNILTLMYQCMQDKMPEVR	1xCarbamidomethyl [C10]; 1xLabel:13C(6)15N(2) [K14]	9.18803e-11	5.9741e-05	1	1	5	Q92973	1	2365.13	High	2.25e-05	1.155e-12	4.04
FALSE	High	VFSANSTAACTELAKR	1xCarbamidomethyl [C10]; 1xLabel:13C(6)15N(2) [K15]	0.00014285	5.9741e-05	1	1	1	Q14558	1	1733.87	High	2.25e-05	1.63e-05	2.5
FALSE	High	ELALQVSQICIQVSK	1xCarbamidomethyl [C10]; 1xLabel:13C(6)15N(2) [K15]	0.0148026	0.000462961	1	1	1	P26196	0	1723.95	High	0.000237	0.003448	2.33
FALSE	High	MIVSSTSANCSHQVK	1xCarbamidomethyl [C10]; 1xLabel:13C(6)15N(2) [K15]	6.39366e-07	5.9741e-05	1	2	3	Q8IWA4	0	1656.79	High	2.25e-05	3.158e-08	3.05
FALSE	High	RPPSAFFLFCSEYRPK	1xCarbamidomethyl [C10]; 1xLabel:13C(6)15N(2) [K16]	5.64521e-09	5.9741e-05	1	2	7	Q5T7C4	0	2010.01	High	2.25e-05	1.341e-10	4.19
FALSE	High	HHYMDGQTPCLFVSSK	1xCarbamidomethyl [C10]; 1xLabel:13C(6)15N(2) [K16]	3.84484e-06	5.9741e-05	1	2	1	Q8IXI1	0	1914.87	High	2.25e-05	2.505e-07	2
FALSE	High	GPGLFFILPCTDSFIK	1xCarbamidomethyl [C10]; 1xLabel:13C(6)15N(2) [K16]	3.10096e-10	5.9741e-05	1	2	4	P27105	0	1819.95	High	2.25e-05	4.705e-12	4.79
FALSE	High	GVLSQAMVMCASSPEK	1xCarbamidomethyl [C10]; 1xLabel:13C(6)15N(2) [K16]	1.40635e-06	5.9741e-05	1	2	1	Q12904	0	1702.81	High	2.25e-05	7.85e-08	3.03
FALSE	High	RPPSAFFLFCSEHRPK	1xCarbamidomethyl [C10]; 1xLabel:13C(6)15N(2) [K16]	3.56404e-07	5.9741e-05	1	2	6	P26583	0	1984.01	High	2.25e-05	1.603e-08	3.92
FALSE	High	AITIANQTNCPLYITK	1xCarbamidomethyl [C10]; 1xLabel:13C(6)15N(2) [K16]	4.9332e-08	5.9741e-05	1	2	1	Q16555	0	1828.97	High	2.25e-05	1.636e-09	3.4
FALSE	High	VIVGSSTQLCTFSSTK	1xCarbamidomethyl [C10]; 1xLabel:13C(6)15N(2) [K16]	0.0266486	0.0012925	1	1	1	Q3KQZ1	0	1722.88	High	0.0005595	0.00677	1.28
FALSE	High	TVGAALDILCPSGPIK	1xCarbamidomethyl [C10]; 1xLabel:13C(6)15N(2) [K16]	3.74174e-06	5.9741e-05	1	2	1	P16278	0	1619.89	High	2.25e-05	2.425e-07	4.33
FALSE	High	LSTLTLLWPCPMTFVAK	1xCarbamidomethyl [C10]; 1xLabel:13C(6)15N(2) [K17]	1.49179e-08	5.9741e-05	1	2	2	H7BXY3	0	1986.07	High	2.25e-05	4.112e-10	3.4
FALSE	High	EIVHIQAGQCGNQIGTK	1xCarbamidomethyl [C10]; 1xLabel:13C(6)15N(2) [K17]	0.000152893	5.9741e-05	1	10	1	Q9BUF5	0	1860.95	High	2.25e-05	1.755e-05	3.42
FALSE	High	AAYIYFTDFCPDNLFNK	1xCarbamidomethyl [C10]; 1xLabel:13C(6)15N(2) [K17]	6.13152e-08	5.9741e-05	1	1	1	O00186	0	2106.97	High	2.25e-05	2.103e-09	3.65
FALSE	High	EIVHIQAGQCGNQIGAK	1xCarbamidomethyl [C10]; 1xLabel:13C(6)15N(2) [K17]	1.95349e-10	5.9741e-05	5	23	7	Q13885; Q13509; P04350; P07437; P68371	0	1830.94	High	2.25e-05	2.762e-12	4.6
FALSE	High	TVYFAEEVQCEGNSFHK	1xCarbamidomethyl [C10]; 1xLabel:13C(6)15N(2) [K17]	1.89903e-11	5.9741e-05	1	2	5	E9PS42	0	2052.92	High	2.25e-05	1.879e-13	3.15
FALSE	High	VTLADITVVCTLLWLYK	1xCarbamidomethyl [C10]; 1xLabel:13C(6)15N(2) [K17]	0.00110321	5.9741e-05	1	1	1	P26641	0	2016.13	High	2.25e-05	0.0001719	2.01
FALSE	High	HLNEIDLFHCIDPNDSK	1xCarbamidomethyl [C10]; 1xLabel:13C(6)15N(2) [K17]	2.11715e-11	5.9741e-05	1	2	5	A0A087WYT3	0	2074.97	High	2.25e-05	2.133e-13	3.55
FALSE	High	HHSVLMSLLCAHLGLSPK	1xCarbamidomethyl [C10]; 1xLabel:13C(6)15N(2) [K18]	4.0464e-09	5.9741e-05	1	6	2	E5RIA4	0	2008.07	High	2.25e-05	9.183e-11	3.89
FALSE	High	TYPGVMHSSCPQEMAAVK	1xCarbamidomethyl [C10]; 1xLabel:13C(6)15N(2) [K18]	6.18679e-06	5.9741e-05	1	2	2	O95372	0	2000.91	High	2.25e-05	4.34e-07	1.5
FALSE	High	QRPLTASLQCNSTAQTEK	1xCarbamidomethyl [C10]; 1xLabel:13C(6)15N(2) [K18]	5.89297e-07	5.9741e-05	1	2	1	C9JUJ0	0	2041.02	High	2.25e-05	2.867e-08	3.31
FALSE	High	FGRVDVAVNCAGIAVASK	1xCarbamidomethyl [C10]; 1xLabel:13C(6)15N(2) [K18]	0.000214743	5.9741e-05	1	2	5	Q99714	1	1841.98	High	2.25e-05	2.597e-05	3.11
FALSE	High	ADMGGAATICSAIVSAAK	1xCarbamidomethyl [C10]; 1xLabel:13C(6)15N(2) [K18]	5.97361e-07	5.9741e-05	1	2	1	P28838	0	1701.84	High	2.25e-05	2.92e-08	2.62
FALSE	High	SLPYNQPGTCYTLVALPK	1xCarbamidomethyl [C10]; 1xLabel:13C(6)15N(2) [K18]	1.29622e-06	5.9741e-05	1	3	1	Q9Y678	0	2030.05	High	2.25e-05	7.113e-08	2.25
FALSE	High	TYEGMMHSSCQQEMMDVK	1xCarbamidomethyl [C10]; 1xLabel:13C(6)15N(2) [K18]	1.64648e-11	5.9741e-05	1	3	6	O75608	0	2199.87	High	2.25e-05	1.593e-13	4.34
FALSE	High	WSMQNFSPQCSIVLLEHLK	1xCarbamidomethyl [C10]; 1xLabel:13C(6)15N(2) [K19]	0.00108098	5.9741e-05	1	1	1	Q5SY16	0	2325.16	High	2.25e-05	0.0001679	1.42
FALSE	High	IDGQQTIIACIESHQFQAK	1xCarbamidomethyl [C10]; 1xLabel:13C(6)15N(2) [K19]	0.00747841	0.00030385	1	3	2	P47755	0	2195.1	High	0.0001639	0.001561	1.85
FALSE	High	NKLIVVVHACR	1xCarbamidomethyl [C10]; 1xLabel:13C(6)15N(2) [K2]	7.94675e-07	5.9741e-05	1	4	3	A0A499FIX8	1	1316.77	High	2.25e-05	4.043e-08	3.7
FALSE	High	AKLVILANNCPALR	1xCarbamidomethyl [C10]; 1xLabel:13C(6)15N(2) [K2]	0.0012895	5.9741e-05	1	3	2	E5RI99	1	1560.91	High	2.25e-05	0.0002054	2.32
FALSE	High	TKDTPLSLACSGGR	1xCarbamidomethyl [C10]; 1xLabel:13C(6)15N(2) [K2]	0.0027543	0.000186045	2	7	2	Q8IWZ3; O75179	1	1470.75	High	6.305e-05	0.0004938	1.23
FALSE	High	TKDWWTYEFCYGR	1xCarbamidomethyl [C10]; 1xLabel:13C(6)15N(2) [K2]	1.55727e-06	5.9741e-05	1	4	6	Q13438	1	1819.8	High	2.25e-05	8.811e-08	3.53
FALSE	High	VKTDTVLILCR	1xCarbamidomethyl [C10]; 1xLabel:13C(6)15N(2) [K2]	8.9386e-05	5.9741e-05	1	1	8	Q9HB71	1	1325.77	High	2.25e-05	9.431e-06	3.24
FALSE	High	ALHQGDSLECTAMTVQILLKLDRLDLAR	1xCarbamidomethyl [C10]; 1xLabel:13C(6)15N(2) [K20]	4.52593e-06	5.9741e-05	1	1	1	O14579	2	3188.7	High	2.25e-05	3.018e-07	6.31
FALSE	High	LSGSHLTPLCYSFISYVQNK	1xCarbamidomethyl [C10]; 1xLabel:13C(6)15N(2) [K20]	7.05663e-10	5.9741e-05	1	2	5	Q9NVI1	0	2322.17	High	2.25e-05	1.215e-11	5.22
FALSE	High	SFANTLVDVCAYAGSGNVLK	1xCarbamidomethyl [C10]; 1xLabel:13C(6)15N(2) [K20]	0.0757442	0.00442801	1	2	1	Q13200	0	2094.04	High	0.001827	0.02288	2.27
FALSE	High	LTAPPAAFLCHLDNLLRPLLK	1xCarbamidomethyl [C10]; 1xLabel:13C(6)15N(2) [K21]	9.08379e-09	5.9741e-05	1	3	1	Q9H9Q4	0	2381.36	High	2.25e-05	2.322e-10	4.37
FALSE	High	TILVYSRPPCQPQFSLTEPMK	1xCarbamidomethyl [C10]; 1xLabel:13C(6)15N(2) [K21]	0.000152893	5.9741e-05	1	2	2	J3KQS6	0	2500.28	High	2.25e-05	1.75e-05	2.74
FALSE	High	EGSIWNHQPCFLKDWEMHVHFK	1xCarbamidomethyl [C10]; 1xLabel:13C(6)15N(2) [K22]	0.00373405	0.000186045	1	5	1	D6RBV2	1	2833.32	High	9.689e-05	0.0006985	2.81
FALSE	High	SHLMSLYSACSSEVPHGPVDQK	1xCarbamidomethyl [C10]; 1xLabel:13C(6)15N(2) [K22]	5.62204e-19	5.9741e-05	1	1	7	O95816	0	2437.14	High	2.25e-05	1.09e-16	6.04
FALSE	High	NWSAAGNAFCQAAQLHLQLQSK	1xCarbamidomethyl [C10]; 1xLabel:13C(6)15N(2) [K22]	2.40107e-14	5.9741e-05	1	2	5	P54920	0	2451.21	High	2.25e-05	1.1e-15	3.87
FALSE	High	LRQWNTLYLCGTDEYGTATETK	1xCarbamidomethyl [C10]; 1xLabel:13C(6)15N(2) [K22]	4.53203e-11	5.9741e-05	1	2	4	P56192	1	2628.25	High	2.25e-05	5.111e-13	4.85
FALSE	High	QGEYGLASICNGGGGASAMLIQKL	1xCarbamidomethyl [C10]; 1xLabel:13C(6)15N(2) [K23]	3.94649e-07	5.9741e-05	1	5	1	A0A5F9ZHL1	1	2403.19	High	2.25e-05	1.815e-08	2.74
FALSE	High	SLSTTNVFACSDRPTVIYSSNHK	1xCarbamidomethyl [C10]; 1xLabel:13C(6)15N(2) [K23]	4.70403e-08	5.9741e-05	1	2	7	Q16531	0	2592.26	High	2.25e-05	1.553e-09	5.35
FALSE	High	AWLQQYHNQCQEVLHHISMIPAK	1xCarbamidomethyl [C10]; 1xLabel:13C(6)15N(2) [K23]	3.90158e-05	5.9741e-05	1	3	6	G5E9D5	0	2839.4	High	2.25e-05	3.619e-06	2.94
FALSE	High	MVAAATNNLCEAANAAVQGHASQEK	1xCarbamidomethyl [C10]; 1xLabel:13C(6)15N(2) [K25]	1.16141e-07	5.9741e-05	1	1	1	Q9Y490	0	2564.21	High	2.25e-05	4.409e-09	3.29
FALSE	High	DIAQQLQATCTSLGSSIQGLPTNVKDQVQQAR	1xCarbamidomethyl [C10]; 1xLabel:13C(6)15N(2) [K25]	1.48169e-08	5.9741e-05	1	2	4	O60664	1	3463.77	High	2.25e-05	4.102e-10	5.77
FALSE	High	HRNWYIQATCATSGDGLYEGLDWLANQLK	1xCarbamidomethyl [C10]; 1xLabel:13C(6)15N(2) [K29]	1.55049e-10	5.9741e-05	1	2	1	P61204	1	3388.63	High	2.25e-05	2.118e-12	6.01
FALSE	High	TIKVPHSVDCLQGILSVIPLQLLAFHLAVLR	1xCarbamidomethyl [C10]; 1xLabel:13C(6)15N(2) [K3]	2.07164e-06	5.9741e-05	1	1	1	Q06210	1	3459.02	High	2.25e-05	1.221e-07	6.09
FALSE	High	MGIDHKGQVCVMIHSGSR	1xCarbamidomethyl [C10]; 1xLabel:13C(6)15N(2) [K6]	0.00530455	0.000248149	1	1	1	Q9Y3I0	1	2019.98	High	0.0001138	0.001052	2.41
FALSE	High	FTDQLGKLWCSLADYYIR	1xCarbamidomethyl [C10]; 1xLabel:13C(6)15N(2) [K7]	1.36084e-05	5.9741e-05	1	1	1	Q9HCS7	1	2257.12	High	2.25e-05	1.072e-06	3.78
FALSE	High	MAQWGNKPVC	1xCarbamidomethyl [C10]; 1xLabel:13C(6)15N(2) [K7]	0.141914	0.00869568	1	1	2	P21266	0	1198.56	High	0.003502	0.04894	1.05
FALSE	High	AGRDDMKADCILYYGFGDIFR	1xCarbamidomethyl [C10]; 1xLabel:13C(6)15N(2) [K7]	3.13909e-05	5.9741e-05	1	1	2	P46063	2	2491.16	High	2.25e-05	2.818e-06	3.73
FALSE	High	TFLPEMSEKCEVLQYSAR	1xCarbamidomethyl [C10]; 1xLabel:13C(6)15N(2) [K9]	0.000508822	5.9741e-05	1	6	1	O95299	1	2196.06	High	2.25e-05	7.034e-05	1.27
FALSE	High	TGQYSGIYDCAKK	1xCarbamidomethyl [C10]; 2xLabel:13C(6)15N(2) [K12; K13]	0.000117302	5.9741e-05	1	1	1	Q6NUK1	1	1506.72	High	2.25e-05	1.295e-05	1.87
FALSE	High	EGSIWNHQPCFLKDWEMHVHFK	1xCarbamidomethyl [C10]; 2xLabel:13C(6)15N(2) [K13; K22]	4.45998e-07	5.9741e-05	1	5	3	D6RBV2	1	2841.34	High	2.25e-05	2.081e-08	3.98
FALSE	High	LKGVLTNPNCEFEANYVAIHTLATWYK	1xCarbamidomethyl [C10]; 2xLabel:13C(6)15N(2) [K2; K27]	0.000117302	5.9741e-05	1	2	1	O60502	1	3168.62	High	2.25e-05	1.296e-05	2.99
FALSE	High	KIDGQQTIIACIESHQFQAK	1xCarbamidomethyl [C11]; 1xLabel:13C(6)15N(2) [K1]	0.00752886	0.00030385	1	3	3	P47755	1	2323.2	High	0.0001639	0.001573	2.28
FALSE	High	KTGVFLTWNECR	1xCarbamidomethyl [C11]; 1xLabel:13C(6)15N(2) [K1]	0.106197	0.00661	1	1	1	O60930	1	1518.76	High	0.002655	0.03441	1.29
FALSE	High	KLHVSVEALVCHR	1xCarbamidomethyl [C11]; 1xLabel:13C(6)15N(2) [K1]	2.6101e-06	5.9741e-05	1	1	2	O60749	1	1555.86	High	2.25e-05	1.605e-07	4.07
FALSE	High	KLLMMAGIDDCYTSAR	1xCarbamidomethyl [C11]; 1xLabel:13C(6)15N(2) [K1]	1.4585e-10	5.9741e-05	1	5	18	P15880	1	1852.88	High	2.25e-05	1.97e-12	3.79
FALSE	High	KSWLWQHDEPCYWR	1xCarbamidomethyl [C11]; 1xLabel:13C(6)15N(2) [K1]	4.57788e-08	5.9741e-05	1	2	3	C9JJ19	1	1998.92	High	2.25e-05	1.5e-09	2.93
FALSE	High	TVFAEHISDECK	1xCarbamidomethyl [C11]; 1xLabel:13C(6)15N(2) [K12]	8.84985e-08	5.9741e-05	1	6	8	P39023	0	1443.67	High	2.25e-05	3.21e-09	2.73
FALSE	High	YWYYLYDNAMCK	1xCarbamidomethyl [C11]; 1xLabel:13C(6)15N(2) [K12]	4.40921e-05	5.9741e-05	1	1	1	Q14669	0	1697.72	High	2.25e-05	4.196e-06	3.01
FALSE	High	TVFAEHISDECKR	1xCarbamidomethyl [C11]; 1xLabel:13C(6)15N(2) [K12]	3.88473e-09	5.9741e-05	1	6	17	P39023	1	1599.77	High	2.25e-05	8.698e-11	3.25
FALSE	High	TVFAEHISDECKRR	1xCarbamidomethyl [C11]; 1xLabel:13C(6)15N(2) [K12]	1.25427e-05	5.9741e-05	1	6	3	P39023	2	1755.87	High	2.25e-05	9.77e-07	2.19
FALSE	High	ATFLVISHYQCK	1xCarbamidomethyl [C11]; 1xLabel:13C(6)15N(2) [K12]	0.000259734	5.9741e-05	1	2	1	Q5VZM2	0	1474.76	High	2.25e-05	3.239e-05	1.67
FALSE	High	DLYHRVDVIFCDK	1xCarbamidomethyl [C11]; 1xLabel:13C(6)15N(2) [K13]	1.06321e-07	5.9741e-05	1	3	3	Q93009	1	1687.84	High	2.25e-05	3.978e-09	4
FALSE	High	TVFVGNLPVTCNK	1xCarbamidomethyl [C11]; 1xLabel:13C(6)15N(2) [K13]	2.93286e-05	5.9741e-05	1	2	1	P42696	0	1456.77	High	2.25e-05	2.606e-06	3.29
FALSE	High	TGMESLTVTPCSK	1xCarbamidomethyl [C11]; 1xLabel:13C(6)15N(2) [K13]	5.18481e-06	5.9741e-05	1	3	3	O60231	0	1418.67	High	2.25e-05	3.541e-07	2.4
FALSE	High	TGGTQTDLFTCGK	1xCarbamidomethyl [C11]; 1xLabel:13C(6)15N(2) [K13]	2.30708e-07	5.9741e-05	1	7	3	A0A1W2PRL9	0	1393.65	High	2.25e-05	9.739e-09	4.11
FALSE	High	TFDATNPLNLCVK	1xCarbamidomethyl [C11]; 1xLabel:13C(6)15N(2) [K13]	7.90956e-05	5.9741e-05	1	1	3	Q8TD19	0	1500.76	High	2.25e-05	8.201e-06	1.61
FALSE	High	MHVLLGMLDACIK	1xCarbamidomethyl [C11]; 1xLabel:13C(6)15N(2) [K13]	0.049833	0.0027205	1	1	1	Q9UIG0	0	1508.79	High	0.001243	0.01405	1.46
FALSE	High	IFVEFTSVFDCQK	1xCarbamidomethyl [C11]; 1xLabel:13C(6)15N(2) [K13]	0.00137999	5.9741e-05	1	2	2	P26368	0	1627.79	High	2.25e-05	0.0002225	1.8
FALSE	High	RFFALDDFTICYFK	1xCarbamidomethyl [C11]; 1xLabel:13C(6)15N(2) [K14]	0.0143179	0.000462961	1	5	1	A8K727	1	1850.9	High	0.000237	0.003315	2.14
FALSE	High	HGYIFSSLAGCLMK	1xCarbamidomethyl [C11]; 1xLabel:13C(6)15N(2) [K14]	1.05974e-10	5.9741e-05	1	6	8	Q9Y3B2	0	1591.79	High	2.25e-05	1.371e-12	3.54
FALSE	High	LHNVLFSILQCHPK	1xCarbamidomethyl [C11]; 1xLabel:13C(6)15N(2) [K14]	0.000508822	5.9741e-05	1	1	1	Q14146	0	1713.93	High	2.25e-05	7.03e-05	2.25
FALSE	High	TIIGQQGDQSCANK	1xCarbamidomethyl [C11]; 1xLabel:13C(6)15N(2) [K14]	3.84484e-06	5.9741e-05	1	1	1	P35251	0	1527.73	High	2.25e-05	2.507e-07	2.66
FALSE	High	EMGGHHIVALCVLK	1xCarbamidomethyl [C11]; 1xLabel:13C(6)15N(2) [K14]	0.000225202	5.9741e-05	1	1	1	P00492	0	1571.83	High	2.25e-05	2.75e-05	2.37
FALSE	High	YSNSALGHVNCTIK	1xCarbamidomethyl [C11]; 1xLabel:13C(6)15N(2) [K14]	8.86912e-06	5.9741e-05	1	4	2	F8W914	0	1571.77	High	2.25e-05	6.568e-07	2.74
FALSE	High	RNVDPFHIYFCNLK	1xCarbamidomethyl [C11]; 1xLabel:13C(6)15N(2) [K14]	0.00445097	0.000186045	1	2	1	Q7L0Y3	1	1830.92	High	9.689e-05	0.000856	2.44
FALSE	High	HVVTLLQVQDCHVLK	1xCarbamidomethyl [C11]; 1xLabel:13C(6)15N(2) [K15]	0.043314	0.00231913	1	5	2	P09001	0	1796.99	High	0.001017	0.01193	2.23
FALSE	High	VLVVGAGGIGCELLK	1xCarbamidomethyl [C11]; 1xLabel:13C(6)15N(2) [K15]	0.00110321	5.9741e-05	1	4	3	Q9UBT2	0	1492.86	High	2.25e-05	0.0001723	2.23
FALSE	High	YFLVGAGAIGCELLK	1xCarbamidomethyl [C11]; 1xLabel:13C(6)15N(2) [K15]	3.06244e-09	5.9741e-05	1	1	8	P22314	0	1618.88	High	2.25e-05	6.615e-11	3.85
FALSE	High	AFVSGLLIGQCSSQK	1xCarbamidomethyl [C11]; 1xLabel:13C(6)15N(2) [K15]	6.84324e-07	5.9741e-05	1	1	1	Q5SWX8	0	1602.84	High	2.25e-05	3.417e-08	3.07
FALSE	High	SWMVVNHNGVCLSQK	1xCarbamidomethyl [C11]; 1xLabel:13C(6)15N(2) [K15]	8.64002e-05	5.9741e-05	1	1	1	Q96EN8	0	1766.86	High	2.25e-05	9.06e-06	2.06
FALSE	High	LPLGFTFSFPCHQTK	1xCarbamidomethyl [C11]; 1xLabel:13C(6)15N(2) [K15]	4.81643e-05	5.9741e-05	1	2	1	P52789	0	1787.9	High	2.25e-05	4.638e-06	1.62
FALSE	High	TTAHFPHPPQCTLLVK	1xCarbamidomethyl [C11]; 1xLabel:13C(6)15N(2) [K16]	2.53458e-08	5.9741e-05	1	1	3	Q8N766	0	1854.98	High	2.25e-05	7.619e-10	5.03
FALSE	High	MSAYAFFVQTCREEHK	1xCarbamidomethyl [C11]; 1xLabel:13C(6)15N(2) [K16]	3.9734e-07	5.9741e-05	1	4	9	O15347	1	2011.92	High	2.25e-05	1.823e-08	4.21
FALSE	High	MSSYAFFVQTCREEHK	1xCarbamidomethyl [C11]; 1xLabel:13C(6)15N(2) [K16]	1.15103e-09	5.9741e-05	2	5	8	Q5T7C4; P26583	1	2027.92	High	2.25e-05	2.147e-11	3.83
FALSE	High	GALVTVGQLSCYDQAK	1xCarbamidomethyl [C11]; 1xLabel:13C(6)15N(2) [K16]	3.60887e-08	5.9741e-05	2	2	1	B4DLN1; Q9UBX3	0	1717.87	High	2.25e-05	1.147e-09	3.34
FALSE	High	DIPFSAIYFPCYAHVK	1xCarbamidomethyl [C11]; 1xLabel:13C(6)15N(2) [K16]	2.52016e-07	5.9741e-05	1	1	4	Q9UJS0	0	1935.96	High	2.25e-05	1.077e-08	3.01
FALSE	High	TVFEALQAPACHENLVK	1xCarbamidomethyl [C11]; 1xLabel:13C(6)15N(2) [K17]	1.27594e-08	5.9741e-05	1	3	5	O94973	0	1934.99	High	2.25e-05	3.447e-10	3.21
FALSE	High	MSSYAFFVQTCREEHKK	1xCarbamidomethyl [C11]; 1xLabel:13C(6)15N(2) [K17]	6.06194e-06	5.9741e-05	2	5	2	Q5T7C4; P26583	2	2156.01	High	2.25e-05	4.219e-07	3.19
FALSE	High	TVFEALQAPACHENMVK	1xCarbamidomethyl [C11]; 1xLabel:13C(6)15N(2) [K17]	2.27593e-07	5.9741e-05	1	1	2	O95782	0	1952.94	High	2.25e-05	9.575e-09	2.26
FALSE	High	TKENVNATENCISAVGK	1xCarbamidomethyl [C11]; 1xLabel:13C(6)15N(2) [K17]	0.0441531	0.00236921	1	2	1	H0Y8C6	1	1842.91	High	0.00106	0.01218	1.31
FALSE	High	SGMYTVAMAYCGSGNNK	1xCarbamidomethyl [C11]; 1xLabel:13C(6)15N(2) [K17]	1.8396e-09	5.9741e-05	1	3	3	Q99460	0	1818.77	High	2.25e-05	3.67e-11	4.95
FALSE	High	LLGPGVNYSGCQITWAK	1xCarbamidomethyl [C11]; 1xLabel:13C(6)15N(2) [K17]	2.44724e-09	5.9741e-05	1	2	3	P40763	0	1871.96	High	2.25e-05	5.137e-11	3.4
FALSE	High	ASAQQENSSTCIGSAIKSESGNSAR	1xCarbamidomethyl [C11]; 1xLabel:13C(6)15N(2) [K17]	3.96907e-08	5.9741e-05	1	1	1	Q9NXV6	1	2548.18	High	2.25e-05	1.273e-09	3.07
FALSE	High	TFDLYANVRPCVSIEGYK	1xCarbamidomethyl [C11]; 1xLabel:13C(6)15N(2) [K18]	0.000441192	5.9741e-05	1	4	2	P50213	0	2140.06	High	2.25e-05	5.953e-05	2.97
FALSE	High	LLLAGYDDFNCNVWDALKADR	1xCarbamidomethyl [C11]; 1xLabel:13C(6)15N(2) [K18]	5.80709e-08	5.9741e-05	1	2	1	P62873	1	2477.2	High	2.25e-05	1.977e-09	5.26
FALSE	High	LILLWNVYGDCDNYATLK	1xCarbamidomethyl [C11]; 1xLabel:13C(6)15N(2) [K18]	1.0347e-07	5.9741e-05	1	1	6	Q96DI7	0	2179.1	High	2.25e-05	3.853e-09	3.33
FALSE	High	TAAGTLFIHLCSESTTVK	1xCarbamidomethyl [C11]; 1xLabel:13C(6)15N(2) [K18]	2.22515e-09	5.9741e-05	1	1	5	Q8N5M1	0	1944	High	2.25e-05	4.572e-11	2.73
FALSE	High	TYITDPVSAPCAPPLQPK	1xCarbamidomethyl [C11]; 1xLabel:13C(6)15N(2) [K18]	6.82833e-09	5.9741e-05	1	4	1	A0A087WZF1	0	1963.01	High	2.25e-05	1.672e-10	3.4
FALSE	High	VTALTQMESACVTIHEALK	1xCarbamidomethyl [C11]; 1xLabel:13C(6)15N(2) [K19]	1.34903e-13	5.9741e-05	1	1	6	Q9Y3Q3	0	2110.08	High	2.25e-05	1.6e-15	5.41
FALSE	High	TLVQQLYTTLCIEQHQLNKER	1xCarbamidomethyl [C11]; 1xLabel:13C(6)15N(2) [K19]	0.000456431	5.9741e-05	1	2	1	Q8NE86	1	2623.38	High	2.25e-05	6.19e-05	3.19
FALSE	High	VSALTQMESACVSIHEALK	1xCarbamidomethyl [C11]; 1xLabel:13C(6)15N(2) [K19]	6.93863e-13	5.9741e-05	1	2	8	A0A0A6YYA0	0	2082.04	High	2.25e-05	4.107e-15	6.37
FALSE	High	SAYLHPQQFDCEPGVLGSK	1xCarbamidomethyl [C11]; 1xLabel:13C(6)15N(2) [K19]	0.000508822	5.9741e-05	1	1	2	Q12899	0	2141.02	High	2.25e-05	7.023e-05	2.12
FALSE	High	TLVQQLYTTLCIEQHQLNK	1xCarbamidomethyl [C11]; 1xLabel:13C(6)15N(2) [K19]	1.67856e-12	5.9741e-05	1	2	7	Q8NE86	0	2338.23	High	2.25e-05	1.142e-14	6.9
FALSE	High	HKNMSVHLSPCFR	1xCarbamidomethyl [C11]; 1xLabel:13C(6)15N(2) [K2]	0.00335126	0.000186045	1	3	2	P62280	1	1620.8	High	9.689e-05	0.000617	3.04
FALSE	High	FKLPVWETIVCTMR	1xCarbamidomethyl [C11]; 1xLabel:13C(6)15N(2) [K2]	0.000488506	5.9741e-05	1	2	1	O00170	1	1787.94	High	2.25e-05	6.734e-05	2.51
FALSE	High	TIDGQQTIIACIESHQFQPK	1xCarbamidomethyl [C11]; 1xLabel:13C(6)15N(2) [K20]	4.80736e-13	5.9741e-05	1	1	2	P52907	0	2322.16	High	2.25e-05	2.693e-15	6.45
FALSE	High	THFFLNAGNLCNLNYGEGPK	1xCarbamidomethyl [C11]; 1xLabel:13C(6)15N(2) [K20]	3.0699e-13	5.9741e-05	1	1	12	Q9Y512	0	2274.09	High	2.25e-05	1.914e-15	5.22
FALSE	High	INEIVYFLPFCHSELIQLVNK	1xCarbamidomethyl [C11]; 1xLabel:13C(6)15N(2) [K21]	0.0105304	0.000358759	1	4	1	Q9H078	0	2584.37	High	0.0001773	0.00232	2.52
FALSE	High	VASMPLISSTCDMVSAAYASTK	1xCarbamidomethyl [C11]; 1xLabel:13C(6)15N(2) [K22]	3.92818e-05	5.9741e-05	1	2	1	O60664	0	2298.09	High	2.25e-05	3.673e-06	2.76
FALSE	High	EGGQYGLVAACAAGGQGHAMIVEAYPK	1xCarbamidomethyl [C11]; 1xLabel:13C(6)15N(2) [K27]	1.53328e-14	5.9741e-05	1	3	4	P55084	0	2713.3	High	2.25e-05	9.993e-16	6.89
FALSE	High	NMITGTSQADCAVLIVAAGVGEFEAGISK	1xCarbamidomethyl [C11]; 1xLabel:13C(6)15N(2) [K29]	2.31018e-12	5.9741e-05	2	9	16	Q05639; P68104	0	2917.45	High	2.25e-05	1.652e-14	7.91
FALSE	High	HPAKPDPSGECNPDLR	1xCarbamidomethyl [C11]; 1xLabel:13C(6)15N(2) [K4]	1.07163e-06	5.9741e-05	1	3	1	E9PC52	0	1797.84	High	2.25e-05	5.727e-08	2.1
FALSE	High	AIEKYSESLLCSNLESATYSNR	1xCarbamidomethyl [C11]; 1xLabel:13C(6)15N(2) [K4]	9.82084e-06	5.9741e-05	1	1	2	Q15785	1	2543.22	High	2.25e-05	7.39e-07	3.46
FALSE	High	FLHKHDLDLICR	1xCarbamidomethyl [C11]; 1xLabel:13C(6)15N(2) [K4]	0.000578895	5.9741e-05	1	6	2	P62136	1	1574.84	High	2.25e-05	8.156e-05	3.32
FALSE	High	GQLGGTVELPCHLLPPVPGLYISLVTWQRPDAPANHQNVAAFHPK	1xCarbamidomethyl [C11]; 1xLabel:13C(6)15N(2) [K45]	9.1135e-06	5.9741e-05	1	1	3	Q92692	0	4903.57	High	2.25e-05	6.782e-07	4.42
FALSE	High	TGDGKILYSQCGDVMR	1xCarbamidomethyl [C11]; 1xLabel:13C(6)15N(2) [K5]	4.68236e-06	5.9741e-05	1	6	2	B7Z6Z4	1	1807.86	High	2.25e-05	3.139e-07	3.26
FALSE	High	LTEEKYQVEQCVNEASIIIR	1xCarbamidomethyl [C11]; 1xLabel:13C(6)15N(2) [K5]	0.00530455	0.000248149	1	1	1	Q96SI9	1	2430.24	High	0.0001138	0.001047	1.59
FALSE	High	FHINIHILKDCPR	1xCarbamidomethyl [C11]; 1xLabel:13C(6)15N(2) [K9]	1.69924e-07	5.9741e-05	1	1	6	Q9Y4K3	1	1670.9	High	2.25e-05	6.836e-09	3.62
FALSE	High	HFVGMLPEKDCR	1xCarbamidomethyl [C11]; 1xLabel:13C(6)15N(2) [K9]	1.20974e-07	5.9741e-05	1	2	3	F6RFD5	1	1496.72	High	2.25e-05	4.619e-09	4.98
FALSE	High	MSAYAFFVQTCREEHK	1xCarbamidomethyl [C11]; 1xOxidation [M1]; 1xLabel:13C(6)15N(2) [K16]	0.0244718	0.00107376	1	4	1	O15347	1	2027.92	High	0.0004685	0.006161	1.77
FALSE	High	KIDGQQTIIACIESHQFQAK	1xCarbamidomethyl [C11]; 2xLabel:13C(6)15N(2) [K1; K20]	2.39323e-17	5.9741e-05	1	3	1	P47755	1	2331.21	High	2.25e-05	2.46e-16	6.9
FALSE	High	MSSYAFFVQTCREEHKK	1xCarbamidomethyl [C11]; 2xLabel:13C(6)15N(2) [K16; K17]	1.92034e-07	5.9741e-05	2	5	7	Q5T7C4; P26583	2	2164.03	High	2.25e-05	7.882e-09	4.41
FALSE	High	MSAYAFFVQTCREEHKK	1xCarbamidomethyl [C11]; 2xLabel:13C(6)15N(2) [K16; K17]	0.0066702	0.00030385	1	4	3	O15347	2	2148.03	High	0.0001495	0.001369	1.71
FALSE	High	TKENVNATENCISAVGK	1xCarbamidomethyl [C11]; 2xLabel:13C(6)15N(2) [K2; K17]	8.16572e-07	5.9741e-05	1	2	2	H0Y8C6	1	1850.92	High	2.25e-05	4.186e-08	4.05
FALSE	High	INEIVYFLPFCHSELIQLVNKELNFWAK	1xCarbamidomethyl [C11]; 2xLabel:13C(6)15N(2) [K21; K28]	0.136372	0.00847173	1	3	1	Q9H078	1	3480.84	High	0.003419	0.04647	3.04
FALSE	High	NYQQHWILVTCQALGEQVIALSVGNKPSLTNPFPAVEPAVVK	1xCarbamidomethyl [C11]; 2xLabel:13C(6)15N(2) [K26; K42]	3.27146e-17	5.9741e-05	1	1	1	Q8TEM1	0	4632.46	High	2.25e-05	2.633e-16	7.87
FALSE	High	DTKEIYTHFTCATDTK	1xCarbamidomethyl [C11]; 2xLabel:13C(6)15N(2) [K3; K16]	1.74416e-08	5.9741e-05	2	3	1	P04899; P08754	1	1946.91	High	2.25e-05	4.932e-10	1.64
FALSE	High	GNPTKVVAVDCGIKNNVIR	1xCarbamidomethyl [C11]; 2xLabel:13C(6)15N(2) [K5; K14]	3.67012e-05	5.9741e-05	1	2	1	P31327	2	2070.15	High	2.25e-05	3.372e-06	2.08
FALSE	High	HSPEDPEKYSCFALFVK	1xCarbamidomethyl [C11]; 2xLabel:13C(6)15N(2) [K8; K17]	0.00232548	0.000129145	1	1	1	P78527	1	2070	High	4.268e-05	0.0004073	2.46
FALSE	High	KKLVIVGDGACGK	1xCarbamidomethyl [C11]; 3xLabel:13C(6)15N(2) [K1; K2; K13]	0.115319	0.00715847	2	14	2	E9PQH6; P61586	2	1368.81	High	0.002859	0.03782	1.72
FALSE	High	ILEFFGLKKEECPAVR	1xCarbamidomethyl [C12]; 1xLabel:13C(6)15N(2) [K]	0.0326164	0.00149296	1	4	2	H7BZ94	2	1944.05	High	0.0006719	0.008571	1.44
FALSE	High	FIITALPTIYHCK	1xCarbamidomethyl [C12]; 1xLabel:13C(6)15N(2) [K13]	2.14091e-07	5.9741e-05	1	1	6	Q9H3N1	0	1584.87	High	2.25e-05	8.904e-09	3.61
FALSE	High	TNGLSEDLIWHCK	1xCarbamidomethyl [C12]; 1xLabel:13C(6)15N(2) [K13]	0.00442102	0.000186045	1	1	1	Q9H4L7	0	1580.76	High	9.689e-05	0.0008507	2.02
FALSE	High	IIYGGSVTGATCK	1xCarbamidomethyl [C12]; 1xLabel:13C(6)15N(2) [K13]	6.57697e-06	5.9741e-05	1	1	10	P60174	0	1334.69	High	2.25e-05	4.639e-07	3.32
FALSE	High	VSFYQLSHFLQCK	1xCarbamidomethyl [C12]; 1xLabel:13C(6)15N(2) [K13]	2.76868e-08	5.9741e-05	1	2	3	P16615	0	1664.83	High	2.25e-05	8.395e-10	4.38
FALSE	High	TSLDLYANVIHCK	1xCarbamidomethyl [C12]; 1xLabel:13C(6)15N(2) [K13]	1.33194e-06	5.9741e-05	1	5	9	E7EQB8	0	1541.79	High	2.25e-05	7.344e-08	2.31
FALSE	High	TPSRLENYYMVCK	1xCarbamidomethyl [C12]; 1xLabel:13C(6)15N(2) [K13]	0.000724281	5.9741e-05	1	2	4	Q8NHQ9	1	1668.8	High	2.25e-05	0.000106	2.99
FALSE	High	ALMGLYHGQVLCK	1xCarbamidomethyl [C12]; 1xLabel:13C(6)15N(2) [K13]	1.64648e-11	5.9741e-05	1	4	7	H0YFD6	0	1497.78	High	2.25e-05	1.59e-13	4.69
FALSE	High	TRPEPTEVLHACK	1xCarbamidomethyl [C12]; 1xLabel:13C(6)15N(2) [K13]	0.00653684	0.00030385	1	6	1	Q8WXH0	0	1545.79	High	0.0001317	0.001336	2.12
FALSE	High	LTFYYGTIDPWCPK	1xCarbamidomethyl [C12]; 1xLabel:13C(6)15N(2) [K14]	2.40829e-05	5.9741e-05	1	4	1	A0A0A0MSH6	0	1768.85	High	2.25e-05	2.076e-06	2.79
FALSE	High	SSGFLPASQQACAK	1xCarbamidomethyl [C12]; 1xLabel:13C(6)15N(2) [K14]	1.55895e-05	5.9741e-05	1	2	1	Q6NUQ4	0	1459.71	High	2.25e-05	1.256e-06	2.8
FALSE	High	SRDLLVQQASQCLSK	1xCarbamidomethyl [C12]; 1xLabel:13C(6)15N(2) [K15]	0.000649726	5.9741e-05	1	2	1	Q1KMD3	1	1740.92	High	2.25e-05	9.365e-05	1.84
FALSE	High	FNAHGDANTIVCNSK	1xCarbamidomethyl [C12]; 1xLabel:13C(6)15N(2) [K15]	3.4845e-09	5.9741e-05	1	1	3	P09382	0	1655.77	High	2.25e-05	7.705e-11	3.07
FALSE	High	LIVGLMRPPAYCDAK	1xCarbamidomethyl [C12]; 1xLabel:13C(6)15N(2) [K15]	1.6278e-09	5.9741e-05	1	6	9	P08133	0	1711.91	High	2.25e-05	3.203e-11	3.42
FALSE	High	GTDIMYTGTLDCWRK	1xCarbamidomethyl [C12]; 1xLabel:13C(6)15N(2) [K15]	4.32023e-05	5.9741e-05	1	1	4	P05141	1	1824.85	High	2.25e-05	4.079e-06	2.7
FALSE	High	AGQTTYSGVIDCFRK	1xCarbamidomethyl [C12]; 1xLabel:13C(6)15N(2) [K15]	0.000501958	5.9741e-05	2	2	2	O75746; Q9UJS0	1	1710.84	High	2.25e-05	6.942e-05	2.8
FALSE	High	HSFDTFSHQRPCLLK	1xCarbamidomethyl [C12]; 1xLabel:13C(6)15N(2) [K15]	3.78056e-09	5.9741e-05	1	6	6	P51648	0	1880.93	High	2.25e-05	8.452e-11	5.58
FALSE	High	GADIMYTGTVDCWRK	1xCarbamidomethyl [C12]; 1xLabel:13C(6)15N(2) [K15]	0.000526396	5.9741e-05	2	2	1	P12236; P12235	1	1780.82	High	2.25e-05	7.333e-05	2.05
FALSE	High	QITQVYGFYDECLRK	1xCarbamidomethyl [C12]; 1xLabel:13C(6)15N(2) [K15]	7.82239e-09	5.9741e-05	2	9	1	H3BV22; P62714	1	1927.95	High	2.25e-05	1.957e-10	3.61
FALSE	High	ISAAATFIQHECFQK	1xCarbamidomethyl [C12]; 1xLabel:13C(6)15N(2) [K15]	6.32074e-05	5.9741e-05	1	1	1	Q99959	0	1758.87	High	2.25e-05	6.322e-06	2.57
FALSE	High	ELNARPMEVFMCSVLKR	1xCarbamidomethyl [C12]; 1xLabel:13C(6)15N(2) [K16]	0.000533594	5.9741e-05	1	2	1	Q9NR31	1	2088.06	High	2.25e-05	7.439e-05	1.67
FALSE	High	TYDATTHFETTCDDIKNIYKR	1xCarbamidomethyl [C12]; 1xLabel:13C(6)15N(2) [K16]	1.79807e-05	5.9741e-05	1	1	1	P50395	2	2600.22	High	2.25e-05	1.488e-06	3.35
FALSE	High	AYVKDHYSNGFCTVYAK	1xCarbamidomethyl [C12]; 1xLabel:13C(6)15N(2) [K17]	0.0861027	0.00504056	1	1	1	P52907	1	2030.95	High	0.002089	0.02668	1.13
FALSE	High	HISPTAPDTLGCYPFYK	1xCarbamidomethyl [C12]; 1xLabel:13C(6)15N(2) [K17]	0.0227647	0.000736953	1	2	1	P49005	0	1974.95	High	0.0003743	0.005672	1.52
FALSE	High	VIVVGNPANTNCLTASK	1xCarbamidomethyl [C12]; 1xLabel:13C(6)15N(2) [K17]	1.07046e-07	5.9741e-05	1	4	2	A0A5K1VW95	0	1765.94	High	2.25e-05	4.013e-09	2.99
FALSE	High	TPYTIMFGPDKCGEDYKLHFIFR	1xCarbamidomethyl [C12]; 1xLabel:13C(6)15N(2) [K17]	3.9027e-11	5.9741e-05	1	4	1	P27824	2	2843.38	High	2.25e-05	4.308e-13	6.78
FALSE	High	AFEWYGTYLELCGVLHK	1xCarbamidomethyl [C12]; 1xLabel:13C(6)15N(2) [K17]	0.000325002	5.9741e-05	1	1	1	Q8N6R0	0	2094.02	High	2.25e-05	4.183e-05	2.11
FALSE	High	LTGIKHELQANCYEEVKDR	1xCarbamidomethyl [C12]; 1xLabel:13C(6)15N(2) [K17]	0.0264748	0.0012925	1	4	2	E9PK25	2	2311.16	High	0.0005595	0.00676	1.42
FALSE	High	TLVFTLPVIMFCLEQEKR	1xCarbamidomethyl [C12]; 1xLabel:13C(6)15N(2) [K17]	2.90673e-07	5.9741e-05	1	3	1	Q9UJV9	1	2232.2	High	2.25e-05	1.267e-08	4.4
FALSE	High	TTWGDGGENSPCNVVSK	1xCarbamidomethyl [C12]; 1xLabel:13C(6)15N(2) [K17]	3.38368e-11	5.9741e-05	1	5	2	O00161	0	1815.81	High	2.25e-05	3.647e-13	2.84
FALSE	High	RFYQYAHEHTACTNIAK	1xCarbamidomethyl [C12]; 1xLabel:13C(6)15N(2) [K17]	0.0371235	0.00185832	1	2	1	Q86XI2	1	2118.01	High	0.0008478	0.01001	1.68
FALSE	High	QYGQTVATYESCSTAAFK	1xCarbamidomethyl [C12]; 1xLabel:13C(6)15N(2) [K18]	6.0701e-11	5.9741e-05	1	5	3	P23786	0	2019.92	High	2.25e-05	7.173e-13	3.99
FALSE	High	NSSVAMGASLSCSEYSLK	1xCarbamidomethyl [C12]; 1xLabel:13C(6)15N(2) [K18]	4.4855e-08	5.9741e-05	1	1	1	Q9NTM9	0	1898.87	High	2.25e-05	1.473e-09	3.6
FALSE	High	ATNRGEEATWTCTVLYSK	1xCarbamidomethyl [C12]; 1xLabel:13C(6)15N(2) [K18]	3.00719e-07	5.9741e-05	1	1	1	Q68CQ4	1	2095	High	2.25e-05	1.316e-08	4.18
FALSE	High	HQEFVHMYNAQCDALHPK	1xCarbamidomethyl [C12]; 1xLabel:13C(6)15N(2) [K18]	0.0422186	0.00227035	1	2	1	F8WE49	0	2233.02	High	0.0009885	0.0116	2.22
FALSE	High	MREIVHLQAGQCGNQIGAK	1xCarbamidomethyl [C12]; 1xLabel:13C(6)15N(2) [K19]	1.52661e-18	5.9741e-05	5	21	40	Q13885; Q13509; P04350; P07437; P68371	1	2118.08	High	2.25e-05	1.353e-16	6.31
FALSE	High	SLSVYHPQLAYCVVQFLEK	1xCarbamidomethyl [C12]; 1xLabel:13C(6)15N(2) [K19]	5.97361e-07	5.9741e-05	2	6	1	E9PFR3; H0YJ75	0	2289.18	High	2.25e-05	2.907e-08	3.22
FALSE	High	MREIVHIQAGQCGNQIGTK	1xCarbamidomethyl [C12]; 1xLabel:13C(6)15N(2) [K19]	2.33414e-15	5.9741e-05	1	10	8	Q9BUF5	1	2148.09	High	2.25e-05	6.642e-16	6.39
FALSE	High	GKLIEAEDNMNCQMSNITVTYRDGR	1xCarbamidomethyl [C12]; 1xLabel:13C(6)15N(2) [K2]	0.00126352	5.9741e-05	1	2	2	P62318	2	2923.36	High	2.25e-05	0.0002009	2.98
FALSE	High	GKLIEAEDNMNCQMSNITVTYR	1xCarbamidomethyl [C12]; 1xLabel:13C(6)15N(2) [K2]	3.92503e-12	5.9741e-05	1	2	5	P62318	1	2595.21	High	2.25e-05	3.041e-14	5.68
FALSE	High	EKPSQGIYMVYCR	1xCarbamidomethyl [C12]; 1xLabel:13C(6)15N(2) [K2]	4.87191e-07	5.9741e-05	1	3	13	A0A0D9SGE8	0	1638.79	High	2.25e-05	2.302e-08	2.63
FALSE	High	NQEELSSLVWICTSTHSATK	1xCarbamidomethyl [C12]; 1xLabel:13C(6)15N(2) [K20]	0.006194	0.000248149	1	3	1	O60271	0	2299.11	High	0.0001138	0.001255	2.08
FALSE	High	GSTAHFSGFESCSNGVISNK	1xCarbamidomethyl [C12]; 1xLabel:13C(6)15N(2) [K20]	7.53444e-06	5.9741e-05	1	1	2	Q96S59	0	2093.94	High	2.25e-05	5.44e-07	3.11
FALSE	High	LPLQWVDIAHLCLYNLSVIHK	1xCarbamidomethyl [C12]; 1xLabel:13C(6)15N(2) [K21]	4.32149e-11	5.9741e-05	1	1	1	Q9Y483	0	2540.39	High	2.25e-05	4.841e-13	6.62
FALSE	High	SHFEQWGTLTDCVVMRDPNTK	1xCarbamidomethyl [C12]; 1xLabel:13C(6)15N(2) [K21]	1.30364e-07	5.9741e-05	1	5	2	F8W6I7	1	2529.17	High	2.25e-05	5.041e-09	4.59
FALSE	High	GHFEAFGTLTDCVVVVNPQTK	1xCarbamidomethyl [C12]; 1xLabel:13C(6)15N(2) [K21]	3.44122e-08	5.9741e-05	1	1	5	Q13151	0	2327.16	High	2.25e-05	1.082e-09	4.92
FALSE	High	SHFEQWGTLTDCVVMRDPNTKR	1xCarbamidomethyl [C12]; 1xLabel:13C(6)15N(2) [K21]	1.8376e-10	5.9741e-05	1	5	11	F8W6I7	2	2685.28	High	2.25e-05	2.582e-12	5.58
FALSE	High	GHFEAFGTLTDCVVVVNPQTKR	1xCarbamidomethyl [C12]; 1xLabel:13C(6)15N(2) [K21]	1.6389e-09	5.9741e-05	1	1	8	Q13151	1	2483.26	High	2.25e-05	3.223e-11	5.44
FALSE	High	INALTAASEAACLIVSVDETIKNPR	1xCarbamidomethyl [C12]; 1xLabel:13C(6)15N(2) [K22]	3.58924e-13	5.9741e-05	1	1	2	Q99832	1	2664.41	High	2.25e-05	1.98e-15	7.52
FALSE	High	QLDSTIGIHPVCAEVFTTLSVTKR	1xCarbamidomethyl [C12]; 1xLabel:13C(6)15N(2) [K23]	0.0142229	0.000462961	1	6	1	F8W809	1	2680.42	High	0.000237	0.003274	3.83
FALSE	High	IHHVSPHETYFCITTGWLNYPLEK	1xCarbamidomethyl [C12]; 1xLabel:13C(6)15N(2) [K24]	7.69998e-11	5.9741e-05	1	2	1	A5PLL7	0	2950.44	High	2.25e-05	9.478e-13	4.48
FALSE	High	SVHGFQMLYADCYMNREEFWEMFDGSLYHK	1xCarbamidomethyl [C12]; 1xLabel:13C(6)15N(2) [K30]	3.28136e-08	5.9741e-05	1	2	4	A0A0A0MTI1	1	3798.64	High	2.25e-05	1.027e-09	7.07
FALSE	High	SAPSIPKENFSCLTR	1xCarbamidomethyl [C12]; 1xLabel:13C(6)15N(2) [K7]	2.96983e-06	5.9741e-05	1	5	3	A0A5K1VW95	1	1714.87	High	2.25e-05	1.858e-07	1.57
FALSE	High	HVFGQPVKNDQCYEDIR	1xCarbamidomethyl [C12]; 1xLabel:13C(6)15N(2) [K8]	3.90158e-05	5.9741e-05	1	4	1	Q9BR76	1	2113	High	2.25e-05	3.641e-06	2.47
FALSE	High	HVFGQAVKNDQCYDDIR	1xCarbamidomethyl [C12]; 1xLabel:13C(6)15N(2) [K8]	5.9671e-08	5.9741e-05	1	7	1	Q9ULV4	1	2072.97	High	2.25e-05	2.048e-09	2.74
FALSE	High	TSEMNTDKQYFCR	1xCarbamidomethyl [C12]; 1xLabel:13C(6)15N(2) [K8]	4.49528e-06	5.9741e-05	1	2	2	Q96D46	1	1687.73	High	2.25e-05	2.998e-07	2.77
FALSE	High	MREIVHLQAGQCGNQIGAK	1xCarbamidomethyl [C12]; 1xOxidation [M1]; 1xLabel:13C(6)15N(2) [K19]	1.37347e-09	5.9741e-05	5	21	2	Q13885; Q13509; P04350; P07437; P68371	1	2134.07	High	2.25e-05	2.622e-11	4.32
FALSE	High	SHFEQWGTLTDCVVMRDPNTKR	1xCarbamidomethyl [C12]; 1xOxidation [M15]; 1xLabel:13C(6)15N(2) [K21]	0.000226737	5.9741e-05	1	5	3	F8W6I7	2	2701.27	High	2.25e-05	2.775e-05	2.04
FALSE	High	TPYTIMFGPDKCGEDYKLHFIFR	1xCarbamidomethyl [C12]; 2xLabel:13C(6)15N(2) [K11; K17]	1.83113e-07	5.9741e-05	1	4	1	P27824	2	2851.39	High	2.25e-05	7.46e-09	3.24
FALSE	High	GYGFITFSDSECAKK	1xCarbamidomethyl [C12]; 2xLabel:13C(6)15N(2) [K14; K15]	0.00810655	0.00030385	1	4	1	Q14498	1	1725.81	High	0.0001639	0.001718	1.6
FALSE	High	SKEGSIWNHQPCFLKDWEMHVHFK	1xCarbamidomethyl [C12]; 2xLabel:13C(6)15N(2) [K15; K24]	0.00541296	0.000248149	1	5	1	D6RBV2	2	3056.46	High	0.0001138	0.001072	3.34
FALSE	High	TYDATTHFETTCDDIKNIYKR	1xCarbamidomethyl [C12]; 2xLabel:13C(6)15N(2) [K16; K20]	9.65669e-09	5.9741e-05	1	1	4	P50395	2	2608.23	High	2.25e-05	2.492e-10	2.68
FALSE	High	TYDATTHFETTCDDIKNIYK	1xCarbamidomethyl [C12]; 2xLabel:13C(6)15N(2) [K16; K20]	8.69014e-06	5.9741e-05	1	1	1	P50395	1	2452.13	High	2.25e-05	6.419e-07	1.48
FALSE	High	NITATFQYLYLCPSEDKSK	1xCarbamidomethyl [C12]; 2xLabel:13C(6)15N(2) [K17; K19]	0.000200638	5.9741e-05	1	1	1	O95104	1	2294.13	High	2.25e-05	2.4e-05	2.21
FALSE	High	GAIILSSLLQSCDLEVANKVK	1xCarbamidomethyl [C12]; 2xLabel:13C(6)15N(2) [K19; K21]	3.22215e-06	5.9741e-05	1	1	1	Q15397	1	2274.27	High	2.25e-05	2.039e-07	4.19
FALSE	High	MKLNISFPATGCQK	1xCarbamidomethyl [C12]; 2xLabel:13C(6)15N(2) [K2; K14]	1.13673e-08	5.9741e-05	1	2	2	P62753	1	1610.84	High	2.25e-05	3.004e-10	4.23
FALSE	High	TYPVQEYFLEDCIQMTHFVPPPKDK	1xCarbamidomethyl [C12]; 2xLabel:13C(6)15N(2) [K23; K25]	5.49382e-09	5.9741e-05	1	1	1	Q08211	1	3098.5	High	2.25e-05	1.297e-10	3.53
FALSE	High	LVMKDSAVNAICYGAK	1xCarbamidomethyl [C12]; 2xLabel:13C(6)15N(2) [K4; K16]	0.00159118	5.9741e-05	1	2	2	O60832	1	1755.91	High	2.25e-05	0.0002623	3.1
FALSE	High	AYVKDHYSNGFCTVYAK	1xCarbamidomethyl [C12]; 2xLabel:13C(6)15N(2) [K4; K17]	2.35203e-08	5.9741e-05	1	1	2	P52907	1	2038.97	High	2.25e-05	7.001e-10	2.63
FALSE	High	LTGIKHELQANCYEEVKDR	1xCarbamidomethyl [C12]; 2xLabel:13C(6)15N(2) [K5; K17]	5.87372e-10	5.9741e-05	1	4	7	E9PK25	2	2319.17	High	2.25e-05	9.836e-12	3.43
FALSE	High	TLSSKVEDLSTCNDLIAK	1xCarbamidomethyl [C12]; 2xLabel:13C(6)15N(2) [K5; K18]	0.0729991	0.00413571	1	1	1	P22059	1	2010.04	High	0.001733	0.02195	1.81
FALSE	High	VPTISINKTDGCHAYLSK	1xCarbamidomethyl [C12]; 2xLabel:13C(6)15N(2) [K8; K18]	5.04029e-07	5.9741e-05	1	1	4	Q01518	1	2020.05	High	2.25e-05	2.405e-08	2.67
FALSE	High	ILEFFGLKKEECPAVR	1xCarbamidomethyl [C12]; 2xLabel:13C(6)15N(2) [K8; K9]	9.408e-08	5.9741e-05	1	4	2	H7BZ94	2	1952.06	High	2.25e-05	3.464e-09	4.09
FALSE	High	SKEGSIWNHQPCFLKDWEMHVHFK	1xCarbamidomethyl [C12]; 3xLabel:13C(6)15N(2) [K2; K15; K24]	1.41747e-05	5.9741e-05	1	5	3	D6RBV2	2	3064.48	High	2.25e-05	1.127e-06	2.74
FALSE	High	TYPVQEYFLEDCIQMTHFVPPPKDKK	1xCarbamidomethyl [C12]; 3xLabel:13C(6)15N(2) [K23; K25; K26]	0.00055957	5.9741e-05	1	1	1	Q08211	2	3234.61	High	2.25e-05	7.864e-05	2.93
FALSE	High	TDKQPLQKPSHCTIYVAK	1xCarbamidomethyl [C12]; 3xLabel:13C(6)15N(2) [K3; K8; K18]	6.05535e-07	5.9741e-05	1	1	3	Q9P2J5	1	2138.15	High	2.25e-05	2.952e-08	2.95
FALSE	High	KGADIMYTGTVDCWR	1xCarbamidomethyl [C13]; 1xLabel:13C(6)15N(2) [K1]	1.9445e-08	5.9741e-05	2	2	2	P12236; P12235	1	1780.82	High	2.25e-05	5.583e-10	3.22
FALSE	High	KVWYEWAVTAPVCSAIHNPTGR	1xCarbamidomethyl [C13]; 1xLabel:13C(6)15N(2) [K1]	4.80615e-07	5.9741e-05	1	2	1	O14744	1	2550.28	High	2.25e-05	2.272e-08	3.56
FALSE	High	KGTDIMYTGTLDCWR	1xCarbamidomethyl [C13]; 1xLabel:13C(6)15N(2) [K1]	3.14339e-10	5.9741e-05	1	1	5	P05141	1	1824.85	High	2.25e-05	4.8e-12	3.39
FALSE	High	THYRLELMEKDLCVK	1xCarbamidomethyl [C13]; 1xLabel:13C(6)15N(2) [K10]	0.00211511	0.000129145	1	1	1	Q08945	2	1943	High	4.268e-05	0.0003655	2.54
FALSE	High	AASLLLEILGLLCK	1xCarbamidomethyl [C13]; 1xLabel:13C(6)15N(2) [K14]	3.81049e-08	5.9741e-05	1	5	1	E7EX73	0	1521.92	High	2.25e-05	1.22e-09	4.88
FALSE	High	LVIWGTDVNVAACKENFQR	1xCarbamidomethyl [C13]; 1xLabel:13C(6)15N(2) [K14]	7.25107e-10	5.9741e-05	1	5	2	A0A3B3IT92	1	2228.14	High	2.25e-05	1.26e-11	5.11
FALSE	High	LVIWGTDVNVAACK	1xCarbamidomethyl [C13]; 1xLabel:13C(6)15N(2) [K14]	2.16018e-05	5.9741e-05	1	5	1	A0A3B3IT92	0	1553.82	High	2.25e-05	1.841e-06	2.83
FALSE	High	NAGAFGFNISFLCK	1xCarbamidomethyl [C13]; 1xLabel:13C(6)15N(2) [K14]	8.5234e-05	5.9741e-05	1	5	2	H9KV28	0	1553.77	High	2.25e-05	8.975e-06	1.64
FALSE	High	YTISSALNLMQICK	1xCarbamidomethyl [C13]; 1xLabel:13C(6)15N(2) [K14]	1.33194e-06	5.9741e-05	1	3	1	P78346	0	1649.85	High	2.25e-05	7.371e-08	2.57
FALSE	High	QVAASTAQLLVACK	1xCarbamidomethyl [C13]; 1xLabel:13C(6)15N(2) [K14]	1.79222e-08	5.9741e-05	2	4	3	Q9Y4G6; Q9Y490	0	1467.81	High	2.25e-05	5.097e-10	4.09
FALSE	High	FGLESHAHTIQICK	1xCarbamidomethyl [C13]; 1xLabel:13C(6)15N(2) [K14]	1.05e-06	5.9741e-05	1	3	4	Q8NE71	0	1648.84	High	2.25e-05	5.588e-08	2.29
FALSE	High	YFLHTGHLTIAGCK	1xCarbamidomethyl [C13]; 1xLabel:13C(6)15N(2) [K14]	2.77472e-06	5.9741e-05	1	2	8	B4DKY1	0	1625.83	High	2.25e-05	1.714e-07	3.17
FALSE	High	EGISFHFTPVLVCKDPIR	1xCarbamidomethyl [C13]; 1xLabel:13C(6)15N(2) [K14]	0.000846668	5.9741e-05	1	1	3	Q9BRR6	1	2123.12	High	2.25e-05	0.0001265	2.84
FALSE	High	TTDFSDFLSIVGCTK	1xCarbamidomethyl [C13]; 1xLabel:13C(6)15N(2) [K15]	4.08288e-07	5.9741e-05	1	4	2	Q9UHD1	0	1698.81	High	2.25e-05	1.878e-08	3.92
FALSE	High	LHMTIFSQSVSPCGK	1xCarbamidomethyl [C13]; 1xLabel:13C(6)15N(2) [K15]	3.68319e-08	5.9741e-05	1	1	4	Q86W42	0	1699.84	High	2.25e-05	1.17e-09	3.98
FALSE	High	TYDPSGDSTLPTCSK	1xCarbamidomethyl [C13]; 1xLabel:13C(6)15N(2) [K15]	2.12409e-08	5.9741e-05	1	1	4	Q9Y2X3	0	1636.73	High	2.25e-05	6.207e-10	3.32
FALSE	High	LHNTIALAALVYCVK	1xCarbamidomethyl [C13]; 1xLabel:13C(6)15N(2) [K15]	1.25019e-08	5.9741e-05	1	1	7	P17152	0	1693.95	High	2.25e-05	3.375e-10	3.45
FALSE	High	ALLAMYTNQAEQCRK	1xCarbamidomethyl [C13]; 1xLabel:13C(6)15N(2) [K15]	1.57686e-07	5.9741e-05	1	1	2	O76094	1	1804.89	High	2.25e-05	6.256e-09	3.82
FALSE	High	DLSHIGDAVVISCAK	1xCarbamidomethyl [C13]; 1xLabel:13C(6)15N(2) [K15]	6.46703e-09	5.9741e-05	1	1	4	P12004	0	1592.82	High	2.25e-05	1.575e-10	3.76
FALSE	High	FTNTQITEHYSTCIK	1xCarbamidomethyl [C13]; 1xLabel:13C(6)15N(2) [K15]	1.20974e-07	5.9741e-05	1	4	4	E9PHA2	0	1850.88	High	2.25e-05	4.634e-09	4.04
FALSE	High	EVYPHVSTIINICLK	1xCarbamidomethyl [C13]; 1xLabel:13C(6)15N(2) [K15]	0.0082162	0.00030385	1	2	1	Q86VP6	0	1793.97	High	0.0001639	0.001739	2.57
FALSE	High	TSDFNTFLAQEGCTK	1xCarbamidomethyl [C13]; 1xLabel:13C(6)15N(2) [K15]	5.26125e-05	5.9741e-05	1	2	1	Q9UHD1	0	1726.78	High	2.25e-05	5.106e-06	2.11
FALSE	High	GSSSYSQLLAATCLTK	1xCarbamidomethyl [C13]; 1xLabel:13C(6)15N(2) [K16]	2.87368e-05	5.9741e-05	1	3	2	E7ESC6	0	1694.85	High	2.25e-05	2.553e-06	2.89
FALSE	High	EHSVFTGVAIVHCSSK	1xCarbamidomethyl [C13]; 1xLabel:13C(6)15N(2) [K16]	0.092576	0.0054656	1	1	2	O95671	0	1765.88	High	0.002218	0.02914	0.75
FALSE	High	EHSVFTGVAIVHCSSKDHQLDTR	1xCarbamidomethyl [C13]; 1xLabel:13C(6)15N(2) [K16]	1.31396e-06	5.9741e-05	1	1	1	O95671	1	2631.28	High	2.25e-05	7.22e-08	3.35
FALSE	High	AWQTFIIDLLLHCHSK	1xCarbamidomethyl [C13]; 1xLabel:13C(6)15N(2) [K16]	6.83579e-08	5.9741e-05	1	1	2	Q93008	0	1990.05	High	2.25e-05	2.382e-09	4.48
FALSE	High	KGTDIMYTGTLDCWRK	1xCarbamidomethyl [C13]; 1xLabel:13C(6)15N(2) [K16]	0.000469001	5.9741e-05	1	1	2	P05141	2	1952.94	High	2.25e-05	6.407e-05	2.11
FALSE	High	MLHFLTAVVGSTCDVK	1xCarbamidomethyl [C13]; 1xLabel:13C(6)15N(2) [K16]	3.45713e-10	5.9741e-05	1	4	11	Q8WWM7	0	1785.91	High	2.25e-05	5.365e-12	3.76
FALSE	High	VPTANVSVVDLTCRLEKPAK	1xCarbamidomethyl [C13]; 1xLabel:13C(6)15N(2) [K17]	0.0123637	0.000462961	1	2	2	P04406	1	2205.22	High	0.000237	0.002782	3.54
FALSE	High	IIDINYYPVPEACLSNKR	1xCarbamidomethyl [C13]; 1xLabel:13C(6)15N(2) [K17]	8.06423e-06	5.9741e-05	1	2	1	P23921	1	2173.12	High	2.25e-05	5.902e-07	2.36
FALSE	High	NSSLAGAAFLLLCLLHK	1xCarbamidomethyl [C13]; 1xLabel:13C(6)15N(2) [K17]	4.45027e-09	5.9741e-05	1	2	3	A0A3B3ITW3	0	1836.03	High	2.25e-05	1.022e-10	5.27
FALSE	High	FSPNSSNPIIVSCGWDK	1xCarbamidomethyl [C13]; 1xLabel:13C(6)15N(2) [K17]	1.34102e-06	5.9741e-05	1	13	1	P63244	0	1915.91	High	2.25e-05	7.398e-08	3.09
FALSE	High	SLSGGASYVDFLCHMHK	1xCarbamidomethyl [C13]; 1xLabel:13C(6)15N(2) [K17]	0.00939657	0.000358759	1	1	1	P53992	0	1916.89	High	0.0001773	0.002034	1.93
FALSE	High	TGIEQGSDAGYLCESQK	1xCarbamidomethyl [C13]; 1xLabel:13C(6)15N(2) [K17]	3.46468e-08	5.9741e-05	1	4	2	H0YFD6	0	1850.83	High	2.25e-05	1.091e-09	3.05
FALSE	High	GDLENAFLNLVQCIQNKPLYFADR	1xCarbamidomethyl [C13]; 1xLabel:13C(6)15N(2) [K17]	1.94238e-09	5.9741e-05	1	2	2	P07355	0	2846.44	High	2.25e-05	3.929e-11	4.59
FALSE	High	TQLPYEYYSLPFCQPSK	1xCarbamidomethyl [C13]; 1xLabel:13C(6)15N(2) [K17]	4.99525e-09	5.9741e-05	1	4	1	F8WCN2	0	2129.01	High	2.25e-05	1.166e-10	3.27
FALSE	High	GPEYLTQMWHFMCDALIK	1xCarbamidomethyl [C13]; 1xLabel:13C(6)15N(2) [K18]	5.19746e-10	5.9741e-05	1	2	2	H0Y8C6	0	2248.05	High	2.25e-05	8.584e-12	4.5
FALSE	High	FVPYLIAGIQHSCQDIGAK	1xCarbamidomethyl [C13]; 1xLabel:13C(6)15N(2) [K19]	4.63663e-15	5.9741e-05	1	2	17	P12268	0	2125.1	High	2.25e-05	7.706e-16	4.58
FALSE	High	IFGPIWNRDNIACVILTFKEPFGTEGR	1xCarbamidomethyl [C13]; 1xLabel:13C(6)15N(2) [K19]	1.72293e-13	5.9741e-05	1	4	3	P11413	2	3158.63	High	2.25e-05	1.688e-15	7.38
FALSE	High	TVSFHLYISTAPCGDGALFDK	1xCarbamidomethyl [C13]; 1xLabel:13C(6)15N(2) [K21]	0.000281795	5.9741e-05	1	3	1	P55265	0	2307.12	High	2.25e-05	3.57e-05	4.47
FALSE	High	SMMQDREDQSILCTGESGAGK	1xCarbamidomethyl [C13]; 1xLabel:13C(6)15N(2) [K21]	0.00451148	0.000186045	1	2	1	P35579	1	2308.01	High	9.689e-05	0.0008749	1.16
FALSE	High	SYILTQGPLPNTCGHFWEMVWEQK	1xCarbamidomethyl [C13]; 1xLabel:13C(6)15N(2) [K24]	5.35952e-13	5.9741e-05	1	2	3	P18031	0	2929.39	High	2.25e-05	3.065e-15	4.03
FALSE	High	SNISNDQLHALLCIYLEHTESILK	1xCarbamidomethyl [C13]; 1xLabel:13C(6)15N(2) [K24]	0.00718265	0.00030385	1	2	1	Q9BXW9	0	2819.45	High	0.0001639	0.00149	2.37
FALSE	High	SAYALGGLGSGICPNRETLMDLSTK	1xCarbamidomethyl [C13]; 1xLabel:13C(6)15N(2) [K25]	7.34228e-11	5.9741e-05	1	2	2	P31327	1	2619.3	High	2.25e-05	8.967e-13	4.65
FALSE	High	QTVADQVLVGSYCVFSNQGGLVHPK	1xCarbamidomethyl [C13]; 1xLabel:13C(6)15N(2) [K25]	3.29377e-17	5.9741e-05	1	1	2	P56537	0	2711.37	High	2.25e-05	2.634e-16	7.72
FALSE	High	QLLLTADDRVNPCIGGVILFHETLYQK	1xCarbamidomethyl [C13]; 1xLabel:13C(6)15N(2) [K27]	1.20579e-10	5.9741e-05	1	8	13	P04075	1	3121.66	High	2.25e-05	1.591e-12	5.56
FALSE	High	STFHKDVVVDLVCYR	1xCarbamidomethyl [C13]; 1xLabel:13C(6)15N(2) [K5]	2.14847e-10	5.9741e-05	1	5	4	E9PDF2	1	1845.94	High	2.25e-05	3.096e-12	4.94
FALSE	High	STFHKDVVVDLVCYRR	1xCarbamidomethyl [C13]; 1xLabel:13C(6)15N(2) [K5]	0.00534045	0.000248149	1	5	1	E9PDF2	2	2002.04	High	0.0001138	0.001056	3.46
FALSE	High	ITDFIKFDTGNLCMVTGGANLGR	1xCarbamidomethyl [C13]; 1xLabel:13C(6)15N(2) [K6]	2.12641e-07	5.9741e-05	1	1	2	P62701	1	2508.25	High	2.25e-05	8.829e-09	3.57
FALSE	High	FLVTVIKDLLGLCEQKR	1xCarbamidomethyl [C13]; 1xLabel:13C(6)15N(2) [K7]	0.000295518	5.9741e-05	1	1	2	O14980	2	2040.18	High	2.25e-05	3.75e-05	3.25
FALSE	High	SSIINSLKQEQMCNVGVSMGLTR	1xCarbamidomethyl [C13]; 1xLabel:13C(6)15N(2) [K8]	1.88206e-13	5.9741e-05	1	1	5	Q9BVP2	1	2560.28	High	2.25e-05	1.721e-15	4.69
FALSE	High	KGADIMYTGTVDCWRK	1xCarbamidomethyl [C13]; 2xLabel:13C(6)15N(2) [K1; K16]	8.01168e-12	5.9741e-05	2	2	3	P12236; P12235	2	1916.93	High	2.25e-05	6.934e-14	5.9
FALSE	High	KGTDIMYTGTLDCWRK	1xCarbamidomethyl [C13]; 2xLabel:13C(6)15N(2) [K1; K16]	7.05663e-10	5.9741e-05	1	1	7	P05141	2	1960.96	High	2.25e-05	1.216e-11	6.44
FALSE	High	THYRLELMEKDLCVK	1xCarbamidomethyl [C13]; 2xLabel:13C(6)15N(2) [K10; K15]	2.86749e-07	5.9741e-05	1	1	3	Q08945	2	1951.01	High	2.25e-05	1.255e-08	4.35
FALSE	High	TSFPEDTVITYKCEESFVK	1xCarbamidomethyl [C13]; 2xLabel:13C(6)15N(2) [K12; K19]	0.00023778	5.9741e-05	1	5	2	B1AP13	1	2296.1	High	2.25e-05	2.924e-05	3.65
FALSE	High	TYDPSGDSTLPTCSKK	1xCarbamidomethyl [C13]; 2xLabel:13C(6)15N(2) [K15; K16]	5.94578e-05	5.9741e-05	1	1	1	Q9Y2X3	1	1772.83	High	2.25e-05	5.899e-06	2.48
FALSE	High	VPTANVSVVDLTCRLEKPAK	1xCarbamidomethyl [C13]; 2xLabel:13C(6)15N(2) [K17; K20]	5.35818e-07	5.9741e-05	1	2	4	P04406	1	2213.23	High	2.25e-05	2.568e-08	2.05
FALSE	High	TGIEQGSDAGYLCESQKFGELVMTK	1xCarbamidomethyl [C13]; 2xLabel:13C(6)15N(2) [K17; K25]	0.00512865	0.000186045	1	4	1	H0YFD6	1	2764.31	High	9.689e-05	0.001007	1.47
FALSE	High	QKYFLVGAGAIGCELLK	1xCarbamidomethyl [C13]; 2xLabel:13C(6)15N(2) [K2; K17]	1.89235e-08	5.9741e-05	1	1	3	P22314	1	1883.04	High	2.25e-05	5.408e-10	4.14
FALSE	High	TEMKQEREPVGTCFLQDGTK	1xCarbamidomethyl [C13]; 2xLabel:13C(6)15N(2) [K4; K20]	0.00341993	0.000186045	1	1	1	P06756	2	2370.14	High	9.689e-05	0.0006354	1.9
FALSE	High	TPVKEQPQLTSTCHIAISNSENLLGK	1xCarbamidomethyl [C13]; 2xLabel:13C(6)15N(2) [K4; K26]	5.25576e-06	5.9741e-05	1	1	3	P46013	1	2881.51	High	2.25e-05	3.603e-07	1.49
FALSE	High	GLPQVKPETASVCSTTLWVGQLDKR	1xCarbamidomethyl [C13]; 2xLabel:13C(6)15N(2) [K6; K24]	0.00827157	0.00030385	1	1	1	O95104	1	2786.48	High	0.0001639	0.001749	4.73
FALSE	High	FLVTVIKDLLGLCEQKR	1xCarbamidomethyl [C13]; 2xLabel:13C(6)15N(2) [K7; K16]	2.25068e-11	5.9741e-05	1	1	2	O14980	2	2048.19	High	2.25e-05	2.276e-13	6.38
FALSE	High	FLVTVIKDLLGLCEQK	1xCarbamidomethyl [C13]; 2xLabel:13C(6)15N(2) [K7; K16]	8.10158e-08	5.9741e-05	1	1	1	O14980	1	1892.09	High	2.25e-05	2.905e-09	4.18
FALSE	High	GSVAIWSGKPPICEK	1xCarbamidomethyl [C13]; 2xLabel:13C(6)15N(2) [K9; K15]	0.022467	0.000736953	1	1	1	P15529	0	1644.87	High	0.0003743	0.005567	1.41
FALSE	High	VPTANVSVVDLTCRLEKPAKYDDIK	1xCarbamidomethyl [C13]; 3xLabel:13C(6)15N(2) [K17; K20; K25]	0.000170451	5.9741e-05	1	2	2	P04406	2	2855.54	High	2.25e-05	1.998e-05	4.87
FALSE	High	SLLGKDVLFLKDCVGPEVEK	1xCarbamidomethyl [C13]; 3xLabel:13C(6)15N(2) [K5; K11; K20]	0.00147682	5.9741e-05	1	1	1	P00558	2	2270.25	High	2.25e-05	0.0002402	2.53
FALSE	High	KTDQVPEINDWTHCVETSQSQSHTLAIR	1xCarbamidomethyl [C14]; 1xLabel:13C(6)15N(2) [K1]	0.00319632	0.000186045	1	1	1	Q6IA86	1	3288.58	High	9.689e-05	0.0005867	2.68
FALSE	High	VLELVSITANKNTCPGDR	1xCarbamidomethyl [C14]; 1xLabel:13C(6)15N(2) [K11]	1.18404e-08	5.9741e-05	1	2	4	P34897	1	1995.04	High	2.25e-05	3.17e-10	4.4
FALSE	High	VAVVAGYGDVGKGCAQALR	1xCarbamidomethyl [C14]; 1xLabel:13C(6)15N(2) [K12]	0.0419488	0.00222038	1	1	1	P23526	1	1899	High	0.0009745	0.01148	1.14
FALSE	High	YVWLVYEQDRPLKCDEPILSNR	1xCarbamidomethyl [C14]; 1xLabel:13C(6)15N(2) [K13]	2.42801e-10	5.9741e-05	1	1	16	P30086	1	2801.42	High	2.25e-05	3.559e-12	5.26
FALSE	High	VNQIGSVTESLQACKLAQANGWGVMVSHR	1xCarbamidomethyl [C14]; 1xLabel:13C(6)15N(2) [K15]	0.0716608	0.00413571	1	2	2	P06733	1	3148.59	High	0.001733	0.02146	2.65
FALSE	High	LNLFYLANDVIQNCK	1xCarbamidomethyl [C14]; 1xLabel:13C(6)15N(2) [K15]	0.00014285	5.9741e-05	1	1	1	Q5VT52	0	1832.95	High	2.25e-05	1.623e-05	1.7
FALSE	High	TPPGVSAPTEPLLCK	1xCarbamidomethyl [C14]; 1xLabel:13C(6)15N(2) [K15]	7.22557e-07	5.9741e-05	1	3	3	F6Y5H0	0	1574.83	High	2.25e-05	3.632e-08	2.89
FALSE	High	MVVTFLMSALESMCK	1xCarbamidomethyl [C14]; 1xLabel:13C(6)15N(2) [K15]	4.36046e-09	5.9741e-05	1	3	1	P78347	0	1754.84	High	2.25e-05	9.97e-11	4.45
FALSE	High	TPPGVPAPSDPLLCK	1xCarbamidomethyl [C14]; 1xLabel:13C(6)15N(2) [K15]	0.00598885	0.000248149	1	4	1	Q15434	0	1556.82	High	0.0001138	0.001209	1.96
FALSE	High	FGANAILGVSLAVCK	1xCarbamidomethyl [C14]; 1xLabel:13C(6)15N(2) [K15]	2.25314e-10	5.9741e-05	3	12	115	P13929; P09104; P06733	0	1527.84	High	2.25e-05	3.256e-12	4.3
FALSE	High	VNQIGSVTESLQACK	1xCarbamidomethyl [C14]; 1xLabel:13C(6)15N(2) [K15]	2.73428e-07	5.9741e-05	2	3	4	P13929; P06733	0	1641.84	High	2.25e-05	1.183e-08	3.72
FALSE	High	LLLPLEYMAIFALCAKDPVKER	1xCarbamidomethyl [C14]; 1xLabel:13C(6)15N(2) [K16]	5.16226e-10	5.9741e-05	1	1	2	Q29RF7	2	2598.43	High	2.25e-05	8.513e-12	6.63
FALSE	High	IPTPLNTSGVQVICMK	1xCarbamidomethyl [C14]; 1xLabel:13C(6)15N(2) [K16]	2.10511e-10	5.9741e-05	1	4	1	Q96CW1	0	1765.94	High	2.25e-05	3.015e-12	3.42
FALSE	High	AITIAGIPQSIIECVK	1xCarbamidomethyl [C14]; 1xLabel:13C(6)15N(2) [K16]	0.00427425	0.000186045	1	5	1	F8VZX2	0	1720.98	High	9.689e-05	0.0008176	2.05
FALSE	High	VVVLMGSTSDLGHCEK	1xCarbamidomethyl [C14]; 1xLabel:13C(6)15N(2) [K16]	9.408e-08	5.9741e-05	1	3	4	P22234	0	1739.85	High	2.25e-05	3.463e-09	4.5
FALSE	High	IIYEQEGVYIHSSCGK	1xCarbamidomethyl [C14]; 1xLabel:13C(6)15N(2) [K16]	0.000152893	5.9741e-05	1	4	2	Q8TC07	0	1890.91	High	2.25e-05	1.753e-05	1.53
FALSE	High	GVLFGVPGAFTPGCSK	1xCarbamidomethyl [C14]; 1xLabel:13C(6)15N(2) [K16]	2.6129e-05	5.9741e-05	1	1	2	P30044	0	1601.82	High	2.25e-05	2.283e-06	2.54
FALSE	High	HGLQPALLVHWAECLQK	1xCarbamidomethyl [C14]; 1xLabel:13C(6)15N(2) [K17]	2.08857e-11	5.9741e-05	1	1	2	P49792	0	2008.07	High	2.25e-05	2.089e-13	5.34
FALSE	High	AAFGLSEAGFNTACVTK	1xCarbamidomethyl [C14]; 1xLabel:13C(6)15N(2) [K17]	1.71874e-09	5.9741e-05	1	4	2	P31040	0	1751.85	High	2.25e-05	3.404e-11	3.33
FALSE	High	HVPDSGATATAYLCGVK	1xCarbamidomethyl [C14]; 1xLabel:13C(6)15N(2) [K17]	0.0455857	0.00246659	1	2	1	P05187	0	1754.86	High	0.001103	0.01268	1.48
FALSE	High	HLHVLINNAGVMMCPYSK	1xCarbamidomethyl [C14]; 1xLabel:13C(6)15N(2) [K18]	1.42943e-16	5.9741e-05	1	3	6	Q8TC12	0	2092.04	High	2.25e-05	3.625e-16	4.33
FALSE	High	RPMHILLHDAYMFCIIDK	1xCarbamidomethyl [C14]; 1xLabel:13C(6)15N(2) [K18]	4.81785e-11	5.9741e-05	1	5	1	A0A0J9YWK2	0	2281.15	High	2.25e-05	5.518e-13	3.98
FALSE	High	TGFRDQLASIFLACTSHK	1xCarbamidomethyl [C14]; 1xLabel:13C(6)15N(2) [K18]	5.36961e-05	5.9741e-05	1	1	3	Q9Y2R4	1	2060.05	High	2.25e-05	5.261e-06	4.62
FALSE	High	VAHALAEGLGVIACIGEK	1xCarbamidomethyl [C14]; 1xLabel:13C(6)15N(2) [K18]	1.15605e-05	5.9741e-05	1	3	4	P60174	0	1815.99	High	2.25e-05	8.947e-07	4.67
FALSE	High	YVLYMVNFDGYSACDHTSK	1xCarbamidomethyl [C14]; 1xLabel:13C(6)15N(2) [K19]	9.1657e-07	5.9741e-05	1	3	5	A0A087X240	0	2278	High	2.25e-05	4.765e-08	3.35
FALSE	High	SFFMISPTDQQVHCWAWLK	1xCarbamidomethyl [C14]; 1xLabel:13C(6)15N(2) [K19]	6.25781e-08	5.9741e-05	1	2	6	Q8NCN5	0	2389.13	High	2.25e-05	2.155e-09	4.25
FALSE	High	LAEMGLATQAFHYCEAIAK	1xCarbamidomethyl [C14]; 1xLabel:13C(6)15N(2) [K19]	2.5263e-11	5.9741e-05	1	6	3	F1T0I1	0	2132.04	High	2.25e-05	2.607e-13	5.1
FALSE	High	IWHPNISSVTGAICLDILKDQWAAAMTLR	1xCarbamidomethyl [C14]; 1xLabel:13C(6)15N(2) [K19]	0.0143179	0.000462961	1	1	2	P61086	1	3288.71	High	0.000237	0.003298	4.77
FALSE	High	GGLVLFSANSNSSCMELSK	1xCarbamidomethyl [C14]; 1xLabel:13C(6)15N(2) [K19]	7.50168e-10	5.9741e-05	1	12	2	O60256	0	2008.96	High	2.25e-05	1.303e-11	4.26
FALSE	High	TKWGTIEVENTTHCEFAYLR	1xCarbamidomethyl [C14]; 1xLabel:13C(6)15N(2) [K2]	0.0931345	0.00551298	1	1	1	Q9UHD8	1	2463.19	High	0.002245	0.02941	2.83
FALSE	High	VVMSSGGHQHLVSCLETLQK	1xCarbamidomethyl [C14]; 1xLabel:13C(6)15N(2) [K20]	0.00971692	0.000358759	1	2	1	Q15648	0	2218.12	High	0.0001773	0.002114	2.3
FALSE	High	TYLVGNSLSLADLCVWATLK	1xCarbamidomethyl [C14]; 1xLabel:13C(6)15N(2) [K20]	3.28136e-08	5.9741e-05	1	3	2	P07814	0	2232.18	High	2.25e-05	1.021e-09	3.31
FALSE	High	SWVGFSGGQHHTVCMDSEGK	1xCarbamidomethyl [C14]; 1xLabel:13C(6)15N(2) [K20]	3.98742e-10	5.9741e-05	1	2	13	P18754	0	2213.96	High	2.25e-05	6.299e-12	4.27
FALSE	High	YSFASLSNVLSSWCQYEALK	1xCarbamidomethyl [C14]; 1xLabel:13C(6)15N(2) [K20]	3.69217e-12	5.9741e-05	1	1	1	Q8TB61	0	2361.13	High	2.25e-05	2.834e-14	5.15
FALSE	High	TTDTTHLSSTEAFCVFYHLK	1xCarbamidomethyl [C14]; 1xLabel:13C(6)15N(2) [K20]	0.00489208	0.000186045	1	1	1	O95456	0	2366.12	High	9.689e-05	0.000959	1.42
FALSE	High	GPAVGIDLGTTYSCVGVFQHGK	1xCarbamidomethyl [C14]; 1xLabel:13C(6)15N(2) [K22]	3.93987e-21	5.9741e-05	1	10	15	P11142	0	2271.13	High	2.25e-05	3.715e-17	7.56
FALSE	High	AAAIGIDLGTTYSCVGVFQHGK	1xCarbamidomethyl [C14]; 1xLabel:13C(6)15N(2) [K22]	1.38017e-17	5.9741e-05	1	3	25	A0A0G2JIW1	0	2273.15	High	2.25e-05	2.182e-16	6.65
FALSE	High	MFMSELSGNIIDICPVGALTSKPYAFTARPWETR	1xCarbamidomethyl [C14]; 1xLabel:13C(6)15N(2) [K22]	9.72254e-09	5.9741e-05	1	2	1	P28331	0	3866.92	High	2.25e-05	2.512e-10	6.29
FALSE	High	TYTESYIARPDGDCASSLNGGNIK	1xCarbamidomethyl [C14]; 1xLabel:13C(6)15N(2) [K24]	2.23244e-06	5.9741e-05	1	2	1	Q96GY0	0	2597.2	High	2.25e-05	1.34e-07	2.53
FALSE	High	TVYALPTIAFAFVCHPSVLPIYSELKDR	1xCarbamidomethyl [C14]; 1xLabel:13C(6)15N(2) [K26]	1.37497e-08	5.9741e-05	1	2	1	Q9H2H9	1	3215.71	High	2.25e-05	3.742e-10	6.41
FALSE	High	MDSLLIAGQINTYCQNIKEFTAQNLGK	1xCarbamidomethyl [C14]; 1xLabel:13C(6)15N(2) [K27]	4.80091e-08	5.9741e-05	1	3	1	A0A087WZK9	1	3078.55	High	2.25e-05	1.59e-09	3.85
FALSE	High	VLSEPNPRPVFGICLGHQLLALAIGAK	1xCarbamidomethyl [C14]; 1xLabel:13C(6)15N(2) [K27]	4.13979e-13	5.9741e-05	1	2	4	P27708	0	2878.62	High	2.25e-05	2.268e-15	5.22
FALSE	High	FSKPDSDRFVFLLCTR	1xCarbamidomethyl [C14]; 1xLabel:13C(6)15N(2) [K3]	0.0024219	0.000129145	3	6	1	Q9HCK8; Q3L8U1; Q9P2D1	1	1996.02	High	4.268e-05	0.0004269	1.48
FALSE	High	GLLIQDAHFHQLLCLLNSQIASVWHGTLSK	1xCarbamidomethyl [C14]; 1xLabel:13C(6)15N(2) [K30]	2.38421e-08	5.9741e-05	1	2	1	Q969Z0	0	3407.81	High	2.25e-05	7.085e-10	7.23
FALSE	High	AVVLSWAPPVGLSCGPHSGLSFPYSYEVALSDKGR	1xCarbamidomethyl [C14]; 1xLabel:13C(6)15N(2) [K33]	0.010744	0.000417569	1	1	1	Q53EP0	1	3711.87	High	0.0002282	0.00237	3.12
FALSE	High	TPLSAAAHTHPVYCVNVVGTQNAHNLISISTDGK	1xCarbamidomethyl [C14]; 1xLabel:13C(6)15N(2) [K34]	1.19923e-15	5.9741e-05	1	1	6	Q13409	0	3580.81	High	2.25e-05	5.751e-16	8.14
FALSE	High	LMNSKGEYQGVFHCAVETAK	1xCarbamidomethyl [C14]; 1xLabel:13C(6)15N(2) [K5]	0.00250529	0.000129145	2	2	1	B4DLN1; Q9UBX3	1	2277.09	High	4.268e-05	0.0004419	1.64
FALSE	High	SFVLNLGKDSNNLCLHFNPR	1xCarbamidomethyl [C14]; 1xLabel:13C(6)15N(2) [K8]	3.30456e-14	5.9741e-05	1	1	25	P09382	1	2353.2	High	2.25e-05	1.18e-15	7.39
FALSE	High	TLDAHEDKVWGLHCSR	1xCarbamidomethyl [C14]; 1xLabel:13C(6)15N(2) [K8]	0.000338521	5.9741e-05	1	2	5	Q12788	1	1931.93	High	2.25e-05	4.411e-05	2.51
FALSE	High	LWEDSAGEKWLYGCWFYRPNETFHLATR	1xCarbamidomethyl [C14]; 1xLabel:13C(6)15N(2) [K9]	0.0311662	0.00144151	1	3	1	Q86U86	1	3540.67	High	0.0006448	0.008126	3.33
FALSE	High	KVVKETSYEMMMQCVSR	1xCarbamidomethyl [C14]; 2xLabel:13C(6)15N(2) [K1; K4]	0.00579043	0.000248149	1	2	1	Q9NZJ7	2	2122.01	High	0.0001138	0.00116	1.39
FALSE	High	HHVYVTAALMEYYCSKDK	1xCarbamidomethyl [C14]; 2xLabel:13C(6)15N(2) [K16; K18]	0.00016815	5.9741e-05	1	2	1	Q12996	1	2231.06	High	2.25e-05	1.961e-05	4.2
FALSE	High	LLLPLEYMAIFALCAKDPVKER	1xCarbamidomethyl [C14]; 2xLabel:13C(6)15N(2) [K16; K20]	3.86782e-13	5.9741e-05	1	1	1	Q29RF7	2	2606.44	High	2.25e-05	2.094e-15	7.13
FALSE	High	MDSLLIAGQINTYCQNIKEFTAQNLGK	1xCarbamidomethyl [C14]; 2xLabel:13C(6)15N(2) [K18; K27]	9.61466e-13	5.9741e-05	1	3	4	A0A087WZK9	1	3086.56	High	2.25e-05	5.986e-15	5.6
FALSE	High	LMNSKGEYQGVFHCAVETAK	1xCarbamidomethyl [C14]; 2xLabel:13C(6)15N(2) [K5; K20]	7.43464e-12	5.9741e-05	2	2	3	B4DLN1; Q9UBX3	1	2285.1	High	2.25e-05	6.34e-14	5.36
FALSE	High	SKGYGFITFSDSECAKK	1xCarbamidomethyl [C14]; 3xLabel:13C(6)15N(2) [K2; K16; K17]	0.0121184	0.000462961	1	4	1	Q14498	2	1948.95	High	0.000237	0.002731	2.36
FALSE	High	KALNIPEQLPQWDMCNFLVNLQYR	1xCarbamidomethyl [C15]; 1xLabel:13C(6)15N(2) [K1]	4.64053e-08	5.9741e-05	1	3	2	P10619	1	2998.52	High	2.25e-05	1.532e-09	5.46
FALSE	High	TLLLQGHHDKVQSLCYLQLTR	1xCarbamidomethyl [C15]; 1xLabel:13C(6)15N(2) [K10]	1.93814e-11	5.9741e-05	1	2	4	Q8IWB7	1	2531.36	High	2.25e-05	1.921e-13	4.43
FALSE	High	SPPLHEHPLYKDQACYIFHHR	1xCarbamidomethyl [C15]; 1xLabel:13C(6)15N(2) [K11]	0.00119678	5.9741e-05	1	2	1	Q9BZE1	1	2653.3	High	2.25e-05	0.0001889	2.42
FALSE	High	INAGMLAQFIDKPVCFVGR	1xCarbamidomethyl [C15]; 1xLabel:13C(6)15N(2) [K12]	2.22757e-08	5.9741e-05	1	1	1	P35244	0	2144.12	High	2.25e-05	6.526e-10	3.67
FALSE	High	SSEHINEGETAMLVCK	1xCarbamidomethyl [C15]; 1xLabel:13C(6)15N(2) [K16]	2.30708e-07	5.9741e-05	1	6	5	A0A087WUV8	0	1812.83	High	2.25e-05	9.749e-09	4.02
FALSE	High	GWAPTFLGYSMQGLCK	1xCarbamidomethyl [C15]; 1xLabel:13C(6)15N(2) [K16]	1.14324e-09	5.9741e-05	2	5	4	F8VVM2; Q00325	0	1823.87	High	2.25e-05	2.12e-11	2.88
FALSE	High	ALYDTFSAFGNILSCK	1xCarbamidomethyl [C15]; 1xLabel:13C(6)15N(2) [K16]	4.19081e-08	5.9741e-05	2	10	2	Q13310; A0A087WTT1	0	1814.89	High	2.25e-05	1.353e-09	4.08
FALSE	High	DIPFSAIYFPVYAHCK	1xCarbamidomethyl [C15]; 1xLabel:13C(6)15N(2) [K16]	0.000658609	5.9741e-05	1	1	1	O75746	0	1935.96	High	2.25e-05	9.495e-05	1.82
FALSE	High	MQFESSSYEGYFLACEKER	1xCarbamidomethyl [C15]; 1xLabel:13C(6)15N(2) [K17]	0.0587183	0.0032088	1	1	1	Q14116	1	2369.03	High	0.001459	0.01696	1.41
FALSE	High	LDYFLLSHSLLPALCDSK	1xCarbamidomethyl [C15]; 1xLabel:13C(6)15N(2) [K18]	1.1709e-12	5.9741e-05	1	1	2	P27695	0	2100.09	High	2.25e-05	7.523e-15	4.52
FALSE	High	NLEAVETLGSTSTICSDKTGTLTQNR	1xCarbamidomethyl [C15]; 1xLabel:13C(6)15N(2) [K18]	1.05512e-14	5.9741e-05	2	11	1	B1AKY9; P05023	1	2804.38	High	2.25e-05	9.212e-16	4.53
FALSE	High	QIFETIYYGALEASCDLAK	1xCarbamidomethyl [C15]; 1xLabel:13C(6)15N(2) [K19]	3.28935e-12	5.9741e-05	1	2	3	P23921	0	2200.07	High	2.25e-05	2.481e-14	4.73
FALSE	High	ALQLLQMYYEGRFPCLEEK	1xCarbamidomethyl [C15]; 1xLabel:13C(6)15N(2) [K19]	6.15317e-11	5.9741e-05	1	2	8	Q9H0A0	1	2396.19	High	2.25e-05	7.291e-13	5.06
FALSE	High	THTFHFLLGSIYGECPVPKPR	1xCarbamidomethyl [C15]; 1xLabel:13C(6)15N(2) [K19]	3.59606e-05	5.9741e-05	1	1	3	Q9NXX6	0	2464.27	High	2.25e-05	3.294e-06	3.29
FALSE	High	LGSTAIGIQTSEGVCLAVEKR	1xCarbamidomethyl [C15]; 1xLabel:13C(6)15N(2) [K20]	2.11431e-06	5.9741e-05	1	1	4	P28066	1	2197.17	High	2.25e-05	1.259e-07	3.7
FALSE	High	DQELYFFHELSPGSCFFLPK	1xCarbamidomethyl [C15]; 1xLabel:13C(6)15N(2) [K20]	4.26192e-05	5.9741e-05	1	1	1	P26639	0	2469.17	High	2.25e-05	4.008e-06	3.39
FALSE	High	GFEVVYMTEPIDEYCVQQLK	1xCarbamidomethyl [C15]; 1xLabel:13C(6)15N(2) [K20]	3.48071e-10	5.9741e-05	1	1	2	P08238	0	2456.16	High	2.25e-05	5.374e-12	4.09
FALSE	High	VRGPEYLTQMWHFMCDALIK	1xCarbamidomethyl [C15]; 1xLabel:13C(6)15N(2) [K20]	1.49543e-12	5.9741e-05	1	2	4	H0Y8C6	1	2503.22	High	2.25e-05	9.959e-15	6
FALSE	High	SPQLILVNMASFPECTAAAIK	1xCarbamidomethyl [C15]; 1xLabel:13C(6)15N(2) [K21]	7.25107e-10	5.9741e-05	1	1	2	Q96E11	0	2269.18	High	2.25e-05	1.256e-11	3.38
FALSE	High	TLGNVTYMSQVLIQCAGSEEKNER	1xCarbamidomethyl [C15]; 1xLabel:13C(6)15N(2) [K21]	1.91198e-11	5.9741e-05	1	5	1	E7EUY6	1	2735.32	High	2.25e-05	1.886e-13	3.8
FALSE	High	SQMESMLISGYALNCVVGSQGMPK	1xCarbamidomethyl [C15]; 1xLabel:13C(6)15N(2) [K24]	5.89446e-13	5.9741e-05	1	3	9	P17987	0	2595.22	High	2.25e-05	3.41e-15	5.18
FALSE	High	ADQELLLYSHDNIICGITSVAFSK	1xCarbamidomethyl [C15]; 1xLabel:13C(6)15N(2) [K24]	1.32292e-06	5.9741e-05	1	1	1	Q9HAV0	0	2702.36	High	2.25e-05	7.285e-08	4.61
FALSE	High	AYHEQLSVAEITNACFEPANQMVK	1xCarbamidomethyl [C15]; 1xLabel:13C(6)15N(2) [K24]	2.28703e-15	5.9741e-05	2	6	5	Q71U36; P68366	0	2758.31	High	2.25e-05	6.61e-16	4.54
FALSE	High	ADQELMTYSHDNIICGITSVSFSK	1xCarbamidomethyl [C15]; 1xLabel:13C(6)15N(2) [K24]	3.07325e-12	5.9741e-05	1	2	2	P62873	0	2724.27	High	2.25e-05	2.302e-14	5.24
FALSE	High	EDGPSVFGSFFLQHCVTMNTPVEK	1xCarbamidomethyl [C15]; 1xLabel:13C(6)15N(2) [K24]	1.47487e-06	5.9741e-05	1	3	1	P42704	0	2734.27	High	2.25e-05	8.253e-08	3.49
FALSE	High	AYHEQLTVAEITNACFEPANQMVK	1xCarbamidomethyl [C15]; 1xLabel:13C(6)15N(2) [K24]	2.49492e-10	5.9741e-05	1	3	3	Q9BQE3	0	2772.32	High	2.25e-05	3.681e-12	4
FALSE	High	GYEVIYLTEPVDEYCIQALPEFDGKR	1xCarbamidomethyl [C15]; 1xLabel:13C(6)15N(2) [K25]	3.57662e-10	5.9741e-05	1	1	1	P14625	1	3112.51	High	2.25e-05	5.579e-12	4.62
FALSE	High	SLLVVHFWAPWAPQCAQMNEVMAELAK	1xCarbamidomethyl [C15]; 1xLabel:13C(6)15N(2) [K27]	1.19401e-19	5.9741e-05	1	1	2	O76003	0	3134.55	High	2.25e-05	7.791e-17	6.67
FALSE	High	LRPLSYPQTDVFLVCFSVVSPSSFENVK	1xCarbamidomethyl [C15]; 1xLabel:13C(6)15N(2) [K28]	1.53999e-10	5.9741e-05	1	5	1	P60953	0	3223.66	High	2.25e-05	2.102e-12	5.72
FALSE	High	LRPLSYPQTDVFLVCFSVVSPSSFENVKEK	1xCarbamidomethyl [C15]; 1xLabel:13C(6)15N(2) [K30]	0.00223288	0.000129145	1	5	1	P60953	1	3480.8	High	4.268e-05	0.0003878	4.26
FALSE	High	TGNKYNVYPTYDFACPIVDSIEGVTHALR	1xCarbamidomethyl [C15]; 1xLabel:13C(6)15N(2) [K4]	6.69054e-09	5.9741e-05	1	2	2	P07814	1	3308.61	High	2.25e-05	1.637e-10	6.33
FALSE	High	AVVKTDIQIALPSGCYGR	1xCarbamidomethyl [C15]; 1xLabel:13C(6)15N(2) [K4]	0.106197	0.00661	1	8	1	H0YNJ9	1	1956.05	High	0.002642	0.03424	1.63
FALSE	High	LQGLHKPVYHALSDCGDHVVIMNTR	1xCarbamidomethyl [C15]; 1xLabel:13C(6)15N(2) [K6]	0.00247159	0.000129145	1	2	1	Q9BYD1	0	2868.45	High	4.268e-05	0.000437	3.09
FALSE	High	VRGPEYLTQMWHFMCDALIK	1xCarbamidomethyl [C15]; 1xOxidation [M10]; 1xLabel:13C(6)15N(2) [K20]	0.0825163	0.00470555	1	2	1	H0Y8C6	1	2519.21	High	0.00197	0.02548	2.61
FALSE	High	TKAGSVELLGAMAYCAPK	1xCarbamidomethyl [C15]; 2xLabel:13C(6)15N(2) [K2; K18]	0.000567222	5.9741e-05	1	1	3	Q92616	1	1882.97	High	2.25e-05	7.949e-05	3.02
FALSE	High	GFEVVYMTEPIDEYCVQQLKEFDGK	1xCarbamidomethyl [C15]; 2xLabel:13C(6)15N(2) [K20; K25]	3.62556e-10	5.9741e-05	1	1	2	P08238	1	3040.43	High	2.25e-05	5.652e-12	4.92
FALSE	High	EVQMHSFPLQFTLHCALLANKTDLAK	1xCarbamidomethyl [C15]; 2xLabel:13C(6)15N(2) [K21; K26]	0.0232185	0.000850169	1	3	1	P42704	1	3028.57	High	0.0004058	0.005788	2.55
FALSE	High	LRPLSYPQTDVFLVCFSVVSPSSFENVKEK	1xCarbamidomethyl [C15]; 2xLabel:13C(6)15N(2) [K28; K30]	5.51322e-12	5.9741e-05	1	5	8	P60953	1	3488.81	High	2.25e-05	4.514e-14	6.83
FALSE	High	FLVHNVKELEVLLMCNK	1xCarbamidomethyl [C15]; 2xLabel:13C(6)15N(2) [K7; K17]	6.32272e-11	5.9741e-05	1	3	2	D3YTB1	1	2102.15	High	2.25e-05	7.52e-13	2.84
FALSE	High	TLEGGRKPLHYAADCGQLEILEFLLLK	1xCarbamidomethyl [C15]; 2xLabel:13C(6)15N(2) [K7; K27]	0.0013614	5.9741e-05	1	1	1	P58546	1	3100.68	High	2.25e-05	0.0002192	2.86
FALSE	High	KIVYEGPELNHAFGLCHHGNYLFWTEYR	1xCarbamidomethyl [C16]; 1xLabel:13C(6)15N(2) [K1]	0.00255669	0.000129145	1	1	1	Q07954	1	3458.66	High	4.268e-05	0.0004539	4.33
FALSE	High	KGGVTENTSYYIFTQCPDGAFEAFPVHNWYNFTPLAR	1xCarbamidomethyl [C16]; 1xLabel:13C(6)15N(2) [K1]	3.32709e-14	5.9741e-05	1	2	1	P35269	1	4306.02	High	2.25e-05	1.182e-15	8.15
FALSE	High	SGDAAIVDMVPGKPMCVESFSDYPPLGR	1xCarbamidomethyl [C16]; 1xLabel:13C(6)15N(2) [K13]	1.93603e-12	5.9741e-05	1	3	1	P68104	0	3003.41	High	2.25e-05	1.345e-14	5.95
FALSE	High	GFGHIGIAVPDVYSACK	1xCarbamidomethyl [C16]; 1xLabel:13C(6)15N(2) [K17]	0.000213289	5.9741e-05	1	1	2	Q04760	0	1798.9	High	2.25e-05	2.586e-05	4
FALSE	High	TSDANETEDHLESLICK	1xCarbamidomethyl [C16]; 1xLabel:13C(6)15N(2) [K17]	0.00499211	0.000186045	1	2	2	Q09161	0	1969.89	High	9.689e-05	0.0009809	2.13
FALSE	High	VNHIGPFLLTHLLLPCLK	1xCarbamidomethyl [C16]; 1xLabel:13C(6)15N(2) [K18]	0.000182434	5.9741e-05	1	1	1	Q6UX07	0	2093.22	High	2.25e-05	2.152e-05	2.69
FALSE	High	SIEIPRPVDGVEVPGCGK	1xCarbamidomethyl [C16]; 1xLabel:13C(6)15N(2) [K18]	3.81049e-08	5.9741e-05	1	2	1	P26368	0	1917	High	2.25e-05	1.219e-09	2.72
FALSE	High	MSIFGHSMGGHGALICALK	1xCarbamidomethyl [C16]; 1xLabel:13C(6)15N(2) [K19]	1.03949e-09	5.9741e-05	1	4	3	P10768	0	1994.99	High	2.25e-05	1.902e-11	4.86
FALSE	High	YFDFLSSYSAVNQGHCHPK	1xCarbamidomethyl [C16]; 1xLabel:13C(6)15N(2) [K19]	5.12018e-05	5.9741e-05	1	1	1	P04181	0	2265.03	High	2.25e-05	4.984e-06	2.34
FALSE	High	YKQIVLTGILEQVVNCR	1xCarbamidomethyl [C16]; 1xLabel:13C(6)15N(2) [K2]	8.5234e-05	5.9741e-05	1	1	1	Q96QK1	1	2041.14	High	2.25e-05	8.973e-06	3.35
FALSE	High	FQLLVQQVALGTMMHCQTLK	1xCarbamidomethyl [C16]; 1xLabel:13C(6)15N(2) [K20]	4.74127e-07	5.9741e-05	1	5	4	P43897	0	2354.23	High	2.25e-05	2.227e-08	5.34
FALSE	High	FSPIHSTGQQFIYSGCSTGK	1xCarbamidomethyl [C16]; 1xLabel:13C(6)15N(2) [K20]	0.0126139	0.000462961	1	3	1	H0YL77	0	2210.04	High	0.000237	0.00285	1.36
FALSE	High	DHWVHVLVPMGFVIGCYLDRK	1xCarbamidomethyl [C16]; 1xLabel:13C(6)15N(2) [K21]	5.19877e-16	5.9741e-05	1	1	7	O75438	1	2549.3	High	2.25e-05	4.794e-16	8.1
FALSE	High	HGLEVIYMIEPIDEYCVQQLK	1xCarbamidomethyl [C16]; 1xLabel:13C(6)15N(2) [K21]	4.76839e-08	5.9741e-05	1	1	1	P07900	0	2585.29	High	2.25e-05	1.583e-09	4.88
FALSE	High	YYSSEYHYVGGFYGGCNEALMK	1xCarbamidomethyl [C16]; 1xLabel:13C(6)15N(2) [K22]	4.90637e-13	5.9741e-05	1	1	2	P53634	0	2603.11	High	2.25e-05	2.759e-15	4.79
FALSE	High	YDLLVSNAIQFLASVCERPHYK	1xCarbamidomethyl [C16]; 1xLabel:13C(6)15N(2) [K22]	2.86749e-07	5.9741e-05	1	1	1	P55060	0	2631.35	High	2.25e-05	1.247e-08	4.49
FALSE	High	IIPAVASTNAVIAAVCATEVFK	1xCarbamidomethyl [C16]; 1xLabel:13C(6)15N(2) [K22]	4.81643e-05	5.9741e-05	1	2	1	Q8TBC4	0	2253.24	High	2.25e-05	4.627e-06	4.04
FALSE	High	YTNLSYIGEGAYGMVCSAYDNVNKVR	1xCarbamidomethyl [C16]; 1xLabel:13C(6)15N(2) [K24]	0.000640963	5.9741e-05	1	1	1	P28482	1	2952.37	High	2.25e-05	9.187e-05	3.02
FALSE	High	HGLEVIYMIEPIDEYCVQQLKEFEGK	1xCarbamidomethyl [C16]; 1xLabel:13C(6)15N(2) [K26]	0.000552022	5.9741e-05	1	1	1	P07900	1	3175.56	High	2.25e-05	7.753e-05	3.81
FALSE	High	GELSIIPYEITLLSPCLHMLPHLHFGLK	1xCarbamidomethyl [C16]; 1xLabel:13C(6)15N(2) [K28]	5.02383e-10	5.9741e-05	1	4	2	Q15046	0	3236.75	High	2.25e-05	8.21e-12	7.06
FALSE	High	LPSSSTWGQQSNTTACQSQATLSLAEIQKLEEERER	1xCarbamidomethyl [C16]; 1xLabel:13C(6)15N(2) [K29]	2.89092e-12	5.9741e-05	1	2	1	I1E4Y6	2	4071.98	High	2.25e-05	2.132e-14	4.28
FALSE	High	EVKGDLENAFLNLVQCIQNKPLYFADR	1xCarbamidomethyl [C16]; 1xLabel:13C(6)15N(2) [K3]	2.11201e-07	5.9741e-05	1	2	1	P07355	1	3202.64	High	2.25e-05	8.755e-09	6.2
FALSE	High	WVYHNHIFWTLPHEYCAMPQVAPDLYAELQK	1xCarbamidomethyl [C16]; 1xLabel:13C(6)15N(2) [K31]	8.88109e-11	5.9741e-05	1	2	2	Q9H993	0	3864.85	High	2.25e-05	1.113e-12	5.33
FALSE	High	AVHKEFQQNNWHAVGCGFR	1xCarbamidomethyl [C16]; 1xLabel:13C(6)15N(2) [K4]	1.84762e-05	5.9741e-05	1	2	4	Q9NZL9	1	2293.09	High	2.25e-05	1.527e-06	3.75
FALSE	High	MMDKVEFVHMLNATMCATTR	1xCarbamidomethyl [C16]; 1xLabel:13C(6)15N(2) [K4]	4.49528e-06	5.9741e-05	1	1	3	P49591	1	2394.1	High	2.25e-05	2.99e-07	3.93
FALSE	High	TAQEHDKRDPVVAYYCR	1xCarbamidomethyl [C16]; 1xLabel:13C(6)15N(2) [K7]	0.000401174	5.9741e-05	1	2	2	A0A087WY55	2	2116.01	High	2.25e-05	5.332e-05	2.67
FALSE	High	VIMITGDNKGTAVAICR	1xCarbamidomethyl [C16]; 1xLabel:13C(6)15N(2) [K9]	6.95378e-11	5.9741e-05	1	2	6	P16615	1	1826.97	High	2.25e-05	8.403e-13	4.35
FALSE	High	ELAPEPEETWVVEMLCGLK	1xCarbamidomethyl [C16]; 1xOxidation [M14]; 1xLabel:13C(6)15N(2) [K19]	0.152701	0.00980228	1	13	1	A0A0J9YYF2	0	2254.09	High	0.003849	0.05343	2.32
FALSE	High	KIEHGALVHHSGTITCLK	1xCarbamidomethyl [C16]; 2xLabel:13C(6)15N(2) [K1; K18]	0.0169072	0.000519897	1	1	1	Q9NWT1	1	2017.1	High	0.0002686	0.003997	3.46
FALSE	High	IIFVVGGPGSGKGTQCEK	1xCarbamidomethyl [C16]; 2xLabel:13C(6)15N(2) [K12; K18]	0.114646	0.00706798	1	2	1	P00568	1	1849.98	High	0.002859	0.03757	2.11
FALSE	High	HGLEVIYMIEPIDEYCVQQLKEFEGK	1xCarbamidomethyl [C16]; 2xLabel:13C(6)15N(2) [K21; K26]	1.73701e-18	5.9741e-05	1	1	3	P07900	1	3183.57	High	2.25e-05	1.393e-16	6.36
FALSE	High	WSTIDRWPTHHLLIQCFADHILKELDHFPLEK	1xCarbamidomethyl [C16]; 2xLabel:13C(6)15N(2) [K23; K32]	0.000724281	5.9741e-05	1	2	1	P22830	2	4012.07	High	2.25e-05	0.0001058	4.93
FALSE	High	EVKGDLENAFLNLVQCIQNKPLYFADR	1xCarbamidomethyl [C16]; 2xLabel:13C(6)15N(2) [K3; K20]	1.7427e-15	5.9741e-05	1	2	4	P07355	1	3210.66	High	2.25e-05	6.228e-16	9.15
FALSE	High	SSGKDFHQTQFLIQECALLITKPNFISTLSYAIDNPLHYQK	1xCarbamidomethyl [C16]; 3xLabel:13C(6)15N(2) [K4; K22; K41]	0.00112589	5.9741e-05	1	1	1	A5YKK6	1	4790.47	High	2.25e-05	0.0001756	5.36
FALSE	High	KGADSLEDFLYHEGYACTSIHGDR	1xCarbamidomethyl [C17]; 1xLabel:13C(6)15N(2) [K1]	1.10867e-06	5.9741e-05	1	18	2	O00571	1	2749.24	High	2.25e-05	5.958e-08	6.22
FALSE	High	YYTSASGDEMVSLKDYCTR	1xCarbamidomethyl [C17]; 1xLabel:13C(6)15N(2) [K14]	1.91616e-09	5.9741e-05	1	1	6	P07900	1	2253.99	High	2.25e-05	3.855e-11	3.93
FALSE	High	NASLSIYSIWFYDKNDCHR	1xCarbamidomethyl [C17]; 1xLabel:13C(6)15N(2) [K14]	0.0013614	5.9741e-05	1	3	1	Q9NPI6	1	2397.12	High	2.25e-05	0.0002185	2.69
FALSE	High	MQQMSEQVHTLREEKECSMSR	1xCarbamidomethyl [C17]; 1xLabel:13C(6)15N(2) [K15]	1.5379e-05	5.9741e-05	1	3	1	A0A2Q2TH77	2	2632.18	High	2.25e-05	1.24e-06	3.59
FALSE	High	NAIQLLASFLANNPFSCK	1xCarbamidomethyl [C17]; 1xLabel:13C(6)15N(2) [K18]	9.82084e-06	5.9741e-05	1	2	1	Q15021	0	2016.05	High	2.25e-05	7.412e-07	1.09
FALSE	High	DVTEVLILQLFSQIGPCK	1xCarbamidomethyl [C17]; 1xLabel:13C(6)15N(2) [K18]	7.7168e-09	5.9741e-05	1	2	1	Q01085	0	2068.12	High	2.25e-05	1.924e-10	4.81
FALSE	High	NQEILIPTHFFIVLTSCK	1xCarbamidomethyl [C17]; 1xLabel:13C(6)15N(2) [K18]	4.37474e-06	5.9741e-05	1	1	4	P22413	0	2168.17	High	2.25e-05	2.912e-07	2.56
FALSE	High	SYFNMIEGQGHGAVFDCK	1xCarbamidomethyl [C17]; 1xLabel:13C(6)15N(2) [K18]	6.97657e-08	5.9741e-05	1	1	1	Q8WWQ0	0	2067.91	High	2.25e-05	2.453e-09	2.36
FALSE	High	GSYTAQFEHTILLRPTCK	1xCarbamidomethyl [C17]; 1xLabel:13C(6)15N(2) [K18]	8.50554e-07	5.9741e-05	1	3	2	F8VQZ7	0	2130.09	High	2.25e-05	4.393e-08	3.76
FALSE	High	LTELMFEHYNIPAFFLCK	1xCarbamidomethyl [C17]; 1xLabel:13C(6)15N(2) [K18]	2.48072e-09	5.9741e-05	1	2	2	O96019	0	2281.13	High	2.25e-05	5.198e-11	5.79
FALSE	High	FIFTLVGGHISPLLVACEK	1xCarbamidomethyl [C17]; 1xLabel:13C(6)15N(2) [K19]	4.87846e-12	5.9741e-05	1	3	6	A1L0T0	0	2109.17	High	2.25e-05	3.919e-14	5.8
FALSE	High	TGVHHYSGNNIELGTACGK	1xCarbamidomethyl [C17]; 1xLabel:13C(6)15N(2) [K19]	4.39609e-14	5.9741e-05	1	3	11	E5RI99	0	2022.95	High	2.25e-05	1.254e-15	5.66
FALSE	High	TGVHHYSGNNIELGTACGKYYR	1xCarbamidomethyl [C17]; 1xLabel:13C(6)15N(2) [K19]	5.04578e-06	5.9741e-05	1	3	1	E5RI99	1	2505.18	High	2.25e-05	3.424e-07	3.95
FALSE	High	SDQLQQAVQSQGFINYCQK	1xCarbamidomethyl [C17]; 1xLabel:13C(6)15N(2) [K19]	0.000764703	5.9741e-05	1	6	1	D6REX3	0	2250.07	High	2.25e-05	0.0001127	2.81
FALSE	High	HSIPSEMEFDPNSNPPCYK	1xCarbamidomethyl [C17]; 1xLabel:13C(6)15N(2) [K19]	0.000265082	5.9741e-05	1	1	1	P62487	0	2256.98	High	2.25e-05	3.319e-05	2.31
FALSE	High	DKNPAAQQVSPEWIWACIR	1xCarbamidomethyl [C17]; 1xLabel:13C(6)15N(2) [K2]	0.0393396	0.00212111	1	1	1	P49916	1	2277.13	High	0.0009052	0.01066	2.6
FALSE	High	QKPATETSMNTASHSLCEQTMVNSENTYSSGSSFPVPK	1xCarbamidomethyl [C17]; 1xLabel:13C(6)15N(2) [K2]	0.00838343	0.00030385	1	1	1	Q14126	0	4140.87	High	0.0001639	0.001775	2.43
FALSE	High	KYFDFLSSYSAVNQGHCHPK	1xCarbamidomethyl [C17]; 1xLabel:13C(6)15N(2) [K20]	0.0334738	0.00154489	1	1	3	P04181	1	2393.12	High	0.0007012	0.00886	3.02
FALSE	High	TPGHPPPPEIPSELGACDFEKPESPR	1xCarbamidomethyl [C17]; 1xLabel:13C(6)15N(2) [K21]	2.26298e-06	5.9741e-05	1	3	1	Q92538	0	2849.37	High	2.25e-05	1.357e-07	1.89
FALSE	High	NVVFIDMGHSAYQVLVCAFNK	1xCarbamidomethyl [C17]; 1xLabel:13C(6)15N(2) [K21]	1.59535e-15	5.9741e-05	1	3	4	O95757	0	2420.2	High	2.25e-05	6.112e-16	5.75
FALSE	High	IIPAIATTTAAVVGLVCLELYK	1xCarbamidomethyl [C17]; 1xLabel:13C(6)15N(2) [K22]	7.90956e-05	5.9741e-05	1	2	4	P22314	0	2324.34	High	2.25e-05	8.231e-06	4.03
FALSE	High	QTMSHDSQAVASSLQSCFSHLMK	1xCarbamidomethyl [C17]; 1xLabel:13C(6)15N(2) [K23]	0.000398458	5.9741e-05	1	8	1	F5GX71	0	2588.18	High	2.25e-05	5.31e-05	3.73
FALSE	High	AGSNMLLIGVHGPTTPCEEVSMK	1xCarbamidomethyl [C17]; 1xLabel:13C(6)15N(2) [K23]	4.30629e-08	5.9741e-05	1	3	1	O75369	0	2436.18	High	2.25e-05	1.406e-09	3.72
FALSE	High	ALEATTEHIRQELAVFCSPEPPAK	1xCarbamidomethyl [C17]; 1xLabel:13C(6)15N(2) [K24]	3.80219e-10	5.9741e-05	1	1	1	Q9Y490	1	2702.37	High	2.25e-05	5.965e-12	3.72
FALSE	High	GSVTVLSGYAADEITHCIRPQDIK	1xCarbamidomethyl [C17]; 1xLabel:13C(6)15N(2) [K24]	4.93858e-07	5.9741e-05	1	1	5	Q6P6C2	0	2638.34	High	2.25e-05	2.344e-08	4.07
FALSE	High	QQNYHSMESILQHLAFCITNGMTPK	1xCarbamidomethyl [C17]; 1xLabel:13C(6)15N(2) [K25]	0.00418852	0.000186045	1	1	2	Q8TAA9	0	2956.4	High	9.689e-05	0.0008002	4.36
FALSE	High	LVDLYPSNPVSWFAVGCYYLMVGHKNEHAR	1xCarbamidomethyl [C17]; 1xLabel:13C(6)15N(2) [K25]	8.10158e-08	5.9741e-05	1	3	1	Q13042	1	3530.72	High	2.25e-05	2.896e-09	3.8
FALSE	High	TSPGDRVTYTINPSSHCNPNHLSYFK	1xCarbamidomethyl [C17]; 1xLabel:13C(6)15N(2) [K26]	0.00255669	0.000129145	1	2	1	Q7Z6Z7	1	3000.41	High	4.268e-05	0.0004542	2.94
FALSE	High	QGTHITVVSHSRPVGHCLEAAAVLSK	1xCarbamidomethyl [C17]; 1xLabel:13C(6)15N(2) [K26]	0.0122814	0.000462961	1	2	2	P11177	0	2762.46	High	0.000237	0.002776	4.67
FALSE	High	HSSSTVFDLVEEYENICGSQVNILSK	1xCarbamidomethyl [C17]; 1xLabel:13C(6)15N(2) [K26]	0.00180989	0.000129145	1	1	1	P57740	0	2963.42	High	4.268e-05	0.0003047	2.28
FALSE	High	KGELSIIPYEITLLSPCLHMLPHLHFGLK	1xCarbamidomethyl [C17]; 1xLabel:13C(6)15N(2) [K29]	4.29098e-05	5.9741e-05	1	4	2	Q15046	1	3364.84	High	2.25e-05	4.065e-06	5.63
FALSE	High	VVSILGVESQAVSLAACHLLQVMFDALKEGVK	1xCarbamidomethyl [C17]; 1xLabel:13C(6)15N(2) [K32]	0.122952	0.00751311	1	2	1	A0A1W2PNX8	1	3419.85	High	0.003063	0.04106	4.28
FALSE	High	FSVVSDKNHMHFGAITCAMGIR	1xCarbamidomethyl [C17]; 1xLabel:13C(6)15N(2) [K7]	1.38923e-11	5.9741e-05	1	1	17	Q9Y5B9	1	2486.2	High	2.25e-05	1.308e-13	6.32
FALSE	High	GFKFDTDELNFPTEKLCFVGLMSMIDPPR	1xCarbamidomethyl [C17]; 1xOxidation [M22]; 1xLabel:13C(6)15N(2) [K15]	0.0734502	0.00418551	1	3	1	B1AKY9	2	3428.65	High	0.001761	0.02221	2.57
FALSE	High	KYFDFLSSYSAVNQGHCHPK	1xCarbamidomethyl [C17]; 2xLabel:13C(6)15N(2) [K1; K20]	2.8257e-08	5.9741e-05	1	1	4	P04181	1	2401.14	High	2.25e-05	8.616e-10	4.96
FALSE	High	KRGFEVVYMTEPIDEYCVQQLK	1xCarbamidomethyl [C17]; 2xLabel:13C(6)15N(2) [K1; K22]	9.064e-11	5.9741e-05	1	1	5	P08238	2	2748.37	High	2.25e-05	1.14e-12	5.94
FALSE	High	KGELSIIPYEITLLSPCLHMLPHLHFGLK	1xCarbamidomethyl [C17]; 2xLabel:13C(6)15N(2) [K1; K29]	4.31099e-07	5.9741e-05	1	4	2	Q15046	1	3372.85	High	2.25e-05	2.01e-08	5.79
FALSE	High	SDQLQQAVQSQGFINYCQKK	1xCarbamidomethyl [C17]; 2xLabel:13C(6)15N(2) [K19; K20]	0.00294712	0.000186045	1	6	1	D6REX3	1	2386.18	High	8.361e-05	0.0005321	2.28
FALSE	High	LKEVQMHSFPLQFTLHCALLANK	1xCarbamidomethyl [C17]; 2xLabel:13C(6)15N(2) [K2; K23]	0.000412222	5.9741e-05	1	3	1	P42704	1	2741.46	High	2.25e-05	5.499e-05	3.82
FALSE	High	QKPATETSMNTASHSLCEQTMVNSENTYSSGSSFPVPK	1xCarbamidomethyl [C17]; 2xLabel:13C(6)15N(2) [K2; K38]	4.68728e-05	5.9741e-05	1	1	1	Q14126	0	4148.88	High	2.25e-05	4.481e-06	3.47
FALSE	High	VANGQYSHLVLLAAFDCIDDTKLVK	1xCarbamidomethyl [C17]; 2xLabel:13C(6)15N(2) [K22; K25]	2.50582e-06	5.9741e-05	1	1	1	Q15397	1	2806.48	High	2.25e-05	1.524e-07	2.62
FALSE	High	IILTGTPLQNNLIEYHCMVNFIKENLLGSIKEFR	1xCarbamidomethyl [C17]; 2xLabel:13C(6)15N(2) [K23; K31]	0.0115645	0.000462961	1	2	1	P46100	2	4034.16	High	0.0002282	0.00259	4.25
FALSE	High	KEVKGDLENAFLNLVQCIQNKPLYFADR	1xCarbamidomethyl [C17]; 2xLabel:13C(6)15N(2) [K4; K21]	0.000563383	5.9741e-05	1	2	1	P07355	2	3338.75	High	2.25e-05	7.9e-05	5.58
FALSE	High	KWDTDLPTDSAIIMHVFCTYLDSR	1xCarbamidomethyl [C18]; 1xLabel:13C(6)15N(2) [K1]	3.21514e-08	5.9741e-05	1	1	1	Q96SK2	1	2892.38	High	2.25e-05	1e-09	5.72
FALSE	High	KQQGYSTVSHFNIVHYDCHLAAVR	1xCarbamidomethyl [C18]; 1xLabel:13C(6)15N(2) [K1]	0.0830203	0.00475469	1	2	1	Q5T4S7	1	2838.4	High	0.001984	0.02559	2.58
FALSE	High	LIVVASLIDKPTNLGGLCR	1xCarbamidomethyl [C18]; 1xLabel:13C(6)15N(2) [K10]	3.66623e-06	5.9741e-05	1	1	1	Q13395	0	2047.18	High	2.25e-05	2.362e-07	2.87
FALSE	High	RLFFWMQEPKTDQDEEHCR	1xCarbamidomethyl [C18]; 1xLabel:13C(6)15N(2) [K10]	0.000406661	5.9741e-05	1	1	2	Q16186	2	2560.16	High	2.25e-05	5.453e-05	2.1
FALSE	High	VTNGAFTGEISPGMIKDCGATWVVLGHSERR	1xCarbamidomethyl [C18]; 1xLabel:13C(6)15N(2) [K16]	0.000293517	5.9741e-05	1	1	2	P60174	2	3353.66	High	2.25e-05	3.735e-05	6.11
FALSE	High	ISNTAISISDHTALAQFCK	1xCarbamidomethyl [C18]; 1xLabel:13C(6)15N(2) [K19]	1.03132e-10	5.9741e-05	1	6	1	P22102	0	2085.05	High	2.25e-05	1.321e-12	4.2
FALSE	High	SKDYEFMWNPHLGYILTCPSNLGTGLR	1xCarbamidomethyl [C18]; 1xLabel:13C(6)15N(2) [K2]	1.91038e-18	5.9741e-05	2	3	11	P12277; H0YJG0	1	3177.54	High	2.25e-05	1.421e-16	7.37
FALSE	High	LKAANIPEHNTIGFMFACVGR	1xCarbamidomethyl [C18]; 1xLabel:13C(6)15N(2) [K2]	0.0186747	0.000687401	1	2	1	Q8NEZ5	1	2354.2	High	0.00033	0.004512	2.02
FALSE	High	TKHLLNVINENFGTLAFCR	1xCarbamidomethyl [C18]; 1xLabel:13C(6)15N(2) [K2]	0.00145693	5.9741e-05	1	3	1	F8VQZ7	1	2255.18	High	2.25e-05	0.0002378	2.5
FALSE	High	TELFIAAEGIHTGQFVYCGK	1xCarbamidomethyl [C18]; 1xLabel:13C(6)15N(2) [K20]	1.60448e-16	5.9741e-05	1	4	17	P62917	0	2249.12	High	2.25e-05	3.714e-16	5.41
FALSE	High	TELFIAAEGIHTGQFVYCGKK	1xCarbamidomethyl [C18]; 1xLabel:13C(6)15N(2) [K21]	2.45525e-06	5.9741e-05	1	4	2	P62917	1	2377.21	High	2.25e-05	1.492e-07	3.75
FALSE	High	SGLIVPYASNLIFVLYHCENAK	1xCarbamidomethyl [C18]; 1xLabel:13C(6)15N(2) [K22]	5.05257e-11	5.9741e-05	1	1	1	Q9UNW1	0	2516.31	High	2.25e-05	5.809e-13	4.7
FALSE	High	GILAIAWSMADPELLLSCGKDAK	1xCarbamidomethyl [C18]; 1xLabel:13C(6)15N(2) [K23]	2.16312e-10	5.9741e-05	1	4	2	D6REX3	1	2467.28	High	2.25e-05	3.113e-12	5.95
FALSE	High	EGSTHNWQHITDQIGMFCFTGLKPEQVER	1xCarbamidomethyl [C18]; 1xLabel:13C(6)15N(2) [K23]	5.30005e-17	5.9741e-05	1	1	1	P00505	0	3453.62	High	2.25e-05	2.92e-16	7.74
FALSE	High	GQTLVVQFTVKHEQNIDCGGGYVK	1xCarbamidomethyl [C18]; 1xLabel:13C(6)15N(2) [K24]	6.13821e-07	5.9741e-05	1	1	2	P27797	1	2685.35	High	2.25e-05	3.012e-08	3.82
FALSE	High	LGATIEHISVSPAGDLFCTSHSDNKIIIIHR	1xCarbamidomethyl [C18]; 1xLabel:13C(6)15N(2) [K25]	0.00055957	5.9741e-05	1	1	1	Q8IWA0	1	3409.78	High	2.25e-05	7.848e-05	3.8
FALSE	High	MLGNLLRPPYERPELPTCLYVIGLTGISGSGK	1xCarbamidomethyl [C18]; 1xLabel:13C(6)15N(2) [K32]	1.24883e-09	5.9741e-05	1	2	3	Q13057	0	3509.87	High	2.25e-05	2.354e-11	6.67
FALSE	High	ELSGTIKEILGTAQSVGCNVDGR	1xCarbamidomethyl [C18]; 1xLabel:13C(6)15N(2) [K7]	7.10475e-10	5.9741e-05	1	1	2	P30050	1	2412.23	High	2.25e-05	1.226e-11	5.53
FALSE	High	EGSTHNWQHITDQIGMFCFTGLKPEQVER	1xCarbamidomethyl [C18]; 1xOxidation [M16]; 1xLabel:13C(6)15N(2) [K23]	0.00680626	0.00030385	1	1	1	P00505	0	3469.61	High	0.0001495	0.001399	2.54
FALSE	High	GQTLVVQFTVKHEQNIDCGGGYVK	1xCarbamidomethyl [C18]; 2xLabel:13C(6)15N(2) [K11; K24]	1.65771e-11	5.9741e-05	1	1	14	P27797	1	2693.37	High	2.25e-05	1.607e-13	4.58
FALSE	High	TELFIAAEGIHTGQFVYCGKK	1xCarbamidomethyl [C18]; 2xLabel:13C(6)15N(2) [K20; K21]	1.75797e-07	5.9741e-05	1	4	6	P62917	1	2385.22	High	2.25e-05	7.129e-09	5.56
FALSE	High	GILAIAWSMADPELLLSCGKDAK	1xCarbamidomethyl [C18]; 2xLabel:13C(6)15N(2) [K20; K23]	2.88704e-07	5.9741e-05	1	4	2	D6REX3	1	2475.3	High	2.25e-05	1.258e-08	4.72
FALSE	High	AGIKVTVAGLAGKDPVQCSR	1xCarbamidomethyl [C18]; 2xLabel:13C(6)15N(2) [K4; K13]	0.00890556	0.000358759	1	2	1	K7ELW0	2	2043.14	High	0.0001773	0.001913	1.96
FALSE	High	VHLVGIDIFTGKKYEDICPSTHNMDVPNIK	1xCarbamidomethyl [C18]; 3xLabel:13C(6)15N(2) [K12; K13; K30]	0.0145099	0.000462961	1	8	1	C9J7B5	2	3464.78	High	0.000237	0.003361	3.52
FALSE	High	TGSEMLQELLGFSPLKPLCR	1xCarbamidomethyl [C19]; 1xLabel:13C(6)15N(2) [K16]	3.71236e-07	5.9741e-05	1	1	2	Q86U38	0	2284.19	High	2.25e-05	1.685e-08	4.47
FALSE	High	MKHDDTTISSWLQSLASFCGAVFR	1xCarbamidomethyl [C19]; 1xLabel:13C(6)15N(2) [K2]	2.08577e-06	5.9741e-05	1	2	1	Q8NI27	1	2765.33	High	2.25e-05	1.231e-07	4.67
FALSE	High	FAADIISVLAMTMSGERECLK	1xCarbamidomethyl [C19]; 1xLabel:13C(6)15N(2) [K21]	3.42624e-12	5.9741e-05	1	3	1	Q13200	1	2350.17	High	2.25e-05	2.594e-14	6.23
FALSE	High	RTELFIAAEGIHTGQFVYCGK	1xCarbamidomethyl [C19]; 1xLabel:13C(6)15N(2) [K21]	8.56569e-13	5.9741e-05	1	4	6	P62917	1	2405.22	High	2.25e-05	5.266e-15	5.31
FALSE	High	TLDLSNNQLSEIPAELADCPK	1xCarbamidomethyl [C19]; 1xLabel:13C(6)15N(2) [K21]	4.32621e-10	5.9741e-05	1	1	1	Q8N1G4	0	2336.15	High	2.25e-05	6.919e-12	4.23
FALSE	High	SDPVVSYRETVSEESNVLCLSK	1xCarbamidomethyl [C19]; 1xLabel:13C(6)15N(2) [K22]	2.90746e-13	5.9741e-05	1	1	5	P13639	1	2506.22	High	2.25e-05	1.892e-15	6.42
FALSE	High	VAGVLGFAATHNLYSMNDCAQK	1xCarbamidomethyl [C19]; 1xLabel:13C(6)15N(2) [K22]	1.18822e-11	5.9741e-05	1	6	1	Q96KG9	0	2375.14	High	2.25e-05	1.097e-13	5.45
FALSE	High	TGGAYGEDLGADYNLSQVCDGK	1xCarbamidomethyl [C19]; 1xLabel:13C(6)15N(2) [K22]	0.00319632	0.000186045	1	2	1	P49327	0	2298.01	High	9.689e-05	0.0005846	2.38
FALSE	High	SQIVMLEASAENILQQDFCHAIK	1xCarbamidomethyl [C19]; 1xLabel:13C(6)15N(2) [K23]	1.13921e-06	5.9741e-05	1	1	1	Q8TCS8	0	2653.32	High	2.25e-05	6.147e-08	4.22
FALSE	High	TGQATVASGIPAGWMGLDCGPESSK	1xCarbamidomethyl [C19]; 1xLabel:13C(6)15N(2) [K25]	3.31901e-10	5.9741e-05	1	1	3	P00558	0	2485.16	High	2.25e-05	5.116e-12	4.27
FALSE	High	TGQATVASGIPAGWMGLDCGPESSKK	1xCarbamidomethyl [C19]; 1xLabel:13C(6)15N(2) [K26]	3.97873e-12	5.9741e-05	1	1	5	P00558	1	2613.25	High	2.25e-05	3.084e-14	6.86
FALSE	High	SGKYYFYDNYFDLPGALLCAR	1xCarbamidomethyl [C19]; 1xLabel:13C(6)15N(2) [K3]	7.54215e-05	5.9741e-05	1	2	1	Q5TFE4	1	2541.2	High	2.25e-05	7.793e-06	3.54
FALSE	High	MWPLAFGSGMGLGMAYSNCQHDFQAPYLLHGK	1xCarbamidomethyl [C19]; 1xLabel:13C(6)15N(2) [K32]	8.2615e-15	5.9741e-05	1	5	5	A0A087WU07	0	3592.65	High	2.25e-05	8.734e-16	4.26
FALSE	High	LGSAGGLGSTLGGSSYSSCYSFGSGGGYGSSFGGVDGLLAGGEK	1xCarbamidomethyl [C19]; 1xLabel:13C(6)15N(2) [K44]	2.0188e-11	5.9741e-05	1	2	2	Q04695	0	4032.83	High	2.25e-05	2.01e-13	4.67
FALSE	High	LLVDSKDDERVPALNLLICLVSR	1xCarbamidomethyl [C19]; 1xLabel:13C(6)15N(2) [K6]	7.53444e-06	5.9741e-05	1	1	1	O14893	2	2646.47	High	2.25e-05	5.433e-07	4.48
FALSE	High	TKGPDAASKLPLVTPHTQCR	1xCarbamidomethyl [C19]; 2xLabel:13C(6)15N(2) [K2; K9]	3.69514e-05	5.9741e-05	1	1	1	P62191	2	2193.18	High	2.25e-05	3.407e-06	3.62
FALSE	High	RTELFIAAEGIHTGQFVYCGKK	1xCarbamidomethyl [C19]; 2xLabel:13C(6)15N(2) [K21; K22]	0.0137568	0.000462961	1	4	1	P62917	2	2541.33	High	0.000237	0.003151	2.12
FALSE	High	TGQATVASGIPAGWMGLDCGPESSKK	1xCarbamidomethyl [C19]; 2xLabel:13C(6)15N(2) [K25; K26]	1.9964e-15	5.9741e-05	1	1	5	P00558	1	2621.27	High	2.25e-05	6.42e-16	7.1
FALSE	High	YAHLNMDLHVFIEVFGPPCEAYALMAHAMEEVKK	1xCarbamidomethyl [C19]; 2xLabel:13C(6)15N(2) [K33; K34]	3.44872e-06	5.9741e-05	1	1	3	Q07666	1	3976.92	High	2.25e-05	2.207e-07	5.71
FALSE	High	YCPNSVLVIIDVKPK	1xCarbamidomethyl [C2]; 1xLabel:13C(6)15N(2) [K]	6.34344e-08	5.9741e-05	1	3	7	P51665	0	1752.98	High	2.25e-05	2.185e-09	4.79
FALSE	High	FCKYEHDDIVSTVSVLSSGTQAVSGSK	1xCarbamidomethyl [C2]; 1xLabel:13C(6)15N(2) [K]	0.0081612	0.00030385	1	2	3	Q9BQA1	1	2909.41	High	0.0001639	0.001722	3.45
FALSE	High	TCTTVAFTQVNSEDKGALAK	1xCarbamidomethyl [C2]; 1xLabel:13C(6)15N(2) [K]	7.25107e-10	5.9741e-05	1	2	6	P62424	1	2149.07	High	2.25e-05	1.258e-11	4.06
FALSE	High	TCHSFIINEK	1xCarbamidomethyl [C2]; 1xLabel:13C(6)15N(2) [K10]	7.53444e-06	5.9741e-05	1	2	7	B5ME19	0	1256.62	High	2.25e-05	5.438e-07	3.76
FALSE	High	SCYEDGWLIK	1xCarbamidomethyl [C2]; 1xLabel:13C(6)15N(2) [K10]	0.000191319	5.9741e-05	1	3	6	A0A1W2PQV2	0	1278.59	High	2.25e-05	2.27e-05	2.17
FALSE	High	SCSNAAFALK	1xCarbamidomethyl [C2]; 1xLabel:13C(6)15N(2) [K10]	0.002773	0.000186045	1	2	1	F8WCU9	0	1076.53	High	6.305e-05	0.0004967	1.49
FALSE	High	SCILVSIAGK	1xCarbamidomethyl [C2]; 1xLabel:13C(6)15N(2) [K10]	0.00933376	0.000358759	1	13	1	Q5TA45	0	1055.6	High	0.0001773	0.002015	2.49
FALSE	High	SCLLLQFTDKR	1xCarbamidomethyl [C2]; 1xLabel:13C(6)15N(2) [K10]	7.80279e-05	5.9741e-05	2	7	8	A0A3B3ITL1; P61019	1	1388.74	High	2.25e-05	8.069e-06	2.42
FALSE	High	SCLLHQFTEK	1xCarbamidomethyl [C2]; 1xLabel:13C(6)15N(2) [K10]	0.00024433	5.9741e-05	1	2	2	X6RFL8	0	1270.63	High	2.25e-05	3.026e-05	2.68
FALSE	High	SCHTAVELFK	1xCarbamidomethyl [C2]; 1xLabel:13C(6)15N(2) [K10]	0.00337399	0.000186045	1	1	1	Q9UBV2	0	1199.6	High	9.689e-05	0.0006259	1.39
FALSE	High	SCGSLLPELKLEER	1xCarbamidomethyl [C2]; 1xLabel:13C(6)15N(2) [K10]	3.37913e-06	5.9741e-05	1	4	3	P42704	1	1638.86	High	2.25e-05	2.157e-07	2.36
FALSE	High	HCNMVLENVK	1xCarbamidomethyl [C2]; 1xLabel:13C(6)15N(2) [K10]	4.96683e-08	5.9741e-05	1	1	3	P62316	0	1251.61	High	2.25e-05	1.649e-09	3.78
FALSE	High	SCGLHVTSIK	1xCarbamidomethyl [C2]; 1xLabel:13C(6)15N(2) [K10]	0.000472197	5.9741e-05	1	6	1	P17812	0	1109.59	High	2.25e-05	6.457e-05	2.24
FALSE	High	SCAEWVSLSK	1xCarbamidomethyl [C2]; 1xLabel:13C(6)15N(2) [K10]	0.00054089	5.9741e-05	1	1	3	O75947	0	1174.57	High	2.25e-05	7.577e-05	2.58
FALSE	High	HCIVLLQIAK	1xCarbamidomethyl [C2]; 1xLabel:13C(6)15N(2) [K10]	2.79364e-06	5.9741e-05	1	7	2	Q96SU4	0	1202.72	High	2.25e-05	1.73e-07	2.63
FALSE	High	GCHLVGYFSK	1xCarbamidomethyl [C2]; 1xLabel:13C(6)15N(2) [K10]	0.00636314	0.00030385	2	15	2	Q8WYB5; A0A3F2YNX6	0	1175.58	High	0.0001317	0.001291	2.47
FALSE	High	HCLPTLADAK	1xCarbamidomethyl [C2]; 1xLabel:13C(6)15N(2) [K10]	6.58377e-05	5.9741e-05	1	1	1	Q96RL1	0	1133.59	High	2.25e-05	6.633e-06	2.62
FALSE	High	TCYNIYLASK	1xCarbamidomethyl [C2]; 1xLabel:13C(6)15N(2) [K10]	1.09488e-05	5.9741e-05	2	2	5	Q9Y6D5; Q9Y6D6	0	1240.61	High	2.25e-05	8.356e-07	2.31
FALSE	High	VCDLIMTAIKR	1xCarbamidomethyl [C2]; 1xLabel:13C(6)15N(2) [K10]	0.0871527	0.00509059	1	1	1	Q7Z6Z7	1	1327.73	High	0.002089	0.02713	1.46
FALSE	High	TCLIPNQNVK	1xCarbamidomethyl [C2]; 1xLabel:13C(6)15N(2) [K10]	0.0357126	0.0018081	1	1	1	Q86X52	0	1194.64	High	0.000821	0.009558	1.56
FALSE	High	VCMDFNIIRK	1xCarbamidomethyl [C2]; 1xLabel:13C(6)15N(2) [K10]	4.91562e-05	5.9741e-05	1	3	2	P41252	1	1303.67	High	2.25e-05	4.731e-06	2.25
FALSE	High	YCAQDAFFQVK	1xCarbamidomethyl [C2]; 1xLabel:13C(6)15N(2) [K11]	6.62866e-05	5.9741e-05	1	2	2	Q13011	0	1384.64	High	2.25e-05	6.718e-06	1.58
FALSE	High	YCLSILTSHVK	1xCarbamidomethyl [C2]; 1xLabel:13C(6)15N(2) [K11]	0.000382546	5.9741e-05	1	2	6	O95163	0	1328.71	High	2.25e-05	5.073e-05	3.45
FALSE	High	WCEYGLTFTEK	1xCarbamidomethyl [C2]; 1xLabel:13C(6)15N(2) [K11]	0.00349	0.000186045	1	5	1	A0A0A0MR02	0	1441.65	High	9.689e-05	0.0006473	2.54
FALSE	High	TCNTMNQFVNK	1xCarbamidomethyl [C2]; 1xLabel:13C(6)15N(2) [K11]	1.03695e-05	5.9741e-05	1	2	4	E7EM64	0	1364.62	High	2.25e-05	7.854e-07	2.59
FALSE	High	GCTATLGNFAK	1xCarbamidomethyl [C2]; 1xLabel:13C(6)15N(2) [K11]	0.000444199	5.9741e-05	1	3	1	P15880	0	1147.57	High	2.25e-05	6.027e-05	2.25
FALSE	High	TCSDDVVDYFKR	1xCarbamidomethyl [C2]; 1xLabel:13C(6)15N(2) [K11]	4.94914e-05	5.9741e-05	1	1	2	Q96P11	1	1512.69	High	2.25e-05	4.758e-06	2.24
FALSE	High	RCDIIIISGRK	1xCarbamidomethyl [C2]; 1xLabel:13C(6)15N(2) [K11]	0.0172471	0.000635241	1	3	4	Q00341	2	1338.78	High	0.0003019	0.004109	2.34
FALSE	High	TCLLISYTTNK	1xCarbamidomethyl [C2]; 1xLabel:13C(6)15N(2) [K11]	1.78589e-05	5.9741e-05	1	6	8	P60953	0	1321.69	High	2.25e-05	1.476e-06	1.75
FALSE	High	TCWPTDLEEAK	1xCarbamidomethyl [C2]; 1xLabel:13C(6)15N(2) [K11]	0.00030991	5.9741e-05	1	1	1	Q9HAV4	0	1357.62	High	2.25e-05	3.981e-05	2.15
FALSE	High	VCNYGLTFTQK	1xCarbamidomethyl [C2]; 1xLabel:13C(6)15N(2) [K11]	7.29021e-05	5.9741e-05	1	6	1	Q9Y277	0	1338.66	High	2.25e-05	7.447e-06	1.9
FALSE	High	TCLSQLLDIMK	1xCarbamidomethyl [C2]; 1xLabel:13C(6)15N(2) [K11]	0.000261505	5.9741e-05	1	4	3	A0A2R8YEM2	0	1329.7	High	2.25e-05	3.252e-05	2.28
FALSE	High	ICPFTIAIFLK	1xCarbamidomethyl [C2]; 1xLabel:13C(6)15N(2) [K11]	0.000444199	5.9741e-05	1	1	5	Q96P70	0	1330.77	High	2.25e-05	6.03e-05	1.64
FALSE	High	TCWLQLADFRK	1xCarbamidomethyl [C2]; 1xLabel:13C(6)15N(2) [K11]	0.0636921	0.00371288	1	1	1	P41221	1	1445.74	High	0.00161	0.01875	1.43
FALSE	High	FCGLMVQLLHK	1xCarbamidomethyl [C2]; 1xLabel:13C(6)15N(2) [K11]	1.45337e-07	5.9741e-05	1	4	6	Q92979	0	1353.73	High	2.25e-05	5.719e-09	4.29
FALSE	High	QCMMFSATLSK	1xCarbamidomethyl [C2]; 1xLabel:13C(6)15N(2) [K11]	1.02993e-05	5.9741e-05	1	2	24	O00148	0	1311.6	High	2.25e-05	7.825e-07	2.63
FALSE	High	FCLFHSFFVTK	1xCarbamidomethyl [C2]; 1xLabel:13C(6)15N(2) [K11]	1.73235e-08	5.9741e-05	1	3	8	Q9BQG0	0	1440.72	High	2.25e-05	4.905e-10	4.96
FALSE	High	FCIWTESAFRK	1xCarbamidomethyl [C2]; 1xLabel:13C(6)15N(2) [K11]	0.0800374	0.00466019	1	2	2	P36578	1	1452.72	High	0.001932	0.02456	1.19
FALSE	High	GCYFVLDWLQK	1xCarbamidomethyl [C2]; 1xLabel:13C(6)15N(2) [K11]	8.17458e-06	5.9741e-05	1	1	5	Q9Y4W2	0	1436.71	High	2.25e-05	5.97e-07	3.69
FALSE	High	GCSFLPDPYQK	1xCarbamidomethyl [C2]; 1xLabel:13C(6)15N(2) [K11]	0.000377385	5.9741e-05	1	3	3	P07602	0	1319.62	High	2.25e-05	4.964e-05	1.96
FALSE	High	TCEFIVHSAPQK	1xCarbamidomethyl [C2]; 1xLabel:13C(6)15N(2) [K12]	4.94914e-05	5.9741e-05	1	2	2	A8MTY9	0	1424.71	High	2.25e-05	4.76e-06	2.17
FALSE	High	LCLAWQGMLLLK	1xCarbamidomethyl [C2]; 1xLabel:13C(6)15N(2) [K12]	0.000611211	5.9741e-05	1	4	1	A0A499FJY3	0	1453.81	High	2.25e-05	8.667e-05	1.95
FALSE	High	SCTLARDPTTGK	1xCarbamidomethyl [C2]; 1xLabel:13C(6)15N(2) [K12]	0.0419488	0.00222038	2	10	1	A0A0J9YYL3; A0A0J9YXX5	1	1314.66	High	0.0009745	0.0115	2.33
FALSE	High	SCWVLHAFSSLK	1xCarbamidomethyl [C2]; 1xLabel:13C(6)15N(2) [K12]	5.92669e-08	5.9741e-05	1	1	7	O15397	0	1442.73	High	2.25e-05	2.02e-09	3.96
FALSE	High	TCAAQLVSYPGK	1xCarbamidomethyl [C2]; 1xLabel:13C(6)15N(2) [K12]	1.45337e-07	5.9741e-05	1	1	2	Q09161	0	1302.66	High	2.25e-05	5.691e-09	3.02
FALSE	High	ACLILTTQREPK	1xCarbamidomethyl [C2]; 1xLabel:13C(6)15N(2) [K12]	0.000204769	5.9741e-05	1	1	2	P42345	1	1437.8	High	2.25e-05	2.453e-05	2.31
FALSE	High	TCLHAILNILEKGTEGR	1xCarbamidomethyl [C2]; 1xLabel:13C(6)15N(2) [K12]	7.56933e-08	5.9741e-05	1	3	1	Q92621	1	1933.04	High	2.25e-05	2.686e-09	3.29
FALSE	High	TCLHAILNILEK	1xCarbamidomethyl [C2]; 1xLabel:13C(6)15N(2) [K12]	7.161e-09	5.9741e-05	1	3	6	Q92621	0	1432.81	High	2.25e-05	1.772e-10	3.64
FALSE	High	SCENLAPFNTALK	1xCarbamidomethyl [C2]; 1xLabel:13C(6)15N(2) [K13]	7.23342e-06	5.9741e-05	1	2	5	Q13155	0	1472.73	High	2.25e-05	5.175e-07	3.2
FALSE	High	TCSQMAGVVQLVK	1xCarbamidomethyl [C2]; 1xLabel:13C(6)15N(2) [K13]	8.39072e-07	5.9741e-05	1	1	2	Q96ER9	0	1428.74	High	2.25e-05	4.307e-08	3.85
FALSE	High	HCQLLETPESWAK	1xCarbamidomethyl [C2]; 1xLabel:13C(6)15N(2) [K13]	3.15369e-07	5.9741e-05	1	2	3	P52948	0	1606.78	High	2.25e-05	1.397e-08	2.99
FALSE	High	LCSLFYTNEEVAK	1xCarbamidomethyl [C2]; 1xLabel:13C(6)15N(2) [K13]	4.71428e-06	5.9741e-05	1	4	1	A8MXP9	0	1581.77	High	2.25e-05	3.158e-07	2.74
FALSE	High	LCSGVLGTVVHGK	1xCarbamidomethyl [C2]; 1xLabel:13C(6)15N(2) [K13]	1.40787e-05	5.9741e-05	1	2	3	Q9Y6C9	0	1334.73	High	2.25e-05	1.119e-06	1.99
FALSE	High	YCIFANFSVTGGK	1xCarbamidomethyl [C2]; 1xLabel:13C(6)15N(2) [K13]	0.000145791	5.9741e-05	1	2	8	P61964	0	1471.71	High	2.25e-05	1.669e-05	2.88
FALSE	High	ICVANTHLYWHPK	1xCarbamidomethyl [C2]; 1xLabel:13C(6)15N(2) [K13]	0.0109619	0.000417569	1	2	1	Q6L8Q7	0	1646.84	High	0.0002282	0.002434	1.84
FALSE	High	WCYQVSHLSWLEK	1xCarbamidomethyl [C2]; 1xLabel:13C(6)15N(2) [K13]	4.54192e-09	5.9741e-05	1	2	4	Q96TC7	0	1743.84	High	2.25e-05	1.044e-10	2.95
FALSE	High	SCGPASQSTLGLK	1xCarbamidomethyl [C2]; 1xLabel:13C(6)15N(2) [K13]	0.000140922	5.9741e-05	1	2	2	Q9BXS6	0	1313.66	High	2.25e-05	1.597e-05	2.8
FALSE	High	FCTGLTQIETLFK	1xCarbamidomethyl [C2]; 1xLabel:13C(6)15N(2) [K13]	5.33324e-05	5.9741e-05	1	1	2	P12277	0	1565.81	High	2.25e-05	5.202e-06	2.64
FALSE	High	NCTAGAVYTYHEK	1xCarbamidomethyl [C2]; 1xLabel:13C(6)15N(2) [K13]	0.0703448	0.00413571	1	6	1	M0R3B2	0	1521.69	High	0.001733	0.02111	0.94
FALSE	High	LCAGIMITASHNPK	1xCarbamidomethyl [C2]; 1xLabel:13C(6)15N(2) [K14]	0.00794479	0.00030385	1	1	1	Q96G03	0	1520.78	High	0.0001639	0.00167	1.81
FALSE	High	GCTVWLTGLSGAGK	1xCarbamidomethyl [C2]; 1xLabel:13C(6)15N(2) [K14]	9.82084e-06	5.9741e-05	2	2	2	O43252; O95340	0	1414.72	High	2.25e-05	7.403e-07	3.05
FALSE	High	LCYMGLLQFGPTEK	1xCarbamidomethyl [C2]; 1xLabel:13C(6)15N(2) [K14]	0.108737	0.00664652	1	1	2	Q12789	0	1664.83	High	0.002705	0.0354	1.28
FALSE	High	VCANHWITTTMNLKPLSGSDR	1xCarbamidomethyl [C2]; 1xLabel:13C(6)15N(2) [K14]	0.0398488	0.00212111	1	12	1	P49792	0	2409.19	High	0.0009182	0.0108	3.04
FALSE	High	ACLDTAVENMPSLK	1xCarbamidomethyl [C2]; 1xLabel:13C(6)15N(2) [K14]	0.0336915	0.00154489	1	2	1	P49327	0	1556.75	High	0.0007012	0.008917	1.16
FALSE	High	SCSLVLEHQPDNIK	1xCarbamidomethyl [C2]; 1xLabel:13C(6)15N(2) [K14]	9.67778e-07	5.9741e-05	1	4	4	Q14318	0	1647.83	High	2.25e-05	5.073e-08	3.06
FALSE	High	TCTTVAFTQVNSEDK	1xCarbamidomethyl [C2]; 1xLabel:13C(6)15N(2) [K15]	1.54672e-06	5.9741e-05	1	2	1	P62424	0	1708.79	High	2.25e-05	8.769e-08	2.26
FALSE	High	SCMLTGTPESVQSAKR	1xCarbamidomethyl [C2]; 1xLabel:13C(6)15N(2) [K15]	5.6899e-08	5.9741e-05	1	3	5	Q96AE4	1	1759.86	High	2.25e-05	1.929e-09	3.49
FALSE	High	SCMLTGTPESVQSAK	1xCarbamidomethyl [C2]; 1xLabel:13C(6)15N(2) [K15]	1.11501e-07	5.9741e-05	1	3	1	Q96AE4	0	1603.75	High	2.25e-05	4.199e-09	3.39
FALSE	High	FCADHPFLFFIQHSK	1xCarbamidomethyl [C2]; 1xLabel:13C(6)15N(2) [K15]	2.48406e-14	5.9741e-05	1	4	22	P35237	0	1901.92	High	2.25e-05	1.109e-15	5.92
FALSE	High	HCLSAANVIFGQTGK	1xCarbamidomethyl [C2]; 1xLabel:13C(6)15N(2) [K15]	1.51714e-05	5.9741e-05	1	4	1	A0A1B0GUA3	0	1610.82	High	2.25e-05	1.224e-06	2.2
FALSE	High	SCFGHPLAPQALEDVK	1xCarbamidomethyl [C2]; 1xLabel:13C(6)15N(2) [K16]	0.000327217	5.9741e-05	1	2	1	Q8IXI1	0	1776.88	High	2.25e-05	4.238e-05	1.73
FALSE	High	TCMDVLRENQMYGTNK	1xCarbamidomethyl [C2]; 1xLabel:13C(6)15N(2) [K16]	1.88364e-06	5.9741e-05	1	3	3	A0A2U3TZL8	1	1967.89	High	2.25e-05	1.094e-07	2.58
FALSE	High	TCDISFSDPDDLLNFK	1xCarbamidomethyl [C2]; 1xLabel:13C(6)15N(2) [K16]	9.93361e-08	5.9741e-05	1	1	2	P61081	0	1894.86	High	2.25e-05	3.68e-09	3.16
FALSE	High	TCPTFSAPVGESATAK	1xCarbamidomethyl [C2]; 1xLabel:13C(6)15N(2) [K16]	0.0111096	0.000417569	1	1	1	Q6PIW4	0	1631.78	High	0.0002282	0.00246	2.26
FALSE	High	SCPVVQSSQHLFLDLPK	1xCarbamidomethyl [C2]; 1xLabel:13C(6)15N(2) [K17]	0.00075953	5.9741e-05	1	1	1	P56192	0	1963.02	High	2.25e-05	0.0001113	1.85
FALSE	High	WCSYSASNNSTIDSAWK	1xCarbamidomethyl [C2]; 1xLabel:13C(6)15N(2) [K17]	1.89029e-09	5.9741e-05	1	1	1	Q7Z6Z7	0	1984.86	High	2.25e-05	3.788e-11	2.86
FALSE	High	TCVHTFFDHQDQVWGVK	1xCarbamidomethyl [C2]; 1xLabel:13C(6)15N(2) [K17]	2.28953e-14	5.9741e-05	1	3	11	Q9GZS3	0	2111.98	High	2.25e-05	1.09e-15	3.3
FALSE	High	GCIVDANLSVLNLVIVK	1xCarbamidomethyl [C2]; 1xLabel:13C(6)15N(2) [K17]	3.08668e-08	5.9741e-05	1	2	15	P62753	0	1835.06	High	2.25e-05	9.539e-10	3.5
FALSE	High	LCSWNHYNMQYALAVSK	1xCarbamidomethyl [C2]; 1xLabel:13C(6)15N(2) [K17]	0.00563641	0.000248149	1	2	1	Q15269	0	2092.98	High	0.0001138	0.001125	1.84
FALSE	High	HCIMQANAEYHQSILAK	1xCarbamidomethyl [C2]; 1xLabel:13C(6)15N(2) [K17]	8.92216e-13	5.9741e-05	1	2	4	Q8WUM4	0	2021.98	High	2.25e-05	5.5e-15	6.35
FALSE	High	TCSVSTLSASVHNGAQVK	1xCarbamidomethyl [C2]; 1xLabel:13C(6)15N(2) [K18]	0.000387778	5.9741e-05	1	1	1	Q9C0D5	0	1853.93	High	2.25e-05	5.162e-05	1.86
FALSE	High	TCNLILIVLDVLKPLGHK	1xCarbamidomethyl [C2]; 1xLabel:13C(6)15N(2) [K18]	2.14091e-07	5.9741e-05	1	1	1	Q9Y295	0	2054.23	High	2.25e-05	8.91e-09	5.13
FALSE	High	SCGSSTPDEFPTDIPGTK	1xCarbamidomethyl [C2]; 1xLabel:13C(6)15N(2) [K18]	2.38421e-08	5.9741e-05	1	2	1	P41091	0	1903.85	High	2.25e-05	7.089e-10	2.91
FALSE	High	VCYIAGFFLTVSPESVLK	1xCarbamidomethyl [C2]; 1xLabel:13C(6)15N(2) [K18]	6.05535e-07	5.9741e-05	1	7	2	A0A5F9ZHJ1	0	2038.08	High	2.25e-05	2.957e-08	2.6
FALSE	High	LCYGLNMDFVDPAQITMK	1xCarbamidomethyl [C2]; 1xLabel:13C(6)15N(2) [K18]	3.51975e-06	5.9741e-05	1	1	1	P23921	0	2124.01	High	2.25e-05	2.264e-07	2.73
FALSE	High	GCFAVPMVHSTFLIDLRK	1xCarbamidomethyl [C2]; 1xLabel:13C(6)15N(2) [K18]	1.02295e-05	5.9741e-05	1	1	1	Q8NBJ5	1	2099.1	High	2.25e-05	7.746e-07	3.41
FALSE	High	TCATVTIGGINIAEALVSK	1xCarbamidomethyl [C2]; 1xLabel:13C(6)15N(2) [K19]	1.06437e-06	5.9741e-05	1	1	1	Q7KZF4	0	1926.05	High	2.25e-05	5.665e-08	1.57
FALSE	High	SCSGVEFSTSGHAYTDTGK	1xCarbamidomethyl [C2]; 1xLabel:13C(6)15N(2) [K19]	6.94442e-06	5.9741e-05	1	4	4	Q9Y277	0	1998.86	High	2.25e-05	4.933e-07	2.21
FALSE	High	YCIGLNETQLGIIAPFWLK	1xCarbamidomethyl [C2]; 1xLabel:13C(6)15N(2) [K19]	4.45027e-09	5.9741e-05	1	3	1	P42126	0	2244.2	High	2.25e-05	1.023e-10	3.02
FALSE	High	YCIGLNETQLGIIAPFWLKDTLENTIGHR	1xCarbamidomethyl [C2]; 1xLabel:13C(6)15N(2) [K19]	0.0133057	0.000462961	1	3	1	P42126	1	3380.76	High	0.000237	0.003032	3.66
FALSE	High	LCLTLHNNEGSYLAHTQGK	1xCarbamidomethyl [C2]; 1xLabel:13C(6)15N(2) [K19]	9.41036e-14	5.9741e-05	1	2	2	Q15428	0	2164.07	High	2.25e-05	1.48e-15	5.28
FALSE	High	GCHLPMLYIGLEYGLTNNSK	1xCarbamidomethyl [C2]; 1xLabel:13C(6)15N(2) [K20]	8.23032e-06	5.9741e-05	1	2	1	Q13042	0	2288.13	High	2.25e-05	6.001e-07	3.12
FALSE	High	MCLDQYSMLPATPWGVWEIIKR	1xCarbamidomethyl [C2]; 1xLabel:13C(6)15N(2) [K21]	8.12748e-05	5.9741e-05	1	2	1	B8ZZU9	1	2702.34	High	2.25e-05	8.437e-06	3.51
FALSE	High	VCYYYDGDVGNYYYGQGHPMKPHR	1xCarbamidomethyl [C2]; 1xLabel:13C(6)15N(2) [K21]	5.21449e-07	5.9741e-05	1	2	1	Q13547	0	2947.28	High	2.25e-05	2.503e-08	4.47
FALSE	High	VCYYYDGDIGNYYYGQGHPMKPHR	1xCarbamidomethyl [C2]; 1xLabel:13C(6)15N(2) [K21]	9.83067e-05	5.9741e-05	1	2	5	Q92769	0	2961.3	High	2.25e-05	1.051e-05	3.41
FALSE	High	TCYPLESRPSLSLGTITDEEMKTGDPQETLRR	1xCarbamidomethyl [C2]; 1xLabel:13C(6)15N(2) [K22]	0.0785825	0.00466019	1	3	1	Q14980	2	3688.8	High	0.001893	0.0239	4.16
FALSE	High	LCYVALDFEQEMATAASSSSLEK	1xCarbamidomethyl [C2]; 1xLabel:13C(6)15N(2) [K23]	3.81145e-14	5.9741e-05	1	6	20	P60709	0	2558.19	High	2.25e-05	1.217e-15	5.31
FALSE	High	VCAAADMQLQVFYATLDQIYHGKHPLR	1xCarbamidomethyl [C2]; 1xLabel:13C(6)15N(2) [K23]	0.00436172	0.000186045	1	1	1	Q99797	1	3153.59	High	9.689e-05	0.000838	2.49
FALSE	High	TCAPVAVLQGHTGSITSLQFSPMAK	1xCarbamidomethyl [C2]; 1xLabel:13C(6)15N(2) [K25]	2.55743e-06	5.9741e-05	1	1	1	Q9NSI6	0	2609.33	High	2.25e-05	1.563e-07	3.58
FALSE	High	ICSIYTQSGENSLVQEGSEASPIGK	1xCarbamidomethyl [C2]; 1xLabel:13C(6)15N(2) [K25]	0.000406661	5.9741e-05	1	1	1	Q9Y4W2	0	2662.28	High	2.25e-05	5.431e-05	2.23
FALSE	High	NCIVLIDSTPYRQWYESHYALPLGRK	1xCarbamidomethyl [C2]; 1xLabel:13C(6)15N(2) [K26]	9.1135e-06	5.9741e-05	1	2	1	P62241	2	3187.62	High	2.25e-05	6.753e-07	4.48
FALSE	High	ICTWFQAELTSVHSQAELDFLSHNLQK	1xCarbamidomethyl [C2]; 1xLabel:13C(6)15N(2) [K27]	7.01649e-09	5.9741e-05	1	1	1	Q9UBG0	0	3210.58	High	2.25e-05	1.729e-10	4.85
FALSE	High	TCKNFAELAR	1xCarbamidomethyl [C2]; 1xLabel:13C(6)15N(2) [K3]	0.0187987	0.000687401	1	1	2	Q9Y3C6	1	1217.62	High	0.00033	0.00452	2.26
FALSE	High	SCGKDGFHIR	1xCarbamidomethyl [C2]; 1xLabel:13C(6)15N(2) [K4]	4.40457e-06	5.9741e-05	1	6	3	P27635	1	1184.57	High	2.25e-05	2.932e-07	3.51
FALSE	High	GCGVVKFESPEVAER	1xCarbamidomethyl [C2]; 1xLabel:13C(6)15N(2) [K6]	0.00193679	0.000129145	1	2	1	A0A087X0X3	1	1671.83	High	4.268e-05	0.0003284	2.73
FALSE	High	TCVFEKENDPSVMR	1xCarbamidomethyl [C2]; 1xLabel:13C(6)15N(2) [K6]	3.07247e-06	5.9741e-05	1	1	3	Q13085	1	1719.79	High	2.25e-05	1.933e-07	2.17
FALSE	High	VCFEMK	1xCarbamidomethyl [C2]; 1xLabel:13C(6)15N(2) [K6]	0.136372	0.00847173	2	17	1	M0R3F1; Q00839	0	821.378	High	0.003419	0.04643	0.78
FALSE	High	MCYLTIK	1xCarbamidomethyl [C2]; 1xLabel:13C(6)15N(2) [K7]	0.0244718	0.00107376	2	2	2	Q9Y678; Q9UBF2	0	936.477	High	0.0004524	0.006139	1.49
FALSE	High	LCTFILK	1xCarbamidomethyl [C2]; 1xLabel:13C(6)15N(2) [K7]	0.0121184	0.000462961	1	3	2	P55010	0	902.526	High	0.000237	0.002717	1.66
FALSE	High	SCLPQIK	1xCarbamidomethyl [C2]; 1xLabel:13C(6)15N(2) [K7]	0.0129553	0.000462961	1	1	4	O75131	0	853.469	High	0.000237	0.002943	1.66
FALSE	High	NCSSFLIKR	1xCarbamidomethyl [C2]; 1xLabel:13C(6)15N(2) [K8]	0.0110355	0.000417569	1	4	2	H0YKD8	1	1132.6	High	0.0002282	0.002455	1.28
FALSE	High	VCMYFTYK	1xCarbamidomethyl [C2]; 1xLabel:13C(6)15N(2) [K8]	0.00257405	0.000129145	1	2	17	Q15369	0	1119.51	High	4.268e-05	0.0004556	1.57
FALSE	High	ICLTDHFKPLWAR	1xCarbamidomethyl [C2]; 1xLabel:13C(6)15N(2) [K8]	9.41826e-07	5.9741e-05	1	1	3	Q9Y3C8	0	1664.88	High	2.25e-05	4.933e-08	2.77
FALSE	High	NCSSFLIK	1xCarbamidomethyl [C2]; 1xLabel:13C(6)15N(2) [K8]	0.00433237	0.000186045	1	4	1	H0YKD8	0	976.501	High	9.689e-05	0.0008329	1.11
FALSE	High	TCFVSDLKR	1xCarbamidomethyl [C2]; 1xLabel:13C(6)15N(2) [K8]	1.20416e-05	5.9741e-05	1	3	1	V9GYX7	1	1133.59	High	2.25e-05	9.339e-07	2.14
FALSE	High	TCFIILSK	1xCarbamidomethyl [C2]; 1xLabel:13C(6)15N(2) [K8]	0.00106641	5.9741e-05	1	1	2	O43592	0	989.558	High	2.25e-05	0.0001647	2.67
FALSE	High	TCEWTGLK	1xCarbamidomethyl [C2]; 1xLabel:13C(6)15N(2) [K8]	0.000812879	5.9741e-05	1	1	5	Q6UXN9	0	1002.48	High	2.25e-05	0.0001211	2.24
FALSE	High	SCGTLTLKPPGR	1xCarbamidomethyl [C2]; 1xLabel:13C(6)15N(2) [K8]	0.000672161	5.9741e-05	1	4	3	Q8TEX9	0	1294.7	High	2.25e-05	9.73e-05	1.98
FALSE	High	FCLDNGAK	1xCarbamidomethyl [C2]; 1xLabel:13C(6)15N(2) [K8]	0.00505992	0.000186045	1	1	2	P00558	0	932.439	High	9.689e-05	0.0009918	1.73
FALSE	High	SCNMQAWK	1xCarbamidomethyl [C2]; 1xLabel:13C(6)15N(2) [K8]	0.0514378	0.00291816	1	1	1	Q8IVS2	0	1032.45	High	0.001328	0.01461	1.83
FALSE	High	SCIILEFK	1xCarbamidomethyl [C2]; 1xLabel:13C(6)15N(2) [K8]	0.0233717	0.000905127	1	1	1	Q9UKF6	0	1017.55	High	0.0004058	0.005839	1.95
FALSE	High	WCHMPFFAK	1xCarbamidomethyl [C2]; 1xLabel:13C(6)15N(2) [K9]	0.0541061	0.00302081	1	1	1	Q92541	0	1231.56	High	0.001367	0.01542	1.2
FALSE	High	HCLQTVWNKPTVK	1xCarbamidomethyl [C2]; 1xLabel:13C(6)15N(2) [K9]	0.115319	0.00715847	1	3	1	P07602	0	1618.86	High	0.002886	0.03803	1.57
FALSE	High	VCASEKPPKDLGYIYFYQR	1xCarbamidomethyl [C2]; 1xLabel:13C(6)15N(2) [K9]	8.56354e-07	5.9741e-05	1	1	1	P45974	1	2342.17	High	2.25e-05	4.428e-08	2.36
FALSE	High	TCLLIVFSK	1xCarbamidomethyl [C2]; 1xLabel:13C(6)15N(2) [K9]	0.000293517	5.9741e-05	2	15	93	E9PQH6; P61586	0	1088.63	High	2.25e-05	3.727e-05	1.86
FALSE	High	LCYVALDFEQEMATVASSSSLEKSYELPDGQVITIGNER	1xCarbamidomethyl [C2]; 1xOxidation [M12]; 1xLabel:13C(6)15N(2) [K23]	1.05858e-11	5.9741e-05	1	1	4	A5A3E0	1	4374.09	High	2.25e-05	9.587e-14	3.81
FALSE	High	GCVTIAIHAKPGSK	1xCarbamidomethyl [C2]; 2xLabel:13C(6)15N(2) [K10; K14]	7.68961e-06	5.9741e-05	1	3	2	H0Y996	0	1454.81	High	2.25e-05	5.571e-07	2.44
FALSE	High	HCNMVLENVKEMWTEVPK	1xCarbamidomethyl [C2]; 2xLabel:13C(6)15N(2) [K10; K18]	1.18305e-15	5.9741e-05	1	1	9	P62316	1	2260.09	High	2.25e-05	5.727e-16	5.3
FALSE	High	YCPNSVLVIIDVKPK	1xCarbamidomethyl [C2]; 2xLabel:13C(6)15N(2) [K13; K15]	2.3361e-08	5.9741e-05	1	3	8	P51665	0	1760.99	High	2.25e-05	6.924e-10	4.26
FALSE	High	TCNLILIVLDVLKPLGHK	1xCarbamidomethyl [C2]; 2xLabel:13C(6)15N(2) [K13; K18]	4.79568e-09	5.9741e-05	1	1	1	Q9Y295	0	2062.24	High	2.25e-05	1.116e-10	4.97
FALSE	High	GCQLTITFSVPNKDVFQELEKR	1xCarbamidomethyl [C2]; 2xLabel:13C(6)15N(2) [K13; K21]	9.36462e-06	5.9741e-05	1	1	1	Q16719	2	2625.37	High	2.25e-05	7.019e-07	5.25
FALSE	High	TCTTVAFTQVNSEDKGALAK	1xCarbamidomethyl [C2]; 2xLabel:13C(6)15N(2) [K15; K20]	9.70135e-11	5.9741e-05	1	2	10	P62424	1	2157.08	High	2.25e-05	1.235e-12	6.01
FALSE	High	FCKYEHDDIVSTVSVLSSGTQAVSGSK	1xCarbamidomethyl [C2]; 2xLabel:13C(6)15N(2) [K3; K27]	4.15789e-09	5.9741e-05	1	2	4	Q9BQA1	1	2917.42	High	2.25e-05	9.454e-11	4.35
FALSE	High	HCNKLFLIDFGLAK	1xCarbamidomethyl [C2]; 2xLabel:13C(6)15N(2) [K4; K14]	4.91047e-06	5.9741e-05	1	5	1	U3KPX3	1	1691.93	High	2.25e-05	3.327e-07	2.78
FALSE	High	TCTDIKPEWLVK	1xCarbamidomethyl [C2]; 2xLabel:13C(6)15N(2) [K6; K12]	2.24521e-07	5.9741e-05	1	1	10	O43143	0	1505.8	High	2.25e-05	9.439e-09	3.09
FALSE	High	VCASEKPPKDLGYIYFYQR	1xCarbamidomethyl [C2]; 2xLabel:13C(6)15N(2) [K6; K9]	1.99102e-05	5.9741e-05	1	1	2	P45974	1	2350.19	High	2.25e-05	1.675e-06	2.48
FALSE	High	NVFLLGFIPAKADSVVVLLCR	1xCarbamidomethyl [C20]; 1xLabel:13C(6)15N(2) [K11]	2.84879e-13	5.9741e-05	1	1	4	Q92900	1	2339.34	High	2.25e-05	1.883e-15	5.83
FALSE	High	ALAPLLLAFVTKPNSALESCSFAR	1xCarbamidomethyl [C20]; 1xLabel:13C(6)15N(2) [K12]	4.46597e-12	5.9741e-05	1	1	6	P46060	0	2584.4	High	2.25e-05	3.544e-14	6.06
FALSE	High	HQLLSFVSLLETNKPYLVNCVR	1xCarbamidomethyl [C20]; 1xLabel:13C(6)15N(2) [K14]	1.25427e-05	5.9741e-05	1	1	1	Q14147	0	2638.43	High	2.25e-05	9.781e-07	3.88
FALSE	High	NKHEMVIYEAASAIIHLPNCTAR	1xCarbamidomethyl [C20]; 1xLabel:13C(6)15N(2) [K2]	0.000195259	5.9741e-05	1	1	2	Q9UBF2	1	2646.34	High	2.25e-05	2.338e-05	4.04
FALSE	High	LSQDWFPLLELLAMALNPHCK	1xCarbamidomethyl [C20]; 1xLabel:13C(6)15N(2) [K21]	1.76996e-07	5.9741e-05	1	2	1	Q93008	0	2504.29	High	2.25e-05	7.186e-09	5.32
FALSE	High	TVIGELPPASSGSALAANVCK	1xCarbamidomethyl [C20]; 1xLabel:13C(6)15N(2) [K21]	3.29201e-05	5.9741e-05	1	1	2	Q86VP6	0	2050.07	High	2.25e-05	2.983e-06	2.97
FALSE	High	NFYIIVPPLTLNFVEHSISCK	1xCarbamidomethyl [C20]; 1xLabel:13C(6)15N(2) [K21]	4.07399e-09	5.9741e-05	1	3	1	Q2M389	0	2499.32	High	2.25e-05	9.234e-11	3.79
FALSE	High	STVLSLDWHPNNVLLAAGSCDFK	1xCarbamidomethyl [C20]; 1xLabel:13C(6)15N(2) [K23]	0.000179971	5.9741e-05	2	6	1	Q92747; O15143	0	2552.27	High	2.25e-05	2.124e-05	1.94
FALSE	High	TYNTNAQVPDSAGTATAYLCGVK	1xCarbamidomethyl [C20]; 1xLabel:13C(6)15N(2) [K23]	9.064e-11	5.9741e-05	1	1	3	P05186	0	2410.14	High	2.25e-05	1.137e-12	4.84
FALSE	High	YAVWFGGSMLASTPEFYQVCHTK	1xCarbamidomethyl [C20]; 1xLabel:13C(6)15N(2) [K23]	1.49017e-09	5.9741e-05	1	2	16	P61158	0	2687.25	High	2.25e-05	2.888e-11	2.69
FALSE	High	SALSAVASLAAAWPQLHQGCSLK	1xCarbamidomethyl [C20]; 1xLabel:13C(6)15N(2) [K23]	0.000976364	5.9741e-05	1	1	1	Q9NRL2	0	2374.24	High	2.25e-05	0.000149	2.3
FALSE	High	LPATLTDHHHLLFTFYHVSCQQK	1xCarbamidomethyl [C20]; 1xLabel:13C(6)15N(2) [K23]	1.85619e-07	5.9741e-05	1	1	1	Q96N67	0	2801.41	High	2.25e-05	7.557e-09	2.69
FALSE	High	TYNVDKHVPDSGATATAYLCGVK	1xCarbamidomethyl [C20]; 1xLabel:13C(6)15N(2) [K23]	0.0207581	0.000736953	1	1	1	P05187	1	2475.21	High	0.0003437	0.005098	1.5
FALSE	High	NVGWRLDYFLLSHSLLPALCDSK	1xCarbamidomethyl [C20]; 1xLabel:13C(6)15N(2) [K23]	3.62556e-10	5.9741e-05	1	1	2	P27695	1	2712.41	High	2.25e-05	5.636e-12	5.26
FALSE	High	IVGAPMHDLLLWNNATVTTCHSK	1xCarbamidomethyl [C20]; 1xLabel:13C(6)15N(2) [K23]	1.09013e-09	5.9741e-05	1	5	4	P11586	0	2586.3	High	2.25e-05	2.018e-11	4.58
FALSE	High	NGQIDVPGGILFGATISFSCNTGYK	1xCarbamidomethyl [C20]; 1xLabel:13C(6)15N(2) [K25]	0.010744	0.000417569	1	6	1	B1AP13	0	2624.29	High	0.0002282	0.002365	2.16
FALSE	High	AGGFVVGYTSSGNPIFRNPCTEQILK	1xCarbamidomethyl [C20]; 1xLabel:13C(6)15N(2) [K26]	2.36548e-09	5.9741e-05	1	1	1	Q9HAV4	1	2820.42	High	2.25e-05	4.937e-11	4.11
FALSE	High	NIFLVAATLRPETMFGQTNCWVRPDMK	1xCarbamidomethyl [C20]; 1xLabel:13C(6)15N(2) [K27]	2.25616e-15	5.9741e-05	1	1	6	Q9P2J5	0	3203.6	High	2.25e-05	6.595e-16	6.24
FALSE	High	TASISSSPSEGTPTVGSYGCTPQSLPK	1xCarbamidomethyl [C20]; 1xLabel:13C(6)15N(2) [K27]	1.84161e-08	5.9741e-05	1	1	1	Q6PKG0	0	2704.29	High	2.25e-05	5.273e-10	3.2
FALSE	High	SVFKPIVQIAVIENSESLDCQLLAVTHAGVR	1xCarbamidomethyl [C20]; 1xLabel:13C(6)15N(2) [K4]	5.94761e-11	5.9741e-05	1	2	1	O75694	0	3401.83	High	2.25e-05	7.005e-13	5.09
FALSE	High	KRTELFIAAEGIHTGQFVYCGK	1xCarbamidomethyl [C20]; 2xLabel:13C(6)15N(2) [K1; K22]	0.00156975	5.9741e-05	1	4	1	P62917	2	2541.33	High	2.25e-05	0.0002582	3.65
FALSE	High	KSDPVVSYRETVSEESNVLCLSK	1xCarbamidomethyl [C20]; 2xLabel:13C(6)15N(2) [K1; K23]	0.0485831	0.0027205	1	1	1	P13639	2	2642.33	High	0.001243	0.01365	4.01
FALSE	High	DKVLTAEELNAAQTSVAYGCIK	1xCarbamidomethyl [C20]; 2xLabel:13C(6)15N(2) [K2; K22]	3.26624e-06	5.9741e-05	1	1	2	P54136	1	2397.23	High	2.25e-05	2.079e-07	3.02
FALSE	High	NKHEMVVYEAASAIVNLPGCSAK	1xCarbamidomethyl [C20]; 2xLabel:13C(6)15N(2) [K2; K23]	0.0185515	0.000687401	1	1	1	Q9Y678	1	2504.26	High	0.00033	0.00446	2.73
FALSE	High	TVIGELPPASSGSALAANVCKK	1xCarbamidomethyl [C20]; 2xLabel:13C(6)15N(2) [K21; K22]	1.67631e-07	5.9741e-05	1	1	2	Q86VP6	1	2186.18	High	2.25e-05	6.716e-09	3.57
FALSE	High	TYNVDKHVPDSGATATAYLCGVK	1xCarbamidomethyl [C20]; 2xLabel:13C(6)15N(2) [K6; K23]	1.30397e-13	5.9741e-05	1	1	4	P05187	1	2483.22	High	2.25e-05	1.588e-15	6.84
FALSE	High	HKPFVSHFMPVMFSLTWDMACR	1xCarbamidomethyl [C21]; 1xLabel:13C(6)15N(2) [K2]	1.89442e-07	5.9741e-05	1	1	6	P49411	0	2732.28	High	2.25e-05	7.75e-09	5.32
FALSE	High	TPLHVSIMAGNEYVFSQLLQCK	1xCarbamidomethyl [C21]; 1xLabel:13C(6)15N(2) [K22]	5.09813e-09	5.9741e-05	1	1	1	Q9P2R3	0	2543.29	High	2.25e-05	1.195e-10	4.56
FALSE	High	LATSSASSQSHTFISSVESECHSSPK	1xCarbamidomethyl [C21]; 1xLabel:13C(6)15N(2) [K26]	2.83877e-10	5.9741e-05	1	1	2	Q96GX5	0	2759.27	High	2.25e-05	4.251e-12	5.01
FALSE	High	FRHFTNETLLDILFYNSPTYCQTIVEK	1xCarbamidomethyl [C21]; 1xLabel:13C(6)15N(2) [K27]	1.92502e-11	5.9741e-05	1	1	1	Q9Y6Y8	1	3357.67	High	2.25e-05	1.9e-13	7.53
FALSE	High	GVAMVHPLLPGSSTIMIHDLCLVFPAPAK	1xCarbamidomethyl [C21]; 1xLabel:13C(6)15N(2) [K29]	3.94318e-14	5.9741e-05	1	1	3	Q8TEM1	0	3079.64	High	2.25e-05	1.225e-15	5.61
FALSE	High	SVDLHPTEPWMLASLYNGSVCVWNHETQTLVK	1xCarbamidomethyl [C21]; 1xLabel:13C(6)15N(2) [K32]	1.05168e-17	5.9741e-05	1	2	3	P35606	0	3719.81	High	2.25e-05	2.056e-16	7.45
FALSE	High	NMSVIAHVDHGKSTLTDSLVCK	1xCarbamidomethyl [C21]; 2xLabel:13C(6)15N(2) [K12; K22]	1.02993e-05	5.9741e-05	1	1	3	P13639	1	2428.23	High	2.25e-05	7.79e-07	3.59
FALSE	High	AVVHGILMGVPVPFPIPEPDGCK	1xCarbamidomethyl [C22]; 1xLabel:13C(6)15N(2) [K23]	7.9835e-09	5.9741e-05	1	7	6	G3V3E8	0	2437.29	High	2.25e-05	2.006e-10	5.38
FALSE	High	VLSFTHPISFHSAETFESLLACLK	1xCarbamidomethyl [C22]; 1xLabel:13C(6)15N(2) [K24]	3.52349e-05	5.9741e-05	1	1	1	Q9NTI5	0	2742.41	High	2.25e-05	3.218e-06	2.9
FALSE	High	LTVASFLSDRIVDEILDALSHCHHK	1xCarbamidomethyl [C22]; 1xLabel:13C(6)15N(2) [K25]	1.17187e-05	5.9741e-05	1	2	1	Q5VZK9	1	2884.49	High	2.25e-05	9.057e-07	3.72
FALSE	High	LGLALNYSVFYYEIQNAPEQACHLAK	1xCarbamidomethyl [C22]; 1xLabel:13C(6)15N(2) [K26]	1.94499e-14	5.9741e-05	1	1	4	P61981	0	3020.51	High	2.25e-05	1.052e-15	5.7
FALSE	High	TNHIGHTGYLNTVTVSPDGSLCASGGK	1xCarbamidomethyl [C22]; 1xLabel:13C(6)15N(2) [K27]	2.24333e-14	5.9741e-05	1	11	6	P63244	0	2751.32	High	2.25e-05	1.084e-15	5.75
FALSE	High	WFTHASPTLFNAGTNRPQLSSCFLLSMKDDSIEGIYDTLK	1xCarbamidomethyl [C22]; 1xLabel:13C(6)15N(2) [K28]	2.95286e-05	5.9741e-05	1	2	1	P23921	1	4569.23	High	2.25e-05	2.626e-06	6.49
FALSE	High	IWNLEGVQTAHFVLHSPGMSVCWHPEETFK	1xCarbamidomethyl [C22]; 1xLabel:13C(6)15N(2) [K30]	2.48948e-12	5.9741e-05	1	2	1	Q8NFH4	0	3544.7	High	2.25e-05	1.794e-14	7.66
FALSE	High	KEEQVISLGPQVAEGENVFGVCHIFASFNDTFVHVTDLSGK	1xCarbamidomethyl [C22]; 2xLabel:13C(6)15N(2) [K1; K41]	3.27421e-10	5.9741e-05	1	3	1	E5RH77	1	4521.24	High	2.25e-05	5.024e-12	9.25
FALSE	High	MAIMVQSPMFDGKVPHWYHFSCFWK	1xCarbamidomethyl [C22]; 2xLabel:13C(6)15N(2) [K13; K25]	8.29762e-11	5.9741e-05	1	3	1	P09874	1	3145.47	High	2.25e-05	1.03e-12	6.47
FALSE	High	TILTLTGVSTLGDVKNNQESDCVSK	1xCarbamidomethyl [C22]; 2xLabel:13C(6)15N(2) [K15; K25]	1.61283e-05	5.9741e-05	1	2	1	A6NDG6	1	2695.38	High	2.25e-05	1.306e-06	2.36
FALSE	High	SKNVGWRLDYFLLSHSLLPALCDSK	1xCarbamidomethyl [C22]; 2xLabel:13C(6)15N(2) [K2; K25]	0.00067674	5.9741e-05	1	1	1	P27695	2	2935.55	High	2.25e-05	9.765e-05	4.62
FALSE	High	SKIVGAPMHDLLLWNNATVTTCHSK	1xCarbamidomethyl [C22]; 2xLabel:13C(6)15N(2) [K2; K25]	1.92292e-12	5.9741e-05	1	5	9	P11586	1	2809.45	High	2.25e-05	1.337e-14	4.83
FALSE	High	TNHIGHTGYLNTVTVSPDGSLCASGGKDGQAMLWDLNEGK	1xCarbamidomethyl [C22]; 2xLabel:13C(6)15N(2) [K27; K40]	7.50357e-16	5.9741e-05	1	10	2	P63244	1	4217	High	2.25e-05	5.191e-16	7.14
FALSE	High	WFTHASPTLFNAGTNRPQLSSCFLLSMKDDSIEGIYDTLK	1xCarbamidomethyl [C22]; 2xLabel:13C(6)15N(2) [K28; K40]	0.00107367	5.9741e-05	1	2	1	P23921	1	4577.25	High	2.25e-05	0.0001671	3.62
FALSE	High	ITHSDVAPTHILYAVNASWVGLCK	1xCarbamidomethyl [C23]; 1xLabel:13C(6)15N(2) [K24]	3.86685e-07	5.9741e-05	1	1	1	Q5SY16	0	2660.37	High	2.25e-05	1.769e-08	3.22
FALSE	High	AQLVVIAHDVDPIELVVFLPALCRK	1xCarbamidomethyl [C23]; 1xLabel:13C(6)15N(2) [K25]	2.23057e-13	5.9741e-05	1	2	1	P62424	1	2823.6	High	2.25e-05	1.785e-15	6.73
FALSE	High	LLPFEGPGLESPRPNIILGLVICQK	1xCarbamidomethyl [C23]; 1xLabel:13C(6)15N(2) [K25]	4.64559e-07	5.9741e-05	1	1	3	Q9BTC0	0	2768.56	High	2.25e-05	2.187e-08	3.47
FALSE	High	EMSWIADTYASTIGHYDINAHACVTGKPISQGGIHGR	1xCarbamidomethyl [C23]; 1xLabel:13C(6)15N(2) [K27]	0.00268074	0.000186045	1	2	2	P00367	0	4021.92	High	6.305e-05	0.0004797	4.38
FALSE	High	GHEGPVWQVAWAHPMYGNILASCSYDRK	1xCarbamidomethyl [C23]; 1xLabel:13C(6)15N(2) [K28]	8.29971e-17	5.9741e-05	1	3	8	A8MXL6	1	3237.52	High	2.25e-05	3.219e-16	8.28
FALSE	High	LAFLLFKQDQPIDFSEDARPSPCYQLAQR	1xCarbamidomethyl [C23]; 1xLabel:13C(6)15N(2) [K7]	0.0554881	0.00305886	1	1	1	Q96DV4	1	3461.74	High	0.001404	0.01593	2.35
FALSE	High	GGYFDEFGIIRDVMQNHLLQMLCLVAMEKPASTNSDDVRDEK	1xCarbamidomethyl [C23]; 2xLabel:13C(6)15N(2) [K29; K42]	3.25558e-09	5.9741e-05	1	3	1	P11413	2	4858.33	High	2.25e-05	7.089e-11	8.9
FALSE	High	KAQLVVIAHDVDPIELVVFLPALCR	1xCarbamidomethyl [C24]; 1xLabel:13C(6)15N(2) [K1]	1.47722e-17	5.9741e-05	1	2	2	P62424	1	2823.6	High	2.25e-05	2.215e-16	6.97
FALSE	High	TPSSDVLVFDYTKHPAKPDPSGECNPDLR	1xCarbamidomethyl [C24]; 1xLabel:13C(6)15N(2) [K17]	2.14145e-13	5.9741e-05	1	3	4	E9PC52	1	3250.56	High	2.25e-05	1.768e-15	4.08
FALSE	High	TPSSDVLVFDYTKHPSKPDPSGECNPDLR	1xCarbamidomethyl [C24]; 1xLabel:13C(6)15N(2) [K17]	0.00699195	0.00030385	1	1	2	Q09028	1	3266.55	High	0.0001639	0.001444	2.39
FALSE	High	HVGPGVLSMANAGPNTNGSQFFICTIK	1xCarbamidomethyl [C24]; 1xLabel:13C(6)15N(2) [K27]	3.26624e-06	5.9741e-05	1	2	1	P30405	0	2825.4	High	2.25e-05	2.073e-07	3.06
FALSE	High	HTGPGILSMANAGPNTNGSQFFICTAK	1xCarbamidomethyl [C24]; 1xLabel:13C(6)15N(2) [K27]	2.39584e-16	5.9741e-05	1	3	5	P62937	0	2799.34	High	2.25e-05	4.053e-16	8.4
FALSE	High	LSNTQGVVSAFSTMMSVHRGEVPCTVTSASPLEEATLSELK	1xCarbamidomethyl [C24]; 1xLabel:13C(6)15N(2) [K41]	8.402e-12	5.9741e-05	1	2	1	P48047	1	4359.14	High	2.25e-05	7.322e-14	9.1
FALSE	High	KGGSYSQAASSDSAQGSDVSLTACKV	1xCarbamidomethyl [C24]; 2xLabel:13C(6)15N(2) [K1; K25]	0.000331693	5.9741e-05	1	4	1	Q53Z42	2	2577.21	High	2.25e-05	4.297e-05	2.55
FALSE	High	KAQLVVIAHDVDPIELVVFLPALCRK	1xCarbamidomethyl [C24]; 2xLabel:13C(6)15N(2) [K1; K26]	2.27593e-07	5.9741e-05	1	2	1	P62424	2	2959.71	High	2.25e-05	9.547e-09	5.61
FALSE	High	KVPEPEAIPPNILSYLVTGISVNCAYTSK	1xCarbamidomethyl [C24]; 2xLabel:13C(6)15N(2) [K1; K29]	0.00111072	5.9741e-05	1	2	1	P20020	1	3176.69	High	2.25e-05	0.0001738	3.16
FALSE	High	TPSSDVLVFDYTKHPAKPDPSGECNPDLR	1xCarbamidomethyl [C24]; 2xLabel:13C(6)15N(2) [K13; K17]	3.33706e-05	5.9741e-05	1	3	4	E9PC52	1	3258.57	High	2.25e-05	3.026e-06	4.64
FALSE	High	TPSSDVLVFDYTKHPSKPDPSGECNPDLR	1xCarbamidomethyl [C24]; 2xLabel:13C(6)15N(2) [K13; K17]	0.0156118	0.000462961	1	1	1	Q09028	1	3274.57	High	0.000237	0.003654	3.55
FALSE	High	TPELNLDQFHDKTPYTIMFGPDKCGEDYK	1xCarbamidomethyl [C24]; 3xLabel:13C(6)15N(2) [K12; K23; K29]	8.25042e-10	5.9741e-05	1	5	1	P27824	2	3483.63	High	2.25e-05	1.455e-11	5.01
FALSE	High	NSLIYELFSVMVHSGSAAGGHYYACIK	1xCarbamidomethyl [C25]; 1xLabel:13C(6)15N(2) [K27]	8.9319e-12	5.9741e-05	1	1	1	Q96K76	0	2982.44	High	2.25e-05	7.877e-14	6.18
FALSE	High	LGYHAIPSMSHVHLHVISQDFDSPCLK	1xCarbamidomethyl [C25]; 1xLabel:13C(6)15N(2) [K27]	1.20711e-09	5.9741e-05	1	4	4	Q7Z2E3	0	3096.53	High	2.25e-05	2.262e-11	5.34
FALSE	High	LLQLPDKHSVTALLNTWAQSVHQACLSAA	1xCarbamidomethyl [C25]; 1xLabel:13C(6)15N(2) [K7]	0.000456431	5.9741e-05	1	2	1	G3V1P5	1	3180.67	High	2.25e-05	6.19e-05	4.13
FALSE	High	EIETLFKSKDYEFMWNPHLGYILTCPSNLGTGLR	1xCarbamidomethyl [C25]; 1xOxidation [M14]; 1xLabel:13C(6)15N(2) [K7]	0.0424899	0.00227035	1	1	1	H0YJG0	2	4054	High	0.0009885	0.01166	1.48
FALSE	High	ALSDHHIYLEGTLLKPNMVTPGHACTQK	1xCarbamidomethyl [C25]; 2xLabel:13C(6)15N(2) [K15; K28]	2.32086e-14	5.9741e-05	1	4	7	P04075	0	3147.6	High	2.25e-05	1.093e-15	4.38
FALSE	High	GVQDIVVGEGTHFLIPWVQKPIIFDCR	1xCarbamidomethyl [C26]; 1xLabel:13C(6)15N(2) [K20]	8.93414e-18	5.9741e-05	1	6	4	P35232	0	3131.66	High	2.25e-05	1.986e-16	7.45
FALSE	High	VGVAALNTLAGYIDWVSMSHITAENCK	1xCarbamidomethyl [C26]; 1xLabel:13C(6)15N(2) [K27]	7.67483e-14	5.9741e-05	1	1	1	Q9HAV4	0	2928.45	High	2.25e-05	1.415e-15	6.14
FALSE	High	TLKLTTPTYGDLNHLVSATMSGVTTCLR	1xCarbamidomethyl [C26]; 1xLabel:13C(6)15N(2) [K3]	1.8396e-09	5.9741e-05	4	8	10	Q13885; P04350; P07437; P68371	1	3058.58	High	2.25e-05	3.694e-11	6.44
FALSE	High	LLVENSQQTSGFALALGNIVHGLSVCGHGK	1xCarbamidomethyl [C26]; 1xLabel:13C(6)15N(2) [K30]	1.91147e-05	5.9741e-05	1	3	1	S4R400	0	3114.62	High	2.25e-05	1.591e-06	5.2
FALSE	High	GGGGGVSDSSWQQQPGQPPPHSTWNCHSLSLYSATK	1xCarbamidomethyl [C26]; 1xLabel:13C(6)15N(2) [K36]	1.95562e-09	5.9741e-05	1	3	1	A0A0A0MSU2	0	3803.73	High	2.25e-05	3.938e-11	3
FALSE	High	LNSASLKQPYITQNYFPVGTVVEYECRPGYR	1xCarbamidomethyl [C26]; 1xLabel:13C(6)15N(2) [K7]	4.83892e-07	5.9741e-05	1	4	1	B1AP13	1	3657.82	High	2.25e-05	2.294e-08	5.89
FALSE	High	LNKPFLFDTKPLIVQYEVNFQNGIECGGAYVK	1xCarbamidomethyl [C26]; 2xLabel:13C(6)15N(2) [K10; K32]	1.45337e-07	5.9741e-05	1	6	1	P27824	0	3717.93	High	2.25e-05	5.689e-09	4.03
FALSE	High	MKYPHMVVGALAASAPIWQFEDLVPCGVFMK	1xCarbamidomethyl [C26]; 2xLabel:13C(6)15N(2) [K2; K31]	4.17591e-05	5.9741e-05	1	6	1	E9PKN6	1	3508.76	High	2.25e-05	3.929e-06	4.03
FALSE	High	ITYYQNTLTVMINNGFTPDKNDYEFCAK	1xCarbamidomethyl [C26]; 2xLabel:13C(6)15N(2) [K20; K28]	1.15888e-09	5.9741e-05	1	1	3	P49257	1	3376.58	High	2.25e-05	2.16e-11	3.39
FALSE	High	LNKPFLFDTKPLIVQYEVNFQNGIECGGAYVK	1xCarbamidomethyl [C26]; 3xLabel:13C(6)15N(2) [K3; K10; K32]	1.98988e-18	5.9741e-05	1	6	8	P27824	0	3725.95	High	2.25e-05	1.433e-16	6
FALSE	High	SILLSVPLLVVDNKQEIAEAQQLITICR	1xCarbamidomethyl [C27]; 1xLabel:13C(6)15N(2) [K14]	3.07996e-10	5.9741e-05	1	5	2	P53621	1	3171.79	High	2.25e-05	4.671e-12	5.05
FALSE	High	FQSSAVMALQEASEAYLVGLFEDTNLCAIHAK	1xCarbamidomethyl [C27]; 1xLabel:13C(6)15N(2) [K32]	1.93392e-13	5.9741e-05	1	1	3	Q71DI3	0	3521.72	High	2.25e-05	1.73e-15	8.01
FALSE	High	FQSAAIGALQEASEAYLVGLFEDTNLCAIHAK	1xCarbamidomethyl [C27]; 1xLabel:13C(6)15N(2) [K32]	5.56433e-16	5.9741e-05	1	2	1	P84243	0	3445.72	High	2.25e-05	4.866e-16	7.99
FALSE	High	MIVLANRPGFPFLGNDFFGTLGDIFSCHAVDNPKPHSELEMLR	1xCarbamidomethyl [C27]; 1xLabel:13C(6)15N(2) [K34]	2.48343e-08	5.9741e-05	1	1	2	A3KMH1	0	4867.4	High	2.25e-05	7.437e-10	9.05
FALSE	High	AYEALYNFSHFNPVQTQIFHTLYHTDCNVLLGAPTGSGK	1xCarbamidomethyl [C27]; 1xLabel:13C(6)15N(2) [K39]	0.00120493	5.9741e-05	1	1	1	Q8N3C0	0	4419.14	High	2.25e-05	0.000191	3.31
FALSE	High	FAHIDGDHLTLLNVYHAFKQNHESVQWCYDNFINYR	1xCarbamidomethyl [C28]; 1xLabel:13C(6)15N(2) [K19]	4.05081e-08	5.9741e-05	1	1	4	O43143	1	4473.11	High	2.25e-05	1.305e-09	6.19
FALSE	High	FRGVQDIVVGEGTHFLIPWVQKPIIFDCR	1xCarbamidomethyl [C28]; 1xLabel:13C(6)15N(2) [K22]	1.02185e-06	5.9741e-05	1	6	1	P35232	1	3434.83	High	2.25e-05	5.41e-08	5.41
FALSE	High	TLTGTVIDSGDGVTHVIPVAEGYVIGSCIK	1xCarbamidomethyl [C28]; 1xLabel:13C(6)15N(2) [K30]	2.1975e-08	5.9741e-05	1	2	1	P61158	0	3066.59	High	2.25e-05	6.451e-10	4.28
FALSE	High	LSGDWNPLHIDPNFASLAGFDKPILHGLCTFGFSAR	1xCarbamidomethyl [C29]; 1xLabel:13C(6)15N(2) [K22]	3.32989e-07	5.9741e-05	1	7	1	P51659	0	3978.98	High	2.25e-05	1.486e-08	8.74
FALSE	High	LIAPVAEEEATVPNNKITVVGVGQVGMACAISILGK	1xCarbamidomethyl [C29]; 1xLabel:13C(6)15N(2) [K36]	4.45624e-14	5.9741e-05	1	6	1	P07195	1	3656.98	High	2.25e-05	1.259e-15	5.33
FALSE	High	LIAPVAEEEATVPNNKITVVGVGQVGMACAISILGK	1xCarbamidomethyl [C29]; 2xLabel:13C(6)15N(2) [K16; K36]	6.27794e-05	5.9741e-05	1	6	5	P07195	1	3665	High	2.25e-05	6.279e-06	5.49
FALSE	High	KTCTTVAFTQVNSEDKGALAK	1xCarbamidomethyl [C3]; 1xLabel:13C(6)15N(2) [K]	0.00708666	0.00030385	1	2	2	P62424	2	2277.16	High	0.0001639	0.001473	2.47
FALSE	High	KMCLFAGFQR	1xCarbamidomethyl [C3]; 1xLabel:13C(6)15N(2) [K1]	0.0473626	0.00251869	1	12	1	Q00839	1	1265.64	High	0.001158	0.01326	1.84
FALSE	High	KACYTLTGYQIDITTENQYR	1xCarbamidomethyl [C3]; 1xLabel:13C(6)15N(2) [K1]	3.98193e-05	5.9741e-05	1	2	1	Q9Y6D9	1	2446.18	High	2.25e-05	3.708e-06	3.08
FALSE	High	KGCVITISGR	1xCarbamidomethyl [C3]; 1xLabel:13C(6)15N(2) [K1]	0.0534272	0.00291816	1	2	1	O00154	1	1098.62	High	0.001339	0.01523	1.17
FALSE	High	KICNHPYMFQHIEESFSEHLGFTGGIVQGLDLYR	1xCarbamidomethyl [C3]; 1xLabel:13C(6)15N(2) [K1]	0.010252	0.000358759	1	20	1	P51532	1	4030.95	High	0.0001773	0.002253	3.15
FALSE	High	ASCLYGQLPK	1xCarbamidomethyl [C3]; 1xLabel:13C(6)15N(2) [K10]	0.00978228	0.000358759	1	3	1	P09211	0	1144.59	High	0.0001773	0.002132	1.96
FALSE	High	STCIYGGAPK	1xCarbamidomethyl [C3]; 1xLabel:13C(6)15N(2) [K10]	6.62866e-05	5.9741e-05	2	8	3	A0A1W2PQ51; J3KTA4	0	1061.52	High	2.25e-05	6.705e-06	2.47
FALSE	High	LSCSTWNYQK	1xCarbamidomethyl [C3]; 1xLabel:13C(6)15N(2) [K10]	0.00205856	0.000129145	1	2	1	A0A0A0MTB8	0	1294.6	High	4.268e-05	0.0003538	0.85
FALSE	High	GLCGTVLIHK	1xCarbamidomethyl [C3]; 1xLabel:13C(6)15N(2) [K10]	0.0009	5.9741e-05	1	3	1	Q3LXA3	0	1105.63	High	2.25e-05	0.000136	1.53
FALSE	High	TGCNVLLIQK	1xCarbamidomethyl [C3]; 1xLabel:13C(6)15N(2) [K10]	4.14326e-06	5.9741e-05	1	1	2	P50991	0	1153.65	High	2.25e-05	2.726e-07	2.81
FALSE	High	GFCFLEYEDHK	1xCarbamidomethyl [C3]; 1xLabel:13C(6)15N(2) [K11]	0.000178753	5.9741e-05	2	4	6	O43390; O60506	0	1452.63	High	2.25e-05	2.103e-05	3.03
FALSE	High	TICSHVQNMIK	1xCarbamidomethyl [C3]; 1xLabel:13C(6)15N(2) [K11]	1.93554e-06	5.9741e-05	1	5	3	P32969	0	1338.67	High	2.25e-05	1.135e-07	3.1
FALSE	High	LVCLAAFILQK	1xCarbamidomethyl [C3]; 1xLabel:13C(6)15N(2) [K11]	0.00055957	5.9741e-05	1	2	3	Q9H8H2	0	1283.76	High	2.25e-05	7.88e-05	1.2
FALSE	High	LYCIYVAIGQK	1xCarbamidomethyl [C3]; 1xLabel:13C(6)15N(2) [K11]	1.15355e-07	5.9741e-05	1	3	181	P25705	0	1335.72	High	2.25e-05	4.383e-09	3.58
FALSE	High	LYCIYVAIGQKR	1xCarbamidomethyl [C3]; 1xLabel:13C(6)15N(2) [K11]	2.77768e-05	5.9741e-05	1	3	7	P25705	1	1491.82	High	2.25e-05	2.46e-06	1.99
FALSE	High	GFCFLEYEDHKTAAQAR	1xCarbamidomethyl [C3]; 1xLabel:13C(6)15N(2) [K11]	9.55749e-06	5.9741e-05	1	2	3	O60506	1	2050.95	High	2.25e-05	7.171e-07	1.99
FALSE	High	LYCYYYQVLQK	1xCarbamidomethyl [C3]; 1xLabel:13C(6)15N(2) [K11]	6.7582e-06	5.9741e-05	1	2	6	Q7Z4H8	0	1548.76	High	2.25e-05	4.788e-07	1.33
FALSE	High	LHCWSLTQYSK	1xCarbamidomethyl [C3]; 1xLabel:13C(6)15N(2) [K11]	0.00123807	5.9741e-05	1	5	2	C9J7C7	0	1430.7	High	2.25e-05	0.0001958	2.13
FALSE	High	SMCGYQTFFAGK	1xCarbamidomethyl [C3]; 1xLabel:13C(6)15N(2) [K12]	0.000116508	5.9741e-05	1	4	4	P15586	0	1404.62	High	2.25e-05	1.287e-05	1.48
FALSE	High	QICVVMLESPPK	1xCarbamidomethyl [C3]; 1xLabel:13C(6)15N(2) [K12]	1.08747e-05	5.9741e-05	1	3	2	E9PFP8	0	1408.74	High	2.25e-05	8.333e-07	3.03
FALSE	High	VLCLAVAVGHVK	1xCarbamidomethyl [C3]; 1xLabel:13C(6)15N(2) [K12]	6.35036e-07	5.9741e-05	1	1	12	P62906	0	1273.75	High	2.25e-05	3.119e-08	3.47
FALSE	High	QSCNILISTMNK	1xCarbamidomethyl [C3]; 1xLabel:13C(6)15N(2) [K12]	9.42847e-06	5.9741e-05	1	2	5	Q14203	0	1416.71	High	2.25e-05	7.05e-07	2.45
FALSE	High	TFCQLILDPIFK	1xCarbamidomethyl [C3]; 1xLabel:13C(6)15N(2) [K12]	7.42467e-07	5.9741e-05	1	1	12	P13639	0	1502.82	High	2.25e-05	3.736e-08	3.35
FALSE	High	FICIYPAYLNNK	1xCarbamidomethyl [C3]; 1xLabel:13C(6)15N(2) [K12]	0.00594863	0.000248149	1	6	1	A0A087WYR0	0	1523.78	High	0.0001138	0.001195	1.33
FALSE	High	TYCFDAFPNIDK	1xCarbamidomethyl [C3]; 1xLabel:13C(6)15N(2) [K12]	0.0479692	0.00267626	1	1	1	Q5VST6	0	1498.68	High	0.001202	0.01343	1.64
FALSE	High	FFCFQVLEHQVK	1xCarbamidomethyl [C3]; 1xLabel:13C(6)15N(2) [K12]	0.0994775	0.00573563	1	2	1	O43592	0	1589.8	High	0.002332	0.03171	1.55
FALSE	High	GLCGAIHSSIAK	1xCarbamidomethyl [C3]; 1xLabel:13C(6)15N(2) [K12]	5.65753e-07	5.9741e-05	1	1	7	P36542	0	1221.65	High	2.25e-05	2.737e-08	2.87
FALSE	High	ILCFYGPPGVGK	1xCarbamidomethyl [C3]; 1xLabel:13C(6)15N(2) [K12]	8.01778e-05	5.9741e-05	1	4	2	K7EKE6	0	1315.7	High	2.25e-05	8.333e-06	2.59
FALSE	High	TPCNAGTFSQPEKVYTLSVSGDR	1xCarbamidomethyl [C3]; 1xLabel:13C(6)15N(2) [K13]	6.07673e-10	5.9741e-05	1	2	2	O43684	1	2522.21	High	2.25e-05	1.022e-11	4.32
FALSE	High	TPCNAGTFSQPEKVYTLSVSGDRLIVGTAGR	1xCarbamidomethyl [C3]; 1xLabel:13C(6)15N(2) [K13]	0.129515	0.00802249	1	2	1	O43684	2	3289.67	High	0.003257	0.04361	2.44
FALSE	High	LSCFAQTVSPAEK	1xCarbamidomethyl [C3]; 1xLabel:13C(6)15N(2) [K13]	2.32783e-05	5.9741e-05	1	1	1	Q16658	0	1445.72	High	2.25e-05	2.004e-06	2.09
FALSE	High	TPCNAGTFSQPEK	1xCarbamidomethyl [C3]; 1xLabel:13C(6)15N(2) [K13]	3.32989e-07	5.9741e-05	1	3	1	O43684	0	1444.66	High	2.25e-05	1.487e-08	2.63
FALSE	High	LSCFAQTVSPAEKWSVHIAMHPQVNIYSVTR	1xCarbamidomethyl [C3]; 1xLabel:13C(6)15N(2) [K13]	0.00469795	0.000186045	1	1	2	Q16658	1	3564.8	High	9.689e-05	0.000913	5.84
FALSE	High	TICAILENYQTEK	1xCarbamidomethyl [C3]; 1xLabel:13C(6)15N(2) [K13]	9.04197e-07	5.9741e-05	1	2	4	P49591	0	1590.79	High	2.25e-05	4.701e-08	3.48
FALSE	High	TLCLSTPSSSTVK	1xCarbamidomethyl [C3]; 1xLabel:13C(6)15N(2) [K13]	0.125108	0.00774728	1	3	1	Q03164	0	1388.72	High	0.003115	0.04175	1.59
FALSE	High	GYCLIINNHNFAK	1xCarbamidomethyl [C3]; 1xLabel:13C(6)15N(2) [K13]	8.34294e-06	5.9741e-05	1	3	2	Q14790	0	1571.79	High	2.25e-05	6.101e-07	2.74
FALSE	High	SYCAEIAHNVSSK	1xCarbamidomethyl [C3]; 1xLabel:13C(6)15N(2) [K13]	1.09876e-08	5.9741e-05	1	3	11	D3YTB1	0	1473.69	High	2.25e-05	2.903e-10	3.68
FALSE	High	HHCPNTPIILVGTK	1xCarbamidomethyl [C3]; 1xLabel:13C(6)15N(2) [K14]	3.02769e-07	5.9741e-05	1	1	2	P63000	0	1594.86	High	2.25e-05	1.33e-08	3.93
FALSE	High	YICTYINVQERDPK	1xCarbamidomethyl [C3]; 1xLabel:13C(6)15N(2) [K14]	0.0151011	0.000462961	1	9	1	P49792	1	1806.89	High	0.000237	0.003527	1.88
FALSE	High	VACITEQVLTLVNKR	1xCarbamidomethyl [C3]; 1xLabel:13C(6)15N(2) [K14]	2.13159e-11	5.9741e-05	1	2	6	P04843	1	1751.99	High	2.25e-05	2.141e-13	4.7
FALSE	High	FLCFGSEGGTYYIK	1xCarbamidomethyl [C3]; 1xLabel:13C(6)15N(2) [K14]	1.04402e-05	5.9741e-05	1	1	1	P10155	0	1649.78	High	2.25e-05	7.913e-07	1.65
FALSE	High	TYCYLLPTFAFAHK	1xCarbamidomethyl [C3]; 1xLabel:13C(6)15N(2) [K14]	3.42901e-05	5.9741e-05	1	4	4	G8JLB3	0	1739.87	High	2.25e-05	3.138e-06	2.19
FALSE	High	AYCVLVTGPNMGGK	1xCarbamidomethyl [C3]; 1xLabel:13C(6)15N(2) [K14]	1.84762e-05	5.9741e-05	1	2	1	P52701	0	1474.73	High	2.25e-05	1.535e-06	1.18
FALSE	High	TACNVEEAFINTAK	1xCarbamidomethyl [C3]; 1xLabel:13C(6)15N(2) [K14]	3.03099e-06	5.9741e-05	1	2	2	A0A3B3ITL1	0	1575.76	High	2.25e-05	1.906e-07	2.76
FALSE	High	GICVLLGISLEDTQKELEHMVR	1xCarbamidomethyl [C3]; 1xLabel:13C(6)15N(2) [K15]	1.06205e-08	5.9741e-05	1	4	1	A0A087WZV9	1	2548.34	High	2.25e-05	2.784e-10	4.1
FALSE	High	HLCQQLQAEQAAAEKR	1xCarbamidomethyl [C3]; 1xLabel:13C(6)15N(2) [K15]	1.10384e-10	5.9741e-05	1	3	4	Q14980	1	1888.95	High	2.25e-05	1.433e-12	4.73
FALSE	High	TACRDNTSVYHISGK	1xCarbamidomethyl [C3]; 1xLabel:13C(6)15N(2) [K15]	0.0048265	0.000186045	1	6	1	Q9NTJ3	1	1716.82	High	9.689e-05	0.0009459	2.07
FALSE	High	GFCFITYTDEEPVKK	1xCarbamidomethyl [C3]; 1xLabel:13C(6)15N(2) [K15]	6.40723e-05	5.9741e-05	1	2	2	O14979	1	1841.89	High	2.25e-05	6.411e-06	2.86
FALSE	High	GACASHVSTMASFLK	1xCarbamidomethyl [C3]; 1xLabel:13C(6)15N(2) [K15]	5.04029e-07	5.9741e-05	1	3	1	Q9UJU6	0	1574.75	High	2.25e-05	2.402e-08	3.05
FALSE	High	TECNHYNNIMALYLK	1xCarbamidomethyl [C3]; 1xLabel:13C(6)15N(2) [K15]	2.44457e-10	5.9741e-05	1	2	12	Q16531	0	1891.89	High	2.25e-05	3.593e-12	4.42
FALSE	High	SGCIVNNLAEFTVDPK	1xCarbamidomethyl [C3]; 1xLabel:13C(6)15N(2) [K16]	0.0137568	0.000462961	1	2	1	O75369	0	1771.88	High	0.000237	0.003162	1.89
FALSE	High	FGCFQWYYPELAFQFK	1xCarbamidomethyl [C3]; 1xLabel:13C(6)15N(2) [K16]	3.26624e-06	5.9741e-05	1	1	4	O75695	0	2138.99	High	2.25e-05	2.073e-07	3.56
FALSE	High	ATCIGNNSAAAVSMLK	1xCarbamidomethyl [C3]; 1xLabel:13C(6)15N(2) [K16]	3.21865e-07	5.9741e-05	1	8	2	H0YL69	0	1615.8	High	2.25e-05	1.434e-08	2.4
FALSE	High	ATCIGNNSAAAVSMLKQDYK	1xCarbamidomethyl [C3]; 1xLabel:13C(6)15N(2) [K16]	5.01686e-05	5.9741e-05	1	8	1	H0YL69	1	2150.05	High	2.25e-05	4.868e-06	2.41
FALSE	High	VVCVYGGTGISEQIAELKR	1xCarbamidomethyl [C3]; 1xLabel:13C(6)15N(2) [K18]	3.80219e-10	5.9741e-05	1	3	3	A0A0C4DG89	1	2087.1	High	2.25e-05	5.979e-12	5.13
FALSE	High	GSCVTQVGLLESVYEMFRK	1xCarbamidomethyl [C3]; 1xLabel:13C(6)15N(2) [K19]	6.28675e-10	5.9741e-05	1	1	1	P78527	1	2211.1	High	2.25e-05	1.068e-11	4.97
FALSE	High	YHCTHEAGVHSVGLTWIHK	1xCarbamidomethyl [C3]; 1xLabel:13C(6)15N(2) [K19]	4.66707e-09	5.9741e-05	1	2	4	Q99567	0	2240.09	High	2.25e-05	1.077e-10	4.69
FALSE	High	EKCEGFELHFWR	1xCarbamidomethyl [C3]; 1xLabel:13C(6)15N(2) [K2]	0.00313212	0.000186045	1	1	1	Q9UGI8	1	1645.77	High	9.689e-05	0.0005731	2.36
FALSE	High	SKCEELSGLHGQLQEAR	1xCarbamidomethyl [C3]; 1xLabel:13C(6)15N(2) [K2]	1.64427e-06	5.9741e-05	1	3	1	Q9P2E9	1	1949.96	High	2.25e-05	9.381e-08	3.33
FALSE	High	DYCWEYFLSSNTLQMLHNMK	1xCarbamidomethyl [C3]; 1xLabel:13C(6)15N(2) [K20]	4.54192e-09	5.9741e-05	1	2	5	Q9H2U1	0	2588.15	High	2.25e-05	1.042e-10	5.38
FALSE	High	TFCGTPDYIAPEIIAYQPYGK	1xCarbamidomethyl [C3]; 1xLabel:13C(6)15N(2) [K21]	0.000552022	5.9741e-05	1	3	1	P17252	0	2412.17	High	2.25e-05	7.706e-05	2.35
FALSE	High	FLCSGGHNALFETFNWALSMGGK	1xCarbamidomethyl [C3]; 1xLabel:13C(6)15N(2) [K23]	1.52418e-07	5.9741e-05	1	1	1	Q7Z6Z7	0	2552.19	High	2.25e-05	6.052e-09	5.33
FALSE	High	TDCSPIQFESAWALTNIASGTSEQTK	1xCarbamidomethyl [C3]; 1xLabel:13C(6)15N(2) [K26]	1.32435e-05	5.9741e-05	1	1	1	P52292	0	2850.33	High	2.25e-05	1.043e-06	3.83
FALSE	High	ILCEAPVESVVQVSGTVISRPAGQENPK	1xCarbamidomethyl [C3]; 1xLabel:13C(6)15N(2) [K28]	2.84807e-07	5.9741e-05	1	6	1	A0A3B3IT01	0	2972.56	High	2.25e-05	1.24e-08	2.68
FALSE	High	VPCGKEEVSLFLTAIENSWIHLR	1xCarbamidomethyl [C3]; 1xLabel:13C(6)15N(2) [K5]	2.10052e-12	5.9741e-05	1	1	2	Q86W50	1	2706.42	High	2.25e-05	1.484e-14	7.14
FALSE	High	LFCDKYNLIFIPSVGPGYIDTSIRPWNTQNTR	1xCarbamidomethyl [C3]; 1xLabel:13C(6)15N(2) [K5]	3.64526e-05	5.9741e-05	1	1	1	Q5SRI9	1	3793.93	High	2.25e-05	3.354e-06	5.29
FALSE	High	QQCFSKDIVENYFMR	1xCarbamidomethyl [C3]; 1xLabel:13C(6)15N(2) [K6]	0.00436172	0.000186045	1	2	1	Q13263	1	1972.91	High	9.689e-05	0.0008399	3.01
FALSE	High	TLCDYSK	1xCarbamidomethyl [C3]; 1xLabel:13C(6)15N(2) [K7]	0.0898279	0.0052254	1	4	1	O14744	0	894.412	High	0.00215	0.02813	0.68
FALSE	High	TLCDYSKR	1xCarbamidomethyl [C3]; 1xLabel:13C(6)15N(2) [K7]	0.00489208	0.000186045	1	4	1	O14744	1	1050.51	High	9.689e-05	0.0009596	1.78
FALSE	High	ALCYLVLK	1xCarbamidomethyl [C3]; 1xLabel:13C(6)15N(2) [K8]	0.0110355	0.000417569	1	1	1	Q15785	0	987.579	High	0.0002282	0.002446	1.28
FALSE	High	LWCTYHEK	1xCarbamidomethyl [C3]; 1xLabel:13C(6)15N(2) [K8]	0.0227647	0.000736953	1	2	2	P15121	0	1144.53	High	0.0003743	0.005662	0.92
FALSE	High	IHCETDEKDFYLYYFLMQYPGR	1xCarbamidomethyl [C3]; 1xLabel:13C(6)15N(2) [K8]	2.75431e-19	5.9741e-05	1	5	10	Q9GZR7	1	2896.32	High	2.25e-05	9.333e-17	5.73
FALSE	High	LFCVGFTK	1xCarbamidomethyl [C3]; 1xLabel:13C(6)15N(2) [K8]	0.0009123	5.9741e-05	1	9	11	D6RG13	0	979.516	High	2.25e-05	0.0001378	2.4
FALSE	High	TGCTFPEKPDFH	1xCarbamidomethyl [C3]; 1xLabel:13C(6)15N(2) [K8]	0.000303658	5.9741e-05	1	2	5	A0A5F9ZHJ1	0	1443.65	High	2.25e-05	3.871e-05	2.26
FALSE	High	QACVLMIK	1xCarbamidomethyl [C3]; 1xLabel:13C(6)15N(2) [K8]	0.00582959	0.000248149	1	1	3	P35579	0	970.53	High	0.0001138	0.00117	1.12
FALSE	High	FLCIFLEK	1xCarbamidomethyl [C3]; 1xLabel:13C(6)15N(2) [K8]	0.000780436	5.9741e-05	1	1	4	P78527	0	1077.59	High	2.25e-05	0.0001157	2.15
FALSE	High	YSCFALFVK	1xCarbamidomethyl [C3]; 1xLabel:13C(6)15N(2) [K9]	0.0111096	0.000417569	1	1	1	P78527	0	1142.58	High	0.0002282	0.002469	1.18
FALSE	High	HLCAVYYNKNPGFEIIHGLLDR	1xCarbamidomethyl [C3]; 1xLabel:13C(6)15N(2) [K9]	1.28636e-13	5.9741e-05	1	1	3	Q9NSD9	1	2637.35	High	2.25e-05	1.584e-15	5.74
FALSE	High	STCTINYSK	1xCarbamidomethyl [C3]; 1xLabel:13C(6)15N(2) [K9]	0.00499211	0.000186045	1	6	3	A0A1B0GTG2	0	1081.51	High	9.689e-05	0.0009777	2.22
FALSE	High	LGCFNLTIK	1xCarbamidomethyl [C3]; 1xLabel:13C(6)15N(2) [K9]	0.000456431	5.9741e-05	1	1	1	Q13547	0	1073.59	High	2.25e-05	6.202e-05	2.05
FALSE	High	TMCPLLSMKPGEYSYFSPR	1xCarbamidomethyl [C3]; 1xLabel:13C(6)15N(2) [K9]	3.15026e-08	5.9741e-05	1	3	3	E9PHA2	0	2272.07	High	2.25e-05	9.785e-10	3.89
FALSE	High	NICQQVNIK	1xCarbamidomethyl [C3]; 1xLabel:13C(6)15N(2) [K9]	0.0249584	0.00118651	1	1	1	Q14152	0	1124.6	High	0.0005152	0.006284	1.32
FALSE	High	TPCEEILVK	1xCarbamidomethyl [C3]; 1xLabel:13C(6)15N(2) [K9]	0.000495186	5.9741e-05	1	3	1	P21333	0	1096.58	High	2.25e-05	6.836e-05	1.74
FALSE	High	HLCAVYYNK	1xCarbamidomethyl [C3]; 1xLabel:13C(6)15N(2) [K9]	1.1315e-06	5.9741e-05	1	1	2	Q9NSD9	0	1175.58	High	2.25e-05	6.114e-08	3.77
FALSE	High	TPCEEILVKHVGSR	1xCarbamidomethyl [C3]; 1xLabel:13C(6)15N(2) [K9]	0.0204858	0.000736953	1	3	1	P21333	1	1632.86	High	0.0003437	0.004996	1.43
FALSE	High	IHCETDEKDFYLYYFLMQYPGR	1xCarbamidomethyl [C3]; 1xOxidation [M17]; 1xLabel:13C(6)15N(2) [K8]	0.14272	0.00873862	1	5	1	Q9GZR7	1	2912.31	High	0.003502	0.04907	1.82
FALSE	High	TICSHVQNMIK	1xCarbamidomethyl [C3]; 1xOxidation [M9]; 1xLabel:13C(6)15N(2) [K11]	1.18533e-07	5.9741e-05	1	5	4	P32969	0	1354.67	High	2.25e-05	4.51e-09	2.34
FALSE	High	KTCTTVAFTQVNSEDK	1xCarbamidomethyl [C3]; 2xLabel:13C(6)15N(2) [K1; K16]	0.00747841	0.00030385	1	2	1	P62424	1	1844.9	High	0.0001639	0.001557	2.23
FALSE	High	KDCEVVMMIGLPGAGK	1xCarbamidomethyl [C3]; 2xLabel:13C(6)15N(2) [K1; K16]	4.75282e-11	5.9741e-05	1	12	4	Q00839	1	1720.88	High	2.25e-05	5.393e-13	4.14
FALSE	High	KVCYYYDGDIGNYYYGQGHPMKPHR	1xCarbamidomethyl [C3]; 2xLabel:13C(6)15N(2) [K1; K22]	1.47646e-05	5.9741e-05	1	2	1	Q92769	1	3097.41	High	2.25e-05	1.18e-06	4.57
FALSE	High	NECVVVIRVDKEK	1xCarbamidomethyl [C3]; 2xLabel:13C(6)15N(2) [K11; K13]	0.000245995	5.9741e-05	1	3	1	P05198	2	1603.88	High	2.25e-05	3.042e-05	1.86
FALSE	High	SICTTVLELLDKYLIANATNPESK	1xCarbamidomethyl [C3]; 2xLabel:13C(6)15N(2) [K12; K24]	1.3399e-13	5.9741e-05	1	2	1	P27348	1	2709.44	High	2.25e-05	1.597e-15	6.7
FALSE	High	GFCFITFKEEEPVKK	1xCarbamidomethyl [C3]; 2xLabel:13C(6)15N(2) [K14; K]	8.35141e-05	5.9741e-05	1	3	6	H0Y8G5	2	1874.97	High	2.25e-05	8.757e-06	2.83
FALSE	High	HFCPNVPIILVGNKK	1xCarbamidomethyl [C3]; 2xLabel:13C(6)15N(2) [K14; K15]	3.87516e-05	5.9741e-05	2	8	3	E9PQH6; P61586	1	1752	High	2.25e-05	3.591e-06	3.65
FALSE	High	GFCFITYTDEEPVKK	1xCarbamidomethyl [C3]; 2xLabel:13C(6)15N(2) [K14; K15]	8.67126e-08	5.9741e-05	1	2	8	O14979	1	1849.9	High	2.25e-05	3.156e-09	4.07
FALSE	High	FLCFGSEGGTYYIKEQK	1xCarbamidomethyl [C3]; 2xLabel:13C(6)15N(2) [K14; K17]	0.00718265	0.00030385	1	1	1	P10155	1	2042.99	High	0.0001639	0.001485	2.41
FALSE	High	KTCTTVAFTQVNSEDKGALAK	1xCarbamidomethyl [C3]; 2xLabel:13C(6)15N(2) [K16; K]	1.17986e-05	5.9741e-05	1	2	6	P62424	2	2285.18	High	2.25e-05	9.153e-07	3.81
FALSE	High	ATCIGNNSAAAVSMLKQDYK	1xCarbamidomethyl [C3]; 2xLabel:13C(6)15N(2) [K16; K20]	7.07204e-08	5.9741e-05	1	8	4	H0YL69	1	2158.06	High	2.25e-05	2.482e-09	3.43
FALSE	High	LPCYFENLLSHFLPQKAPDGK	1xCarbamidomethyl [C3]; 2xLabel:13C(6)15N(2) [K16; K21]	8.63128e-06	5.9741e-05	1	4	2	I3L3I6	1	2490.28	High	2.25e-05	6.364e-07	3.42
FALSE	High	QVCAGNTHFAVVTVEKELYTWVNMQGGTK	1xCarbamidomethyl [C3]; 2xLabel:13C(6)15N(2) [K16; K29]	0.00789158	0.00030385	1	1	1	Q8TD19	1	3283.62	High	0.0001639	0.001662	4.48
FALSE	High	ANCIDSTASAEAVFASEVKK	1xCarbamidomethyl [C3]; 2xLabel:13C(6)15N(2) [K19; K20]	0.0014373	5.9741e-05	1	4	3	P22087	1	2114.04	High	2.25e-05	0.0002323	2.22
FALSE	High	IHCSVHNIIIPEDFSIADKIQQILTSTGFSDKR	1xCarbamidomethyl [C3]; 2xLabel:13C(6)15N(2) [K19; K32]	0.00469795	0.000186045	1	2	1	Q9UNQ2	2	3798.98	High	9.689e-05	0.0009162	3.89
FALSE	High	FMCEVQVEGYNYTGMGNSTNKK	1xCarbamidomethyl [C3]; 2xLabel:13C(6)15N(2) [K21; K22]	3.52834e-10	5.9741e-05	1	1	2	Q08211	1	2573.14	High	2.25e-05	5.492e-12	2.94
FALSE	High	HQCITAMKEYESK	1xCarbamidomethyl [C3]; 2xLabel:13C(6)15N(2) [K8; K13]	1.19471e-06	5.9741e-05	1	2	2	P52948	1	1640.77	High	2.25e-05	6.494e-08	3.86
FALSE	High	GFCFITFKEEEPVK	1xCarbamidomethyl [C3]; 2xLabel:13C(6)15N(2) [K8; K14]	0.000937406	5.9741e-05	1	3	1	H0Y8G5	1	1746.87	High	2.25e-05	0.0001427	1.33
FALSE	High	KTCTTVAFTQVNSEDKGALAK	1xCarbamidomethyl [C3]; 3xLabel:13C(6)15N(2) [K1; K16; K21]	4.07057e-16	5.9741e-05	1	2	12	P62424	2	2293.19	High	2.25e-05	4.548e-16	6.7
FALSE	High	ATCIGNNSAAAVSMLKQDYKEGEMTLK	1xCarbamidomethyl [C3]; 3xLabel:13C(6)15N(2) [K16; K20; K27]	2.86749e-07	5.9741e-05	1	8	2	H0YL69	2	2954.45	High	2.25e-05	1.25e-08	3.8
FALSE	High	GFCFITFKEEEPVKK	1xCarbamidomethyl [C3]; 3xLabel:13C(6)15N(2) [K8; K14; K15]	2.9666e-07	5.9741e-05	1	3	10	H0Y8G5	2	1882.98	High	2.25e-05	1.297e-08	3.43
FALSE	High	TAELSGSSSTLEPIISSSAHHVTTVNSTNCK	1xCarbamidomethyl [C30]; 1xLabel:13C(6)15N(2) [K31]	4.32149e-11	5.9741e-05	1	1	1	P49790	0	3223.56	High	2.25e-05	4.866e-13	6.5
FALSE	High	TAELSGSSSTLEPIISSSAHHVTTVNSTNCKK	1xCarbamidomethyl [C30]; 2xLabel:13C(6)15N(2) [K31; K32]	0.000594834	5.9741e-05	1	1	1	P49790	1	3359.67	High	2.25e-05	8.455e-05	2.41
FALSE	High	SFLNIKLPAPLPGLQDGEVEGHPVWALIYYCMR	1xCarbamidomethyl [C31]; 1xLabel:13C(6)15N(2) [K6]	2.96734e-13	5.9741e-05	1	3	2	Q8N1F7	1	3791.95	High	2.25e-05	1.9e-15	5.08
FALSE	High	TVPPAVTGITFLSGGQSEEEASINLNAINKCPLLKPWALTFSYGR	1xCarbamidomethyl [C31]; 2xLabel:13C(6)15N(2) [K30; K35]	1.9711e-08	5.9741e-05	1	4	2	P04075	1	4863.54	High	2.25e-05	5.705e-10	6.78
FALSE	High	TDALQPPHEYVPWVTVNGKPLEDQTQLLTLVCQLYQGK	1xCarbamidomethyl [C32]; 2xLabel:13C(6)15N(2) [K19; K38]	6.85244e-12	5.9741e-05	1	1	1	P13284	0	4395.27	High	2.25e-05	5.812e-14	7.48
FALSE	High	FYALSASFEPFSNKGQTLVVQFTVKHEQNIDCGGGYVK	1xCarbamidomethyl [C32]; 3xLabel:13C(6)15N(2) [K14; K25; K38]	0.000279887	5.9741e-05	1	1	1	P27797	2	4290.14	High	2.25e-05	3.539e-05	5.83
FALSE	High	LGGSPTSLGTWGSWIGPDHDKFSAMKYEQGTGCWQGPNR	1xCarbamidomethyl [C33]; 2xLabel:13C(6)15N(2) [K21; K26]	1.97541e-06	5.9741e-05	1	3	1	K7ELL7	2	4281.98	High	2.25e-05	1.158e-07	8.09
FALSE	High	VAAPDVVVPTLDTVRHEALLYTWLAEHKPLVLCGPPGSGK	1xCarbamidomethyl [C33]; 2xLabel:13C(6)15N(2) [K28; K40]	0.00139884	5.9741e-05	1	3	1	Q14204	1	4322.33	High	2.25e-05	0.0002264	6.61
FALSE	High	QMHLLKSETSVANGSQSESSVSTPSASFEPNNTCENSQSR	1xCarbamidomethyl [C34]; 1xLabel:13C(6)15N(2) [K6]	7.10475e-10	5.9741e-05	1	1	1	Q92575	1	4320.95	High	2.25e-05	1.224e-11	2.37
FALSE	High	GYGTVIPPQASLVFHVLLIDVHNPKDAVQLETLELPPGCVR	1xCarbamidomethyl [C39]; 1xLabel:13C(6)15N(2) [K25]	5.69611e-07	5.9741e-05	1	1	2	Q96AY3	1	4500.42	High	2.25e-05	2.771e-08	6.92
FALSE	High	KLDCFLVYFQR	1xCarbamidomethyl [C4]; 1xLabel:13C(6)15N(2) [K1]	0.00644941	0.00030385	1	1	1	Q9HAU5	1	1496.78	High	0.0001317	0.001321	3.29
FALSE	High	KFICISDLR	1xCarbamidomethyl [C4]; 1xLabel:13C(6)15N(2) [K1]	0.0790648	0.00466019	1	1	1	Q6P2Q9	1	1159.64	High	0.001893	0.02415	1.48
FALSE	High	KLGCEVLGVSVDSQFTHLAWINTPR	1xCarbamidomethyl [C4]; 1xLabel:13C(6)15N(2) [K1]	1.40399e-20	5.9741e-05	1	2	4	P32119	1	2835.47	High	2.25e-05	4.897e-17	8.76
FALSE	High	HLFCLYVVSK	1xCarbamidomethyl [C4]; 1xLabel:13C(6)15N(2) [K10]	1.52418e-07	5.9741e-05	1	1	4	P50416	0	1273.69	High	2.25e-05	6.035e-09	3
FALSE	High	TRLCLHNLPK	1xCarbamidomethyl [C4]; 1xLabel:13C(6)15N(2) [K10]	0.0551396	0.00305886	1	1	1	Q9NW13	1	1259.71	High	0.001394	0.01577	1.89
FALSE	High	TYGCVPVANKR	1xCarbamidomethyl [C4]; 1xLabel:13C(6)15N(2) [K10]	0.00064533	5.9741e-05	1	2	7	I3L0X5	1	1272.66	High	2.25e-05	9.245e-05	2.59
FALSE	High	TDGCHAYLSK	1xCarbamidomethyl [C4]; 1xLabel:13C(6)15N(2) [K10]	0.00150717	5.9741e-05	1	1	2	Q01518	0	1159.53	High	2.25e-05	0.0002454	2.57
FALSE	High	GSYCHFVLYK	1xCarbamidomethyl [C4]; 1xLabel:13C(6)15N(2) [K10]	5.74716e-05	5.9741e-05	1	3	4	Q96PZ0	0	1281.62	High	2.25e-05	5.663e-06	1.74
FALSE	High	YVECSALTQK	1xCarbamidomethyl [C4]; 1xLabel:13C(6)15N(2) [K10]	0.000301602	5.9741e-05	1	1	2	P60953	0	1206.59	High	2.25e-05	3.848e-05	1.99
FALSE	High	TVPCGNELHK	1xCarbamidomethyl [C4]; 1xLabel:13C(6)15N(2) [K10]	0.125833	0.00774728	1	2	1	Q13636	0	1162.58	High	0.003153	0.04225	1.45
FALSE	High	SLWCWDLLHMK	1xCarbamidomethyl [C4]; 1xLabel:13C(6)15N(2) [K11]	0.000456431	5.9741e-05	1	2	1	O94927	0	1496.73	High	2.25e-05	6.187e-05	2.25
FALSE	High	SSACFTLQELK	1xCarbamidomethyl [C4]; 1xLabel:13C(6)15N(2) [K11]	0.000462673	5.9741e-05	1	2	2	P46060	0	1291.64	High	2.25e-05	6.312e-05	1.12
FALSE	High	TYLCNTMGQEK	1xCarbamidomethyl [C4]; 1xLabel:13C(6)15N(2) [K11]	0.00104492	5.9741e-05	1	1	1	Q5SVZ6	0	1352.61	High	2.25e-05	0.0001613	2.14
FALSE	High	TEQCPLFVQHK	1xCarbamidomethyl [C4]; 1xLabel:13C(6)15N(2) [K11]	0.00058681	5.9741e-05	1	1	2	Q9C0B0	0	1394.7	High	2.25e-05	8.295e-05	1.85
FALSE	High	SSGCFPNMAAK	1xCarbamidomethyl [C4]; 1xLabel:13C(6)15N(2) [K11]	7.80279e-05	5.9741e-05	1	1	4	Q96I24	0	1177.52	High	2.25e-05	8.062e-06	2.26
FALSE	High	HAACPVLVGNK	1xCarbamidomethyl [C4]; 1xLabel:13C(6)15N(2) [K11]	2.3412e-06	5.9741e-05	1	1	2	P13674	0	1173.63	High	2.25e-05	1.407e-07	2.74
FALSE	High	STGCDFAVSPK	1xCarbamidomethyl [C4]; 1xLabel:13C(6)15N(2) [K11]	0.000256229	5.9741e-05	1	2	4	P55809	0	1176.54	High	2.25e-05	3.178e-05	2.68
FALSE	High	ADFCIIHYAGK	1xCarbamidomethyl [C4]; 1xLabel:13C(6)15N(2) [K11]	6.61463e-07	5.9741e-05	2	2	7	P35580; P35579	0	1302.64	High	2.25e-05	3.294e-08	2.99
FALSE	High	AYQCVVLLQGK	1xCarbamidomethyl [C4]; 1xLabel:13C(6)15N(2) [K11]	2.35716e-06	5.9741e-05	1	1	2	P54136	0	1286.7	High	2.25e-05	1.418e-07	3.53
FALSE	High	TEQCLVALLHK	1xCarbamidomethyl [C4]; 1xLabel:13C(6)15N(2) [K11]	1.89853e-05	5.9741e-05	1	1	3	Q9UIG0	0	1319.72	High	2.25e-05	1.584e-06	3.25
FALSE	High	FVQCPDGELQK	1xCarbamidomethyl [C4]; 1xLabel:13C(6)15N(2) [K11]	0.150999	0.00971538	1	2	1	Q9Y230	0	1328.64	High	0.003812	0.05252	1.18
FALSE	High	IQSCVHFMTLK	1xCarbamidomethyl [C4]; 1xLabel:13C(6)15N(2) [K11]	0.000314149	5.9741e-05	1	6	1	Q13769	0	1371.7	High	2.25e-05	4.031e-05	1.23
FALSE	High	ALTCFSVLFLPK	1xCarbamidomethyl [C4]; 1xLabel:13C(6)15N(2) [K12]	3.95496e-05	5.9741e-05	1	2	1	Q9UII4	0	1403.78	High	2.25e-05	3.696e-06	1.63
FALSE	High	YWLCAATGPSIK	1xCarbamidomethyl [C4]; 1xLabel:13C(6)15N(2) [K12]	3.79294e-06	5.9741e-05	1	10	9	P63244	0	1374.7	High	2.25e-05	2.473e-07	3.23
FALSE	High	ATACQMLVYYAK	1xCarbamidomethyl [C4]; 1xLabel:13C(6)15N(2) [K12]	0.000223677	5.9741e-05	1	1	1	O60518	0	1426.69	High	2.25e-05	2.732e-05	2.16
FALSE	High	DGVCVLGLHLAK	1xCarbamidomethyl [C4]; 1xLabel:13C(6)15N(2) [K12]	1.8351e-05	5.9741e-05	1	1	2	Q5SRE5	0	1289.71	High	2.25e-05	1.516e-06	1.72
FALSE	High	LQLCYQLTTVGK	1xCarbamidomethyl [C4]; 1xLabel:13C(6)15N(2) [K12]	8.01778e-05	5.9741e-05	1	5	1	P53621	0	1431.78	High	2.25e-05	8.336e-06	1.22
FALSE	High	TAVCDIPPRGLK	1xCarbamidomethyl [C4]; 1xLabel:13C(6)15N(2) [K12]	0.000109597	5.9741e-05	5	11	14	Q13885; P04350; A0A075B736; P07437; P68371	1	1334.73	High	2.25e-05	1.196e-05	2.89
FALSE	High	SSYCSVIENMNK	1xCarbamidomethyl [C4]; 1xLabel:13C(6)15N(2) [K12]	0.0942605	0.00555777	1	1	1	Q9P0K7	0	1439.64	High	0.002271	0.02982	0.76
FALSE	High	ISFCLDIHNMSVK	1xCarbamidomethyl [C4]; 1xLabel:13C(6)15N(2) [K13]	1.81279e-10	5.9741e-05	1	1	8	O43242	0	1571.78	High	2.25e-05	2.54e-12	3.31
FALSE	High	LTDCVVMRDPASKR	1xCarbamidomethyl [C4]; 1xLabel:13C(6)15N(2) [K13]	0.00037483	5.9741e-05	1	2	4	P22626	2	1655.84	High	2.25e-05	4.946e-05	3.14
FALSE	High	SPMCEYMINFIHK	1xCarbamidomethyl [C4]; 1xLabel:13C(6)15N(2) [K13]	0.00203086	0.000129145	2	6	1	P28347; A0A1X7SBS4	0	1677.77	High	4.268e-05	0.0003468	1.74
FALSE	High	HVYCLHVINHILK	1xCarbamidomethyl [C4]; 1xLabel:13C(6)15N(2) [K13]	1.4451e-06	5.9741e-05	1	1	1	Q68CQ4	0	1653.91	High	2.25e-05	8.116e-08	1.56
FALSE	High	NHVCQYYIYELQKR	1xCarbamidomethyl [C4]; 1xLabel:13C(6)15N(2) [K13]	0.0537657	0.00296951	1	3	1	Q9NTJ3	1	1921.95	High	0.001339	0.01533	1.51
FALSE	High	NHVCQYYIYELQK	1xCarbamidomethyl [C4]; 1xLabel:13C(6)15N(2) [K13]	2.92017e-09	5.9741e-05	1	3	2	Q9NTJ3	0	1765.85	High	2.25e-05	6.259e-11	3.4
FALSE	High	TDDCHPWVLPVVK	1xCarbamidomethyl [C4]; 1xLabel:13C(6)15N(2) [K13]	2.37323e-06	5.9741e-05	1	1	6	P17174	0	1573.79	High	2.25e-05	1.435e-07	2.96
FALSE	High	SQICDNAALYAQKYDEEFQR	1xCarbamidomethyl [C4]; 1xLabel:13C(6)15N(2) [K13]	8.97095e-08	5.9741e-05	1	1	1	P55060	1	2457.12	High	2.25e-05	3.282e-09	2.77
FALSE	High	SQGCSEQVLTVLK	1xCarbamidomethyl [C4]; 1xLabel:13C(6)15N(2) [K13]	3.90158e-05	5.9741e-05	1	1	3	P78527	0	1456.76	High	2.25e-05	3.638e-06	2.66
FALSE	High	YLECSALQQDGVKEVFAEAVR	1xCarbamidomethyl [C4]; 1xLabel:13C(6)15N(2) [K13]	5.59476e-11	5.9741e-05	1	1	1	P84095	1	2420.2	High	2.25e-05	6.556e-13	5.26
FALSE	High	SQICDNAALYAQK	1xCarbamidomethyl [C4]; 1xLabel:13C(6)15N(2) [K13]	3.03423e-05	5.9741e-05	1	1	1	P55060	0	1489.72	High	2.25e-05	2.707e-06	2.56
FALSE	High	GLICISYPLHHPK	1xCarbamidomethyl [C4]; 1xLabel:13C(6)15N(2) [K13]	1.14822e-05	5.9741e-05	1	2	1	A0A0C4DFW4	0	1542.83	High	2.25e-05	8.814e-07	2.54
FALSE	High	TFNCGVGAVLVVSK	1xCarbamidomethyl [C4]; 1xLabel:13C(6)15N(2) [K14]	6.10327e-06	5.9741e-05	1	1	6	P22102	0	1458.79	High	2.25e-05	4.263e-07	2.32
FALSE	High	GFHCESSAHWPIFK	1xCarbamidomethyl [C4]; 1xLabel:13C(6)15N(2) [K14]	0.000724281	5.9741e-05	1	1	3	P55884	0	1710.79	High	2.25e-05	0.0001058	0.84
FALSE	High	AGQCVIGLQMGTNK	1xCarbamidomethyl [C4]; 1xLabel:13C(6)15N(2) [K14]	2.05537e-07	5.9741e-05	1	6	1	B4DDF4	0	1484.74	High	2.25e-05	8.483e-09	2.62
FALSE	High	TSACFEPSLDYMVTK	1xCarbamidomethyl [C4]; 1xLabel:13C(6)15N(2) [K15]	7.51806e-08	5.9741e-05	1	2	7	P31327	0	1756.8	High	2.25e-05	2.669e-09	3.83
FALSE	High	HPVCLLVLGMAGSGK	1xCarbamidomethyl [C4]; 1xLabel:13C(6)15N(2) [K15]	1.00013e-07	5.9741e-05	1	2	2	Q9HCN4	0	1546.83	High	2.25e-05	3.696e-09	2.39
FALSE	High	RGPCIIYNEDNGIIK	1xCarbamidomethyl [C4]; 1xLabel:13C(6)15N(2) [K15]	2.2023e-06	5.9741e-05	1	2	3	P36578	1	1769.91	High	2.25e-05	1.312e-07	2.79
FALSE	High	VIQCYIQYGNEEQRK	1xCarbamidomethyl [C4]; 1xLabel:13C(6)15N(2) [K15]	0.00427425	0.000186045	1	1	1	Q15397	1	1935.95	High	9.689e-05	0.000821	1.94
FALSE	High	ITSCIFQLLQEAGIK	1xCarbamidomethyl [C4]; 1xLabel:13C(6)15N(2) [K15]	2.46661e-08	5.9741e-05	1	2	2	P22234	0	1728.94	High	2.25e-05	7.395e-10	4
FALSE	High	DVACGANHTLVLDSQKR	1xCarbamidomethyl [C4]; 1xLabel:13C(6)15N(2) [K16]	1.45653e-05	5.9741e-05	1	1	4	Q9P258	1	1891.95	High	2.25e-05	1.163e-06	1.88
FALSE	High	IHVCLYFITPTGHSLK	1xCarbamidomethyl [C4]; 1xLabel:13C(6)15N(2) [K16]	2.66096e-07	5.9741e-05	1	6	7	A0A087X142	0	1894.01	High	2.25e-05	1.149e-08	3.94
FALSE	High	IHACLYFIAPTGHSLK	1xCarbamidomethyl [C4]; 1xLabel:13C(6)15N(2) [K16]	1.07424e-10	5.9741e-05	1	4	20	D6RER5	0	1835.97	High	2.25e-05	1.386e-12	4.95
FALSE	High	RGFCFITYTDEEPVKK	1xCarbamidomethyl [C4]; 1xLabel:13C(6)15N(2) [K16]	1.81873e-07	5.9741e-05	1	2	6	O14979	2	1997.99	High	2.25e-05	7.416e-09	5.03
FALSE	High	IHVCLYFISPTGHSLK	1xCarbamidomethyl [C4]; 1xLabel:13C(6)15N(2) [K16]	4.81785e-11	5.9741e-05	1	4	13	Q9P0V9	0	1880	High	2.25e-05	5.519e-13	4.37
FALSE	High	IHVCLYFIAPTGHSLK	1xCarbamidomethyl [C4]; 1xLabel:13C(6)15N(2) [K16]	4.80615e-07	5.9741e-05	1	2	13	Q14141	0	1864	High	2.25e-05	2.276e-08	3.01
FALSE	High	VAACELLHSMVMFMLGK	1xCarbamidomethyl [C4]; 1xLabel:13C(6)15N(2) [K17]	7.74404e-12	5.9741e-05	1	1	13	P78527	0	1944.97	High	2.25e-05	6.675e-14	6.44
FALSE	High	AYQCVVLLQGKNPDITK	1xCarbamidomethyl [C4]; 1xLabel:13C(6)15N(2) [K17]	9.83067e-05	5.9741e-05	1	1	1	P54136	1	1955.05	High	2.25e-05	1.052e-05	2.66
FALSE	High	TSMCSIQSAPPEPATLK	1xCarbamidomethyl [C4]; 1xLabel:13C(6)15N(2) [K17]	1.06552e-05	5.9741e-05	1	13	1	A0A0C4DGB5	0	1825.89	High	2.25e-05	8.133e-07	1.83
FALSE	High	VNPCIGGVILFHETLYQK	1xCarbamidomethyl [C4]; 1xLabel:13C(6)15N(2) [K18]	2.18794e-12	5.9741e-05	1	8	3	P04075	0	2096.11	High	2.25e-05	1.55e-14	6.09
FALSE	High	VLVCGAGPIGMVTLLVAK	1xCarbamidomethyl [C4]; 1xLabel:13C(6)15N(2) [K18]	0.00127212	5.9741e-05	1	2	1	Q00796	0	1806.05	High	2.25e-05	0.0002033	1.71
FALSE	High	YAICSALAASALPALVMSK	1xCarbamidomethyl [C4]; 1xLabel:13C(6)15N(2) [K19]	1.38586e-07	5.9741e-05	1	3	7	P36578	0	1945.04	High	2.25e-05	5.396e-09	3.33
FALSE	High	GKWCVVFER	1xCarbamidomethyl [C4]; 1xLabel:13C(6)15N(2) [K2]	0.0115645	0.000462961	1	1	5	Q69YN2	1	1188.61	High	0.0002282	0.002579	2.62
FALSE	High	TLSCLDHVISYYHVASDTEK	1xCarbamidomethyl [C4]; 1xLabel:13C(6)15N(2) [K20]	5.05106e-05	5.9741e-05	1	7	1	A0A0A0MSB8	0	2346.12	High	2.25e-05	4.908e-06	3.06
FALSE	High	EKLCYVALDFEQEMATAASSSSLEK	1xCarbamidomethyl [C4]; 1xLabel:13C(6)15N(2) [K25]	3.84484e-06	5.9741e-05	1	6	3	P60709	1	2815.33	High	2.25e-05	2.493e-07	3.87
FALSE	High	TMSCSDKILR	1xCarbamidomethyl [C4]; 1xLabel:13C(6)15N(2) [K7]	0.000472197	5.9741e-05	1	2	1	P55265	1	1218.61	High	2.25e-05	6.451e-05	2.57
FALSE	High	TLHCLMK	1xCarbamidomethyl [C4]; 1xLabel:13C(6)15N(2) [K7]	0.00131601	5.9741e-05	1	2	2	Q92896	0	910.473	High	2.25e-05	0.0002114	1.99
FALSE	High	IFLCQGK	1xCarbamidomethyl [C4]; 1xLabel:13C(6)15N(2) [K7]	0.070781	0.00413571	1	1	1	P43121	0	873.474	High	0.001733	0.02113	1.77
FALSE	High	WWTCFVK	1xCarbamidomethyl [C4]; 1xLabel:13C(6)15N(2) [K7]	0.0126139	0.000462961	1	1	3	O15145	0	1034.5	High	0.000237	0.002846	1.69
FALSE	High	QLFCWLDKWVDLTMDDIRR	1xCarbamidomethyl [C4]; 1xLabel:13C(6)15N(2) [K8]	1.76179e-05	5.9741e-05	1	2	1	Q00169	2	2518.25	High	2.25e-05	1.453e-06	3.84
FALSE	High	TPLCAILK	1xCarbamidomethyl [C4]; 1xLabel:13C(6)15N(2) [K8]	0.0752802	0.00442801	1	7	1	A0A590UJP0	0	923.547	High	0.001827	0.02283	1.29
FALSE	High	TVTCAEILKR	1xCarbamidomethyl [C4]; 1xLabel:13C(6)15N(2) [K9]	0.0227647	0.000736953	1	1	1	Q9BUL9	1	1198.67	High	0.0003743	0.005643	1.57
FALSE	High	TVTCPMSGKPLR	1xCarbamidomethyl [C4]; 1xLabel:13C(6)15N(2) [K9]	0.00126352	5.9741e-05	1	3	4	M0R3B2	0	1354.71	High	2.25e-05	0.0002013	2.35
FALSE	High	TMGCIRVDK	1xCarbamidomethyl [C4]; 1xLabel:13C(6)15N(2) [K9]	0.0249584	0.00118651	2	7	2	P63010; Q10567	1	1087.55	High	0.0005152	0.006299	2.29
FALSE	High	GVTCLSFSK	1xCarbamidomethyl [C4]; 1xLabel:13C(6)15N(2) [K9]	0.0244718	0.00107376	1	1	1	Q2TAY7	0	1006.51	High	0.0004839	0.006165	0.79
FALSE	High	MVLCSQQWK	1xCarbamidomethyl [C4]; 1xLabel:13C(6)15N(2) [K9]	0.0161393	0.000462961	1	2	1	E9PKP7	0	1187.58	High	0.0002531	0.003784	1.48
FALSE	High	MVLCAVVLK	1xCarbamidomethyl [C4]; 1xLabel:13C(6)15N(2) [K9]	0.0158207	0.000462961	1	1	1	Q9H6S0	0	1040.61	High	0.000237	0.003697	1.27
FALSE	High	HQACLLLQK	1xCarbamidomethyl [C4]; 1xLabel:13C(6)15N(2) [K9]	3.97772e-06	5.9741e-05	1	2	2	Q9BQG0	0	1118.62	High	2.25e-05	2.598e-07	3.04
FALSE	High	LIICVFLEKDEDIYR	1xCarbamidomethyl [C4]; 1xLabel:13C(6)15N(2) [K9]	0.003111	0.000186045	1	1	1	Q9BQ69	1	1934.02	High	9.689e-05	0.0005699	2.33
FALSE	High	TVTCAEILK	1xCarbamidomethyl [C4]; 1xLabel:13C(6)15N(2) [K9]	0.00703915	0.00030385	1	1	1	Q9BUL9	0	1042.57	High	0.0001639	0.001454	1.18
FALSE	High	YNACILEYKQSGESIDIITR	1xCarbamidomethyl [C4]; 1xLabel:13C(6)15N(2) [K9]	1.25597e-10	5.9741e-05	1	6	1	Q16531	1	2381.19	High	2.25e-05	1.663e-12	3.94
FALSE	High	TSACFEPSLDYMVTK	1xCarbamidomethyl [C4]; 1xOxidation [M12]; 1xLabel:13C(6)15N(2) [K15]	0.000623789	5.9741e-05	1	2	1	P31327	0	1772.8	High	2.25e-05	8.887e-05	1.87
FALSE	High	VAACELLHSMVMFMLGK	1xCarbamidomethyl [C4]; 1xOxidation [M12]; 1xLabel:13C(6)15N(2) [K17]	6.45092e-05	5.9741e-05	1	1	1	P78527	0	1960.96	High	2.25e-05	6.466e-06	3.67
FALSE	High	KSDCSLFMFGSHNK	1xCarbamidomethyl [C4]; 2xLabel:13C(6)15N(2) [K1; K14]	1.18662e-06	5.9741e-05	1	2	5	Q5VXN0	1	1673.77	High	2.25e-05	6.443e-08	3.66
FALSE	High	KLGCEVLGVSVDSQFTHLAWINTPRK	1xCarbamidomethyl [C4]; 2xLabel:13C(6)15N(2) [K1; K26]	6.76517e-05	5.9741e-05	1	2	1	P32119	2	2971.58	High	2.25e-05	6.857e-06	2.79
FALSE	High	ADFCIIHYAGKVDYK	1xCarbamidomethyl [C4]; 2xLabel:13C(6)15N(2) [K11; K15]	5.44308e-05	5.9741e-05	2	2	1	P35580; P35579	1	1815.91	High	2.25e-05	5.337e-06	3.62
FALSE	High	AYQCVVLLQGKNPDITK	1xCarbamidomethyl [C4]; 2xLabel:13C(6)15N(2) [K11; K17]	1.16933e-07	5.9741e-05	1	1	5	P54136	1	1963.07	High	2.25e-05	4.431e-09	3.17
FALSE	High	RGFCFITYTDEEPVKK	1xCarbamidomethyl [C4]; 2xLabel:13C(6)15N(2) [K15; K16]	3.34164e-10	5.9741e-05	1	2	5	O14979	2	2006	High	2.25e-05	5.149e-12	5.47
FALSE	High	QKVCLDIIYK	1xCarbamidomethyl [C4]; 2xLabel:13C(6)15N(2) [K2; K10]	0.0313695	0.00144151	1	1	3	P78527	1	1295.74	High	0.0006586	0.008197	1.82
FALSE	High	YKWCEYGLTFTEK	1xCarbamidomethyl [C4]; 2xLabel:13C(6)15N(2) [K2; K13]	2.7906e-07	5.9741e-05	1	5	7	A0A0A0MR02	1	1740.83	High	2.25e-05	1.208e-08	3.84
FALSE	High	TKSCSGVEFSTSGHAYTDTGK	1xCarbamidomethyl [C4]; 2xLabel:13C(6)15N(2) [K2; K21]	2.46661e-08	5.9741e-05	1	4	2	Q9Y277	1	2236.02	High	2.25e-05	7.373e-10	2.11
FALSE	High	EKLCYVALDFEQEMATAASSSSLEK	1xCarbamidomethyl [C4]; 2xLabel:13C(6)15N(2) [K2; K25]	2.76566e-09	5.9741e-05	1	6	6	P60709	1	2823.34	High	2.25e-05	5.896e-11	5.78
FALSE	High	RGFCFITFKEEEPVK	1xCarbamidomethyl [C4]; 2xLabel:13C(6)15N(2) [K9; K15]	1.66857e-05	5.9741e-05	1	3	3	H0Y8G5	2	1902.98	High	2.25e-05	1.363e-06	3.25
FALSE	High	GSYCHFVLYKENKDTMDAINVLSK	1xCarbamidomethyl [C4]; 3xLabel:13C(6)15N(2) [K10; K13; K24]	0.00019793	5.9741e-05	1	3	1	Q96PZ0	2	2856.41	High	2.25e-05	2.362e-05	2.66
FALSE	High	GQKCEFQDAYVLLSEKK	1xCarbamidomethyl [C4]; 3xLabel:13C(6)15N(2) [K3; K16; K17]	0.00196321	0.000129145	1	1	2	P10809	2	2067.06	High	4.268e-05	0.0003329	2.68
FALSE	High	KAILCLLLGGVER	1xCarbamidomethyl [C5]; 1xLabel:13C(6)15N(2) [K1]	1.29762e-05	5.9741e-05	1	3	5	P25205	1	1449.87	High	2.25e-05	1.02e-06	3.19
FALSE	High	KGTQCVEQIQELVLR	1xCarbamidomethyl [C5]; 1xLabel:13C(6)15N(2) [K1]	0.0103209	0.000358759	1	1	1	Q9P287	1	1808.98	High	0.0001773	0.002268	1.92
FALSE	High	QHALCVGVMK	1xCarbamidomethyl [C5]; 1xLabel:13C(6)15N(2) [K10]	0.00378487	0.000186045	1	2	1	Q9ULC4	0	1150.6	High	9.689e-05	0.0007117	1.72
FALSE	High	GSFVCIYAGK	1xCarbamidomethyl [C5]; 1xLabel:13C(6)15N(2) [K10]	0.000943789	5.9741e-05	1	2	2	Q15047	0	1109.55	High	2.25e-05	0.000144	2.14
FALSE	High	YIVTCVIMQK	1xCarbamidomethyl [C5]; 1xLabel:13C(6)15N(2) [K10]	0.000139968	5.9741e-05	1	1	3	P63172	0	1262.67	High	2.25e-05	1.58e-05	2.15
FALSE	High	SSLYCSDIGK	1xCarbamidomethyl [C5]; 1xLabel:13C(6)15N(2) [K10]	0.00118869	5.9741e-05	1	2	2	Q96HY7	0	1137.53	High	2.25e-05	0.0001874	1.38
FALSE	High	SLETCMYDHK	1xCarbamidomethyl [C5]; 1xLabel:13C(6)15N(2) [K10]	0.00266266	0.000186045	1	1	1	Q14204	0	1291.55	High	6.305e-05	0.000473	1.14
FALSE	High	ILDLCVLFGK	1xCarbamidomethyl [C5]; 1xLabel:13C(6)15N(2) [K10]	7.59357e-05	5.9741e-05	1	2	1	Q9H1I8	0	1185.68	High	2.25e-05	7.81e-06	1.75
FALSE	High	TILMCGPLIKEETHR	1xCarbamidomethyl [C5]; 1xLabel:13C(6)15N(2) [K10]	3.41791e-08	5.9741e-05	1	3	3	Q8IZL8	1	1805.95	High	2.25e-05	1.076e-09	3.5
FALSE	High	LLGPCMDIMKR	1xCarbamidomethyl [C5]; 1xLabel:13C(6)15N(2) [K10]	0.022467	0.000736953	1	2	1	P13861	1	1341.69	High	0.0003743	0.005588	1.21
FALSE	High	IADLCHTFIKDGATILTHAYSR	1xCarbamidomethyl [C5]; 1xLabel:13C(6)15N(2) [K10]	0.00114904	5.9741e-05	1	2	3	Q14232	1	2511.29	High	2.25e-05	0.0001808	2.91
FALSE	High	MFLLCLNYWK	1xCarbamidomethyl [C5]; 1xLabel:13C(6)15N(2) [K10]	2.6101e-06	5.9741e-05	1	2	4	Q92830	0	1395.7	High	2.25e-05	1.605e-07	1.9
FALSE	High	TGRDCIQYIK	1xCarbamidomethyl [C5]; 1xLabel:13C(6)15N(2) [K10]	0.047062	0.00246659	1	2	1	Q14683	1	1261.64	High	0.001144	0.01314	3.07
FALSE	High	HFRECFYIPK	1xCarbamidomethyl [C5]; 1xLabel:13C(6)15N(2) [K10]	0.000357425	5.9741e-05	1	4	2	Q16719	1	1404.7	High	2.25e-05	4.666e-05	3.15
FALSE	High	SWVQCGISMK	1xCarbamidomethyl [C5]; 1xLabel:13C(6)15N(2) [K10]	0.000724281	5.9741e-05	1	3	5	A0A0C4DG89	0	1203.57	High	2.25e-05	0.0001057	2.56
FALSE	High	TFEECQQNLMK	1xCarbamidomethyl [C5]; 1xLabel:13C(6)15N(2) [K11]	3.79696e-05	5.9741e-05	1	1	2	P49792	0	1435.64	High	2.25e-05	3.531e-06	2.72
FALSE	High	TLHTCLELLRK	1xCarbamidomethyl [C5]; 1xLabel:13C(6)15N(2) [K11]	0.00544958	0.000248149	1	5	1	P49959	1	1391.79	High	0.0001138	0.001087	1.58
FALSE	High	TIDLCNNPMTK	1xCarbamidomethyl [C5]; 1xLabel:13C(6)15N(2) [K11]	0.00315337	0.000186045	1	2	1	Q9NYU2	0	1314.63	High	9.689e-05	0.0005783	2.01
FALSE	High	NSGTCLFVAVKR	1xCarbamidomethyl [C5]; 1xLabel:13C(6)15N(2) [K11]	0.044721	0.00241951	1	2	1	Q9Y5S2	1	1359.73	High	0.001074	0.0124	1.94
FALSE	High	IIVACIETLRK	1xCarbamidomethyl [C5]; 1xLabel:13C(6)15N(2) [K11]	0.00794479	0.00030385	1	2	2	Q14008	1	1323.79	High	0.0001639	0.001668	2.54
FALSE	High	TDILCNLPSYK	1xCarbamidomethyl [C5]; 1xLabel:13C(6)15N(2) [K11]	0.000101704	5.9741e-05	1	1	2	P0C2W1	0	1331.68	High	2.25e-05	1.1e-05	1.79
FALSE	High	SLRECELYVQK	1xCarbamidomethyl [C5]; 1xLabel:13C(6)15N(2) [K11]	0.0422186	0.00227035	1	11	2	P10644	1	1432.73	High	0.0009885	0.01159	2.59
FALSE	High	HNIICLQNDHK	1xCarbamidomethyl [C5]; 1xLabel:13C(6)15N(2) [K11]	5.48019e-05	5.9741e-05	1	5	1	F5H5V4	0	1399.7	High	2.25e-05	5.362e-06	3.06
FALSE	High	SMMACLLSSLK	1xCarbamidomethyl [C5]; 1xLabel:13C(6)15N(2) [K11]	0.00448113	0.000186045	1	1	1	O60502	0	1248.62	High	9.689e-05	0.0008643	1.68
FALSE	High	TASLCQLESFK	1xCarbamidomethyl [C5]; 1xLabel:13C(6)15N(2) [K11]	0.00810655	0.00030385	1	1	1	Q5T0D9	0	1291.64	High	0.0001639	0.001709	1.68
FALSE	High	TLMECVSNTAK	1xCarbamidomethyl [C5]; 1xLabel:13C(6)15N(2) [K11]	2.75887e-05	5.9741e-05	1	2	6	Q7L0Y3	0	1261.6	High	2.25e-05	2.436e-06	2.37
FALSE	High	GLFYCMWMQDKPLLQEELGR	1xCarbamidomethyl [C5]; 1xLabel:13C(6)15N(2) [K11]	2.12927e-12	5.9741e-05	1	1	4	P56182	0	2522.21	High	2.25e-05	1.5e-14	5.74
FALSE	High	AVIFCLSADKK	1xCarbamidomethyl [C5]; 1xLabel:13C(6)15N(2) [K11]	0.00112589	5.9741e-05	1	2	6	F6RFD5	1	1259.69	High	2.25e-05	0.0001758	2.45
FALSE	High	TAVSCLSQNDWK	1xCarbamidomethyl [C5]; 1xLabel:13C(6)15N(2) [K12]	3.95496e-05	5.9741e-05	1	5	3	Q96GG9	0	1416.67	High	2.25e-05	3.698e-06	2
FALSE	High	LLETCSIALVGK	1xCarbamidomethyl [C5]; 1xLabel:13C(6)15N(2) [K12]	4.98288e-05	5.9741e-05	1	7	2	P17812	0	1311.74	High	2.25e-05	4.818e-06	2.17
FALSE	High	NVTLCGHLHHGK	1xCarbamidomethyl [C5]; 1xLabel:13C(6)15N(2) [K12]	7.57758e-07	5.9741e-05	1	2	1	Q15029	0	1380.7	High	2.25e-05	3.826e-08	2.95
FALSE	High	TLLLCGYPNVGK	1xCarbamidomethyl [C5]; 1xLabel:13C(6)15N(2) [K12]	3.66623e-06	5.9741e-05	1	2	3	Q9BZE4	0	1342.73	High	2.25e-05	2.36e-07	2.77
FALSE	High	SAGACTAAAFLK	1xCarbamidomethyl [C5]; 1xLabel:13C(6)15N(2) [K12]	8.64002e-05	5.9741e-05	1	1	1	P28838	0	1175.6	High	2.25e-05	9.117e-06	3.11
FALSE	High	TLPLCVIGGDHK	1xCarbamidomethyl [C5]; 1xLabel:13C(6)15N(2) [K12]	0.00129827	5.9741e-05	1	1	6	Q8NFH4	0	1317.71	High	2.25e-05	0.0002068	2.01
FALSE	High	VAMHCLWHGTPK	1xCarbamidomethyl [C5]; 1xLabel:13C(6)15N(2) [K12]	4.40457e-06	5.9741e-05	1	1	2	Q15397	0	1444.71	High	2.25e-05	2.933e-07	2.57
FALSE	High	NQSFCPTVNLDKLWTLVSEQTR	1xCarbamidomethyl [C5]; 1xLabel:13C(6)15N(2) [K12]	8.73258e-14	5.9741e-05	1	3	2	E9PLL6	1	2644.33	High	2.25e-05	1.456e-15	4.89
FALSE	High	ATILCTSYVQFK	1xCarbamidomethyl [C5]; 1xLabel:13C(6)15N(2) [K12]	2.29641e-05	5.9741e-05	1	2	1	P35244	0	1438.75	High	2.25e-05	1.975e-06	2.77
FALSE	High	QAVHCIHAIFTNK	1xCarbamidomethyl [C5]; 1xLabel:13C(6)15N(2) [K13]	6.05535e-07	5.9741e-05	1	2	3	Q29RF7	0	1546.8	High	2.25e-05	2.973e-08	2.18
FALSE	High	QWNNCAFLESSAK	1xCarbamidomethyl [C5]; 1xLabel:13C(6)15N(2) [K13]	2.75887e-05	5.9741e-05	1	7	1	P61224	0	1562.71	High	2.25e-05	2.442e-06	1.39
FALSE	High	SSVNCPFSSQDMK	1xCarbamidomethyl [C5]; 1xLabel:13C(6)15N(2) [K13]	3.61674e-06	5.9741e-05	1	1	2	Q08211	0	1494.64	High	2.25e-05	2.324e-07	2.55
FALSE	High	SLTGCWSAGTISK	1xCarbamidomethyl [C5]; 1xLabel:13C(6)15N(2) [K13]	0.0227647	0.000736953	1	1	1	Q6KB66	0	1375.68	High	0.0003743	0.005674	1.95
FALSE	High	TTPECGPTGYVEK	1xCarbamidomethyl [C5]; 1xLabel:13C(6)15N(2) [K13]	0.0238372	0.000905127	1	1	2	O76095	0	1446.67	High	0.0004208	0.005988	1.16
FALSE	High	LTFSCLGGSDNFK	1xCarbamidomethyl [C5]; 1xLabel:13C(6)15N(2) [K13]	7.63754e-06	5.9741e-05	1	2	3	A0A087WYT3	0	1453.69	High	2.25e-05	5.509e-07	3.37
FALSE	High	AGHLCTVQFLISK	1xCarbamidomethyl [C5]; 1xLabel:13C(6)15N(2) [K13]	0.00365911	0.000186045	1	4	2	Q8IWZ3	0	1481.8	High	9.689e-05	0.0006869	2.62
FALSE	High	YAIHCIHAIFSSK	1xCarbamidomethyl [C5]; 1xLabel:13C(6)15N(2) [K13]	1.68774e-07	5.9741e-05	1	1	4	Q9NTI5	0	1554.8	High	2.25e-05	6.759e-09	2.5
FALSE	High	AGHVCTVQFLISK	1xCarbamidomethyl [C5]; 1xLabel:13C(6)15N(2) [K13]	0.000931065	5.9741e-05	1	3	1	O75179	0	1467.79	High	2.25e-05	0.0001408	2.56
FALSE	High	IPNFCVLLHGSLK	1xCarbamidomethyl [C5]; 1xLabel:13C(6)15N(2) [K13]	1.28884e-05	5.9741e-05	1	4	1	B4DJL6	0	1505.84	High	2.25e-05	1.009e-06	2.52
FALSE	High	HGYFCFHEAADQKR	1xCarbamidomethyl [C5]; 1xLabel:13C(6)15N(2) [K13]	8.12748e-05	5.9741e-05	1	1	1	Q9BZQ8	1	1773.8	High	2.25e-05	8.461e-06	3.21
FALSE	High	FGTICYVMMMPFK	1xCarbamidomethyl [C5]; 1xLabel:13C(6)15N(2) [K13]	4.71924e-05	5.9741e-05	1	6	1	Q8WVV9	0	1632.75	High	2.25e-05	4.514e-06	2.45
FALSE	High	VLYTCFQSIQAQK	1xCarbamidomethyl [C5]; 1xLabel:13C(6)15N(2) [K13]	1.01603e-05	5.9741e-05	1	5	2	H9KVA9	0	1593.82	High	2.25e-05	7.707e-07	3.14
FALSE	High	HGHLCPIDTGLIEK	1xCarbamidomethyl [C5]; 1xLabel:13C(6)15N(2) [K14]	0.0334738	0.00154489	1	1	2	P26358	0	1597.82	High	0.0007012	0.008843	2.01
FALSE	High	VAAQCSHAAVSAYK	1xCarbamidomethyl [C5]; 1xLabel:13C(6)15N(2) [K14]	4.37474e-06	5.9741e-05	1	2	1	J3KQ48	0	1470.72	High	2.25e-05	2.894e-07	2.17
FALSE	High	TYGGCEGPDAMYVK	1xCarbamidomethyl [C5]; 1xLabel:13C(6)15N(2) [K14]	2.43863e-06	5.9741e-05	1	3	3	Q15369	0	1555.66	High	2.25e-05	1.476e-07	2.08
FALSE	High	HAFGCALVHTSGWK	1xCarbamidomethyl [C5]; 1xLabel:13C(6)15N(2) [K14]	3.70023e-10	5.9741e-05	1	3	5	G5E9D5	0	1578.77	High	2.25e-05	5.793e-12	2.21
FALSE	High	APIICVLGHVDTGK	1xCarbamidomethyl [C5]; 1xLabel:13C(6)15N(2) [K14]	0.0118779	0.000462961	1	2	1	O60841	0	1487.81	High	0.000237	0.002663	1.57
FALSE	High	SLSLCNMFLDEMAK	1xCarbamidomethyl [C5]; 1xLabel:13C(6)15N(2) [K14]	0.00757965	0.00030385	1	1	1	Q9Y2A7	0	1666.77	High	0.0001639	0.00159	1.4
FALSE	High	GMATCFAYGQTGSGK	1xCarbamidomethyl [C5]; 1xLabel:13C(6)15N(2) [K15]	4.00049e-07	5.9741e-05	1	2	1	O00139	0	1543.68	High	2.25e-05	1.836e-08	2.29
FALSE	High	AVQHCLALLNLTLQKENLFMDLLR	1xCarbamidomethyl [C5]; 1xLabel:13C(6)15N(2) [K15]	3.86685e-07	5.9741e-05	1	1	2	Q92621	1	2861.56	High	2.25e-05	1.772e-08	6.37
FALSE	High	TIAECLADELINAAK	1xCarbamidomethyl [C5]; 1xLabel:13C(6)15N(2) [K15]	1.60583e-09	5.9741e-05	1	4	15	M0R0R2	0	1639.85	High	2.25e-05	3.15e-11	4.26
FALSE	High	TAAQCLEHYEFLLDK	1xCarbamidomethyl [C5]; 1xLabel:13C(6)15N(2) [K15]	1.00366e-10	5.9741e-05	1	1	3	Q99459	0	1845.89	High	2.25e-05	1.285e-12	4.08
FALSE	High	AVQHCLALLNLTLQK	1xCarbamidomethyl [C5]; 1xLabel:13C(6)15N(2) [K15]	1.82714e-09	5.9741e-05	1	1	5	Q92621	0	1729.99	High	2.25e-05	3.642e-11	3.77
FALSE	High	HWIGCGAHLSKPMEK	1xCarbamidomethyl [C5]; 1xLabel:13C(6)15N(2) [K15]	0.00332867	0.000186045	1	2	1	Q9Y3D3	0	1758.87	High	9.689e-05	0.000616	1.38
FALSE	High	QIVYCIGGENLSVAK	1xCarbamidomethyl [C5]; 1xLabel:13C(6)15N(2) [K15]	5.26125e-05	5.9741e-05	1	1	2	Q16401	0	1658.87	High	2.25e-05	5.139e-06	2.63
FALSE	High	NAGNCLSPAVIVGLLK	1xCarbamidomethyl [C5]; 1xLabel:13C(6)15N(2) [K16]	1.98671e-07	5.9741e-05	1	3	2	O43175	0	1633.92	High	2.25e-05	8.187e-09	2.74
FALSE	High	TVMPCGTVVTTVTAVK	1xCarbamidomethyl [C5]; 1xLabel:13C(6)15N(2) [K16]	0.000122183	5.9741e-05	1	1	1	Q9Y426	0	1671.89	High	2.25e-05	1.358e-05	1.74
FALSE	High	NAAPCAVSYLLFDQNDKVMQQNLVYYQYHR	1xCarbamidomethyl [C5]; 1xLabel:13C(6)15N(2) [K17]	1.21237e-05	5.9741e-05	1	2	1	O75718	1	3656.75	High	2.25e-05	9.389e-07	3.06
FALSE	High	WNVHCVTTQWFFDSIEK	1xCarbamidomethyl [C5]; 1xLabel:13C(6)15N(2) [K17]	0.000295518	5.9741e-05	1	2	1	Q92547	0	2205.03	High	2.25e-05	3.765e-05	2.72
FALSE	High	YGIICMEDLIHEIYTVGKR	1xCarbamidomethyl [C5]; 1xLabel:13C(6)15N(2) [K18]	1.57897e-12	5.9741e-05	1	2	7	A8MUD9	1	2318.18	High	2.25e-05	1.062e-14	6.17
FALSE	High	EFTVCSIGTANAVAGAVK	1xCarbamidomethyl [C5]; 1xLabel:13C(6)15N(2) [K18]	3.06578e-08	5.9741e-05	1	4	1	Q12769	0	1802.92	High	2.25e-05	9.449e-10	3.3
FALSE	High	TNPICSMTWGFDSISSVK	1xCarbamidomethyl [C5]; 1xLabel:13C(6)15N(2) [K18]	7.1125e-09	5.9741e-05	1	5	1	A0A087WT20	0	2037.95	High	2.25e-05	1.755e-10	3.17
FALSE	High	ALVNCQYSSATFSTGERK	1xCarbamidomethyl [C5]; 1xLabel:13C(6)15N(2) [K18]	0.00029956	5.9741e-05	1	2	1	Q9NPD3	1	2026.97	High	2.25e-05	3.82e-05	1.57
FALSE	High	RLAACVNLIPQITSIYEWK	1xCarbamidomethyl [C5]; 1xLabel:13C(6)15N(2) [K19]	0.000295518	5.9741e-05	1	3	1	O60888	1	2283.24	High	2.25e-05	3.769e-05	3.11
FALSE	High	LVHWCHGAPGVIHMLMQAYK	1xCarbamidomethyl [C5]; 1xLabel:13C(6)15N(2) [K20]	2.21008e-09	5.9741e-05	1	1	5	Q9NS86	0	2356.18	High	2.25e-05	4.568e-11	5.8
FALSE	High	TYSECEDGTYSPEISWHHRK	1xCarbamidomethyl [C5]; 1xLabel:13C(6)15N(2) [K20]	3.97772e-06	5.9741e-05	1	1	1	P48651	1	2490.09	High	2.25e-05	2.592e-07	2.97
FALSE	High	FIALCHENSSLHGITFEQIK	1xCarbamidomethyl [C5]; 1xLabel:13C(6)15N(2) [K20]	0.00694506	0.00030385	1	2	1	P42694	0	2352.19	High	0.0001639	0.001437	2.05
FALSE	High	TQTVCNFTDGALVQHQEWDGK	1xCarbamidomethyl [C5]; 1xLabel:13C(6)15N(2) [K21]	3.12892e-08	5.9741e-05	1	3	1	I6L8B7	0	2442.12	High	2.25e-05	9.713e-10	2.78
FALSE	High	TQTVCNFTDGALVQHQEWDGKESTITR	1xCarbamidomethyl [C5]; 1xLabel:13C(6)15N(2) [K21]	4.92782e-09	5.9741e-05	1	3	2	I6L8B7	1	3129.48	High	2.25e-05	1.148e-10	5.17
FALSE	High	HTSSCLSSHGHVMSTGLLEAK	1xCarbamidomethyl [C5]; 1xLabel:13C(6)15N(2) [K21]	0.0153034	0.000462961	1	5	1	A0A2R8YGK2	0	2247.07	High	0.000237	0.003571	1.33
FALSE	High	IVTICGTSTEGMTHTQAVNLLK	1xCarbamidomethyl [C5]; 1xLabel:13C(6)15N(2) [K22]	1.36566e-08	5.9741e-05	1	5	1	O75970	0	2382.22	High	2.25e-05	3.73e-10	3.13
FALSE	High	TPQICVVGSGPAGFYTAQHLLK	1xCarbamidomethyl [C5]; 1xLabel:13C(6)15N(2) [K22]	2.14091e-07	5.9741e-05	1	9	1	P22570	0	2352.23	High	2.25e-05	8.915e-09	4.06
FALSE	High	YSAGCIYYYPSFHYTHNPSQAEK	1xCarbamidomethyl [C5]; 1xLabel:13C(6)15N(2) [K23]	3.48071e-10	5.9741e-05	1	1	6	O95487	0	2791.23	High	2.25e-05	5.395e-12	4.44
FALSE	High	QKFMCEVQVEGYNYTGMGNSTNK	1xCarbamidomethyl [C5]; 1xLabel:13C(6)15N(2) [K23]	0.00872804	0.000358759	1	1	1	Q08211	1	2693.19	High	0.0001773	0.001862	1.41
FALSE	High	QTNHCYIAILNIIQGEVDPTQVHK	1xCarbamidomethyl [C5]; 1xLabel:13C(6)15N(2) [K24]	8.21244e-08	5.9741e-05	1	2	3	P23258	0	2799.43	High	2.25e-05	2.954e-09	5.06
FALSE	High	AAAHCAHVFTTVSQITAIEAQHLLK	1xCarbamidomethyl [C5]; 1xLabel:13C(6)15N(2) [K25]	0.0464662	0.00246659	1	1	1	P13807	0	2725.43	High	0.00113	0.01298	2.36
FALSE	High	GYGLCHGSAGNAYAFLTLYNLTQDMK	1xCarbamidomethyl [C5]; 1xLabel:13C(6)15N(2) [K26]	5.44473e-11	5.9741e-05	1	2	4	O43813	0	2873.35	High	2.25e-05	6.32e-13	5.52
FALSE	High	YASICQQNGIVPIVEPEILPDGDHDLKR	1xCarbamidomethyl [C5]; 1xLabel:13C(6)15N(2) [K27]	0.0729991	0.00413571	2	4	1	P04075; P09972	1	3184.62	High	0.001733	0.02193	2.71
FALSE	High	TAEKCDLFIQEGAR	1xCarbamidomethyl [C5]; 1xLabel:13C(6)15N(2) [K4]	0.000398458	5.9741e-05	1	2	2	K7EMM8	1	1645.81	High	2.25e-05	5.303e-05	2.51
FALSE	High	HPVSCKDTPGFIVNR	1xCarbamidomethyl [C5]; 1xLabel:13C(6)15N(2) [K6]	2.0117e-08	5.9741e-05	1	7	3	Q16836	1	1734.88	High	2.25e-05	5.833e-10	3.75
FALSE	High	YMLLCK	1xCarbamidomethyl [C5]; 1xLabel:13C(6)15N(2) [K6]	0.0328288	0.00149296	1	2	4	O00231	0	835.43	High	0.0006719	0.008628	1.5
FALSE	High	TLQWCK	1xCarbamidomethyl [C5]; 1xLabel:13C(6)15N(2) [K6]	0.0565461	0.00305886	1	3	4	Q8WUA4	0	843.427	High	0.001404	0.01624	1.64
FALSE	High	TLFSCWK	1xCarbamidomethyl [C5]; 1xLabel:13C(6)15N(2) [K7]	0.0164642	0.000519897	1	1	2	P49454	0	949.469	High	0.0002531	0.003885	1.6
FALSE	High	AILPCIK	1xCarbamidomethyl [C5]; 1xLabel:13C(6)15N(2) [K7]	0.0587183	0.0032088	1	18	7	P60842	0	822.5	High	0.001459	0.01706	1.14
FALSE	High	TYVPCLK	1xCarbamidomethyl [C5]; 1xLabel:13C(6)15N(2) [K7]	0.00309003	0.000186045	1	1	9	Q96A35	0	888.474	High	9.689e-05	0.0005636	1.31
FALSE	High	TYVSCLK	1xCarbamidomethyl [C5]; 1xLabel:13C(6)15N(2) [K7]	0.015001	0.000462961	1	2	1	I3NI36	0	878.453	High	0.000237	0.00349	1.09
FALSE	High	VLFTCFK	1xCarbamidomethyl [C5]; 1xLabel:13C(6)15N(2) [K7]	0.0311662	0.00144151	2	3	1	P11388; Q02880	0	922.495	High	0.0006448	0.008143	0.85
FALSE	High	TMLQCLK	1xCarbamidomethyl [C5]; 1xLabel:13C(6)15N(2) [K7]	0.0269997	0.00134844	1	1	2	Q92896	0	901.473	High	0.0005906	0.006906	1.36
FALSE	High	LIQYCQSK	1xCarbamidomethyl [C5]; 1xLabel:13C(6)15N(2) [K8]	0.00404942	0.000186045	1	2	2	P15121	0	1047.54	High	9.689e-05	0.0007724	1.6
FALSE	High	FIGFCIQK	1xCarbamidomethyl [C5]; 1xLabel:13C(6)15N(2) [K8]	0.00319632	0.000186045	1	1	3	Q16222	0	1020.54	High	9.689e-05	0.0005878	1.3
FALSE	High	TIIFCETK	1xCarbamidomethyl [C5]; 1xLabel:13C(6)15N(2) [K8]	0.006581	0.00030385	1	1	6	Q9NR30	0	1019.53	High	0.0001317	0.001351	2.11
FALSE	High	WIYSCNEK	1xCarbamidomethyl [C5]; 1xLabel:13C(6)15N(2) [K8]	0.0673596	0.00395229	1	2	1	P18887	0	1107.5	High	0.001675	0.01997	1.05
FALSE	High	GLGDCLVK	1xCarbamidomethyl [C5]; 1xLabel:13C(6)15N(2) [K8]	0.0438717	0.00231913	2	2	2	P12236; P05141	0	869.464	High	0.001031	0.01211	1.51
FALSE	High	HYYNCDFK	1xCarbamidomethyl [C5]; 1xLabel:13C(6)15N(2) [K8]	0.0160324	0.000462961	1	3	2	Q13042	0	1154.48	High	0.0002531	0.00377	1.4
FALSE	High	TLVFCSGK	1xCarbamidomethyl [C5]; 1xLabel:13C(6)15N(2) [K8]	0.0393396	0.00212111	1	1	2	Q96HY7	0	919.48	High	0.0009052	0.01065	1.15
FALSE	High	TYPNCFVAK	1xCarbamidomethyl [C5]; 1xLabel:13C(6)15N(2) [K9]	0.0378487	0.00191225	1	1	3	Q8TB45	0	1107.54	High	0.0008626	0.01021	1.1
FALSE	High	TIIFCETKK	1xCarbamidomethyl [C5]; 1xLabel:13C(6)15N(2) [K9]	0.0815166	0.00466019	1	1	1	Q9NR30	1	1147.63	High	0.001943	0.02509	1.36
FALSE	High	SALSCVISK	1xCarbamidomethyl [C5]; 1xLabel:13C(6)15N(2) [K9]	0.0028879	0.000186045	1	1	4	Q9UIG0	0	972.527	High	6.305e-05	0.0005226	1.91
FALSE	High	SGVYCGPLK	1xCarbamidomethyl [C5]; 1xLabel:13C(6)15N(2) [K9]	0.000203383	5.9741e-05	1	1	3	Q8IYB8	0	988.501	High	2.25e-05	2.448e-05	2.26
FALSE	High	HLYICDYHK	1xCarbamidomethyl [C5]; 1xLabel:13C(6)15N(2) [K9]	0.00240556	0.000129145	1	1	2	O75446	0	1256.6	High	4.268e-05	0.0004212	1.73
FALSE	High	SAFLCGVMK	1xCarbamidomethyl [C5]; 1xLabel:13C(6)15N(2) [K9]	0.00381053	0.000186045	2	3	4	O43390; O60506	0	1020.51	High	9.689e-05	0.0007168	2.35
FALSE	High	HLYICDFHK	1xCarbamidomethyl [C5]; 1xLabel:13C(6)15N(2) [K9]	0.0339106	0.00159887	1	1	2	Q9HAJ7	0	1240.6	High	0.0007012	0.008983	1.79
FALSE	High	YTVYCSLIK	1xCarbamidomethyl [C5]; 1xLabel:13C(6)15N(2) [K9]	0.0014373	5.9741e-05	1	3	2	Q7L2H7	0	1154.6	High	2.25e-05	0.000234	1.41
FALSE	High	SGINCPIQK	1xCarbamidomethyl [C5]; 1xLabel:13C(6)15N(2) [K9]	0.000188737	5.9741e-05	1	7	2	G3V3E8	0	1024.53	High	2.25e-05	2.247e-05	2.59
FALSE	High	AVIFCLSADKK	1xCarbamidomethyl [C5]; 2xLabel:13C(6)15N(2) [K10; K11]	0.000132563	5.9741e-05	1	2	22	F6RFD5	1	1267.7	High	2.25e-05	1.484e-05	2.96
FALSE	High	AVLFCLSEDKK	1xCarbamidomethyl [C5]; 2xLabel:13C(6)15N(2) [K10; K11]	0.000628039	5.9741e-05	1	7	6	E9PK25	1	1325.71	High	2.25e-05	8.967e-05	2.48
FALSE	High	TIDLCNNPMTKEPK	1xCarbamidomethyl [C5]; 2xLabel:13C(6)15N(2) [K11; K14]	1.35016e-06	5.9741e-05	1	2	3	Q9NYU2	1	1676.83	High	2.25e-05	7.479e-08	2.75
FALSE	High	HWIGCGAHLSKPMEK	1xCarbamidomethyl [C5]; 2xLabel:13C(6)15N(2) [K11; K15]	4.32621e-10	5.9741e-05	1	2	7	Q9Y3D3	0	1766.88	High	2.25e-05	6.932e-12	4.33
FALSE	High	HMEVCYIFASEKK	1xCarbamidomethyl [C5]; 2xLabel:13C(6)15N(2) [K12; K13]	0.00155914	5.9741e-05	1	2	1	I3L2C7	1	1657.8	High	2.25e-05	0.0002555	2.47
FALSE	High	SSVNCPFSSQDMKYPSPFFVFGEK	1xCarbamidomethyl [C5]; 2xLabel:13C(6)15N(2) [K13; K24]	2.66386e-06	5.9741e-05	1	1	4	Q08211	1	2801.29	High	2.25e-05	1.635e-07	3.59
FALSE	High	RGQTCVVHYTGMLEDGKK	1xCarbamidomethyl [C5]; 2xLabel:13C(6)15N(2) [K17; K18]	3.44497e-07	5.9741e-05	1	3	4	Q5W0X3	2	2095.04	High	2.25e-05	1.549e-08	3.38
FALSE	High	LKSTCIYGGAPK	1xCarbamidomethyl [C5]; 2xLabel:13C(6)15N(2) [K2; K12]	0.00284909	0.000186045	2	8	1	A0A1W2PQ51; J3KTA4	1	1310.71	High	6.305e-05	0.0005129	1.77
FALSE	High	TKIDCDNLEQYFIQQGGGPDKK	1xCarbamidomethyl [C5]; 2xLabel:13C(6)15N(2) [K2; K21]	0.000544576	5.9741e-05	1	3	2	Q92499	2	2570.25	High	2.25e-05	7.621e-05	2.37
FALSE	High	AKPTCTTYNSPQLSAQENFQFDK	1xCarbamidomethyl [C5]; 2xLabel:13C(6)15N(2) [K2; K23]	0.0790648	0.00466019	1	1	1	Q6P9B6	0	2691.27	High	0.001893	0.02406	1.8
FALSE	High	QKFMCEVQVEGYNYTGMGNSTNK	1xCarbamidomethyl [C5]; 2xLabel:13C(6)15N(2) [K2; K23]	1.43687e-05	5.9741e-05	1	1	1	Q08211	1	2701.2	High	2.25e-05	1.147e-06	3.64
FALSE	High	QKFMCEVQVEGYNYTGMGNSTNKK	1xCarbamidomethyl [C5]; 2xLabel:13C(6)15N(2) [K2; K23]	6.18007e-07	5.9741e-05	1	1	3	Q08211	2	2829.3	High	2.25e-05	3.028e-08	3.7
FALSE	High	HLIPCIAQFSVAMADDSLWKPLNYQILLK	1xCarbamidomethyl [C5]; 2xLabel:13C(6)15N(2) [K20; K29]	1.49706e-11	5.9741e-05	1	2	1	Q5T3Q7	0	3400.81	High	2.25e-05	1.423e-13	4.49
FALSE	High	ILAPCKLETVGWQLNLQMAHSAQAK	1xCarbamidomethyl [C5]; 2xLabel:13C(6)15N(2) [K6; K25]	0.0280796	0.00144151	1	2	1	D6RJ90	1	2823.5	High	0.0006294	0.007232	2.87
FALSE	High	TIIFCETKK	1xCarbamidomethyl [C5]; 2xLabel:13C(6)15N(2) [K8; K9]	0.023681	0.000905127	1	1	3	Q9NR30	1	1155.64	High	0.0004208	0.005921	1.92
FALSE	High	HGEVCPAGWKPGSDTIKPDVQK	1xCarbamidomethyl [C5]; 3xLabel:13C(6)15N(2) [K10; K17; K22]	5.78181e-12	5.9741e-05	1	2	4	Q06830	0	2430.23	High	2.25e-05	4.742e-14	5.17
FALSE	High	TKIDCDNLEQYFIQQGGGPDKK	1xCarbamidomethyl [C5]; 3xLabel:13C(6)15N(2) [K2; K21; K22]	1.56106e-10	5.9741e-05	1	3	2	Q92499	2	2578.27	High	2.25e-05	2.141e-12	4.21
FALSE	High	QKFMCEVQVEGYNYTGMGNSTNKK	1xCarbamidomethyl [C5]; 3xLabel:13C(6)15N(2) [K2; K23; K24]	2.75963e-11	5.9741e-05	1	1	6	Q08211	2	2837.31	High	2.25e-05	2.89e-13	4.3
FALSE	High	TIIFCETKKEAQELSQNSAIK	1xCarbamidomethyl [C5]; 3xLabel:13C(6)15N(2) [K8; K9; K21]	5.50582e-07	5.9741e-05	1	1	1	Q9NR30	2	2462.3	High	2.25e-05	2.654e-08	3.36
FALSE	High	MVILLCNLKPAK	1xCarbamidomethyl [C6]; 1xLabel:13C(6)15N(2) [K]	0.000924768	5.9741e-05	1	2	4	Q12904	0	1407.83	High	2.25e-05	0.0001397	1.79
FALSE	High	MKVELCSFSGYK	1xCarbamidomethyl [C6]; 1xLabel:13C(6)15N(2) [K]	0.000654152	5.9741e-05	1	3	5	P83731	1	1456.71	High	2.25e-05	9.427e-05	2.86
FALSE	High	KLSVACFYGGTPYGGQFER	1xCarbamidomethyl [C6]; 1xLabel:13C(6)15N(2) [K1]	1.03609e-12	5.9741e-05	1	1	2	Q9NR30	1	2145.03	High	2.25e-05	6.53e-15	4.48
FALSE	High	KLADQCTGLQGFLVFHSFGGGTGSGFTSLLMER	1xCarbamidomethyl [C6]; 1xLabel:13C(6)15N(2) [K1]	9.68265e-19	5.9741e-05	2	5	9	Q71U36; Q9BQE3	1	3526.73	High	2.25e-05	1.227e-16	9.83
FALSE	High	KTSTECASSTENSFVVSSSSVSNTTVAGTPPYPTSR	1xCarbamidomethyl [C6]; 1xLabel:13C(6)15N(2) [K1]	2.1584e-12	5.9741e-05	1	1	1	Q5UIP0	1	3731.74	High	2.25e-05	1.521e-14	3.07
FALSE	High	KLSDQCTGLQGFLVFHSFGGGTGSGFTSLLMER	1xCarbamidomethyl [C6]; 1xLabel:13C(6)15N(2) [K1]	5.57788e-20	5.9741e-05	1	4	4	P68366	1	3542.73	High	2.25e-05	6.601e-17	8.11
FALSE	High	TLAEVCLGQK	1xCarbamidomethyl [C6]; 1xLabel:13C(6)15N(2) [K10]	0.044721	0.00241951	1	1	2	Q14126	0	1126.6	High	0.001074	0.01243	1.28
FALSE	High	SMSVYCTPNKPSR	1xCarbamidomethyl [C6]; 1xLabel:13C(6)15N(2) [K10]	3.63744e-07	5.9741e-05	1	2	3	P16615	0	1534.72	High	2.25e-05	1.643e-08	3.71
FALSE	High	MLFWACSTNKPEGYR	1xCarbamidomethyl [C6]; 1xLabel:13C(6)15N(2) [K10]	1.75032e-11	5.9741e-05	1	1	13	Q96CS3	0	1867.87	High	2.25e-05	1.704e-13	4.8
FALSE	High	HGELWCAVSK	1xCarbamidomethyl [C6]; 1xLabel:13C(6)15N(2) [K10]	3.5399e-07	5.9741e-05	1	1	1	O94906	0	1194.58	High	2.25e-05	1.593e-08	2.62
FALSE	High	LLMNSCSEDKYVTSAYQWMVPFLHR	1xCarbamidomethyl [C6]; 1xLabel:13C(6)15N(2) [K10]	0.00120493	5.9741e-05	1	2	3	A2RRP1	1	3083.47	High	2.25e-05	0.0001907	3.87
FALSE	High	YYYQGCASWK	1xCarbamidomethyl [C6]; 1xLabel:13C(6)15N(2) [K10]	0.00085824	5.9741e-05	1	1	5	Q9H0D6	0	1333.58	High	2.25e-05	0.0001283	1.09
FALSE	High	WFPAVCAHSK	1xCarbamidomethyl [C6]; 1xLabel:13C(6)15N(2) [K10]	0.00154861	5.9741e-05	1	3	2	P55265	0	1210.59	High	2.25e-05	0.0002547	2.22
FALSE	High	TTQFSCTLGEKFEETTADGR	1xCarbamidomethyl [C6]; 1xLabel:13C(6)15N(2) [K11]	4.2389e-10	5.9741e-05	1	2	1	I6L8B7	1	2286.04	High	2.25e-05	6.742e-12	4.68
FALSE	High	HVINMCLNVIK	1xCarbamidomethyl [C6]; 1xLabel:13C(6)15N(2) [K11]	5.57508e-08	5.9741e-05	1	6	1	Q13098	0	1348.73	High	2.25e-05	1.889e-09	2.81
FALSE	High	TYHYHCALHDK	1xCarbamidomethyl [C6]; 1xLabel:13C(6)15N(2) [K11]	4.08733e-06	5.9741e-05	1	3	6	A0A0D9SGE8	0	1452.66	High	2.25e-05	2.693e-07	2.31
FALSE	High	SFGSTCQLSEK	1xCarbamidomethyl [C6]; 1xLabel:13C(6)15N(2) [K11]	4.00908e-05	5.9741e-05	1	1	2	P11388	0	1251.58	High	2.25e-05	3.742e-06	2.89
FALSE	High	SYSYVCGISSK	1xCarbamidomethyl [C6]; 1xLabel:13C(6)15N(2) [K11]	0.000667613	5.9741e-05	1	1	1	P49915	0	1258.59	High	2.25e-05	9.602e-05	2.46
FALSE	High	GLIVYCVTSPK	1xCarbamidomethyl [C6]; 1xLabel:13C(6)15N(2) [K11]	8.81795e-05	5.9741e-05	1	3	2	A0A5F9ZHG7	0	1244.68	High	2.25e-05	9.313e-06	2.32
FALSE	High	TTQFSCTLGEK	1xCarbamidomethyl [C6]; 1xLabel:13C(6)15N(2) [K11]	0.0261303	0.00123848	1	2	1	I6L8B7	0	1279.61	High	0.0005448	0.006659	1.26
FALSE	High	TYHYHCGVQDK	1xCarbamidomethyl [C6]; 1xLabel:13C(6)15N(2) [K11]	4.21479e-09	5.9741e-05	1	3	1	A0A0D9SGE8	0	1415.63	High	2.25e-05	9.615e-11	3.72
FALSE	High	FILLACDGLFK	1xCarbamidomethyl [C6]; 1xLabel:13C(6)15N(2) [K11]	0.00530455	0.000248149	1	3	1	Q9H0C8	0	1304.72	High	0.0001138	0.001049	1.8
FALSE	High	HLTLACHYDSK	1xCarbamidomethyl [C6]; 1xLabel:13C(6)15N(2) [K11]	6.13821e-07	5.9741e-05	1	1	2	Q9NXS2	0	1352.65	High	2.25e-05	3.013e-08	3.62
FALSE	High	LPVITCYADAKPGLQTHGFIIR	1xCarbamidomethyl [C6]; 1xLabel:13C(6)15N(2) [K11]	0.000118907	5.9741e-05	1	2	1	Q14690	0	2478.34	High	2.25e-05	1.309e-05	4
FALSE	High	TAGTICLETFKDFPQMGR	1xCarbamidomethyl [C6]; 1xLabel:13C(6)15N(2) [K11]	2.11715e-11	5.9741e-05	1	3	3	P15170	1	2080.01	High	2.25e-05	2.127e-13	4.57
FALSE	High	GMIFVCSATHK	1xCarbamidomethyl [C6]; 1xLabel:13C(6)15N(2) [K11]	0.000129008	5.9741e-05	1	1	5	Q15393	0	1258.62	High	2.25e-05	1.444e-05	1.72
FALSE	High	TLHYECIVLVK	1xCarbamidomethyl [C6]; 1xLabel:13C(6)15N(2) [K11]	7.54215e-05	5.9741e-05	1	5	2	A6NFX8	0	1382.76	High	2.25e-05	7.754e-06	2.01
FALSE	High	LLDIACWIHHK	1xCarbamidomethyl [C6]; 1xLabel:13C(6)15N(2) [K11]	9.82084e-06	5.9741e-05	1	12	4	A0A1B0GVD5	0	1413.76	High	2.25e-05	7.381e-07	2.43
FALSE	High	TYHYHCALHDKAQIR	1xCarbamidomethyl [C6]; 1xLabel:13C(6)15N(2) [K11]	3.01368e-05	5.9741e-05	1	3	3	A0A0D9SGE8	1	1920.94	High	2.25e-05	2.702e-06	3.18
FALSE	High	SSTETCYSAIPK	1xCarbamidomethyl [C6]; 1xLabel:13C(6)15N(2) [K12]	0.00114904	5.9741e-05	1	3	2	O75369	0	1351.63	High	2.25e-05	0.0001799	2.03
FALSE	High	VQLTTCIHHIIK	1xCarbamidomethyl [C6]; 1xLabel:13C(6)15N(2) [K12]	8.81795e-05	5.9741e-05	1	2	1	O95373	0	1470.83	High	2.25e-05	9.274e-06	1.94
FALSE	High	SLNYWCNLLGMK	1xCarbamidomethyl [C6]; 1xLabel:13C(6)15N(2) [K12]	7.1431e-05	5.9741e-05	1	3	1	I3L3Q4	0	1506.73	High	2.25e-05	7.278e-06	2.53
FALSE	High	QNLQICVQVASK	1xCarbamidomethyl [C6]; 1xLabel:13C(6)15N(2) [K12]	0.00034549	5.9741e-05	2	4	5	A0A087WVQ6; P53675	0	1395.75	High	2.25e-05	4.499e-05	2.01
FALSE	High	VFNLFCLYGNIEK	1xCarbamidomethyl [C6]; 1xLabel:13C(6)15N(2) [K13]	2.14324e-06	5.9741e-05	1	4	5	Q8WVV9	0	1624.83	High	2.25e-05	1.276e-07	3.6
FALSE	High	GLLPGCVYHVQLK	1xCarbamidomethyl [C6]; 1xLabel:13C(6)15N(2) [K13]	0.00154861	5.9741e-05	1	9	2	Q5JPE7	0	1491.82	High	2.25e-05	0.0002544	1.79
FALSE	High	RNQSFCPTVNLDKLWTLVSEQTR	1xCarbamidomethyl [C6]; 1xLabel:13C(6)15N(2) [K13]	1.52749e-05	5.9741e-05	1	3	2	E9PLL6	2	2800.43	High	2.25e-05	1.231e-06	5.1
FALSE	High	NSASWCVEWFNTK	1xCarbamidomethyl [C6]; 1xLabel:13C(6)15N(2) [K13]	1.33194e-06	5.9741e-05	1	1	3	Q14258	0	1636.73	High	2.25e-05	7.348e-08	3.48
FALSE	High	VFNVFCLYGNVEK	1xCarbamidomethyl [C6]; 1xLabel:13C(6)15N(2) [K13]	1.61854e-08	5.9741e-05	2	5	12	A0A3B3ITJ4; P14866	0	1596.8	High	2.25e-05	4.534e-10	3.6
FALSE	High	GMLENCILLSLFAK	1xCarbamidomethyl [C6]; 1xLabel:13C(6)15N(2) [K14]	2.18738e-06	5.9741e-05	1	7	2	F5H5T6	0	1616.86	High	2.25e-05	1.303e-07	3.52
FALSE	High	TMMVNCHAHFWTTK	1xCarbamidomethyl [C6]; 1xLabel:13C(6)15N(2) [K14]	2.12873e-06	5.9741e-05	1	1	3	Q8IZV5	0	1771.8	High	2.25e-05	1.263e-07	3.64
FALSE	High	APNYSCVMTGSWDK	1xCarbamidomethyl [C6]; 1xLabel:13C(6)15N(2) [K14]	7.83093e-08	5.9741e-05	1	3	1	P78406	0	1623.7	High	2.25e-05	2.79e-09	4.15
FALSE	High	TSESLCQNNMVILK	1xCarbamidomethyl [C6]; 1xLabel:13C(6)15N(2) [K14]	2.37323e-06	5.9741e-05	1	2	2	O14980	0	1644.82	High	2.25e-05	1.429e-07	2.9
FALSE	High	IGRNECVVVIRVDK	1xCarbamidomethyl [C6]; 1xLabel:13C(6)15N(2) [K14]	9.7641e-05	5.9741e-05	1	3	2	P05198	2	1664.94	High	2.25e-05	1.05e-05	2.53
FALSE	High	WSSLACNIALDAVK	1xCarbamidomethyl [C6]; 1xLabel:13C(6)15N(2) [K14]	5.77405e-07	5.9741e-05	1	6	4	P49368	0	1555.8	High	2.25e-05	2.798e-08	2.27
FALSE	High	FQYLLCVLSYDPTKHPGPPFYVPHAEIER	1xCarbamidomethyl [C6]; 1xLabel:13C(6)15N(2) [K14]	4.97893e-12	5.9741e-05	1	1	6	P51580	1	3481.75	High	2.25e-05	4.011e-14	7.55
FALSE	High	AIANECQANFISIK	1xCarbamidomethyl [C6]; 1xLabel:13C(6)15N(2) [K14]	1.53624e-06	5.9741e-05	1	1	1	P55072	0	1586.81	High	2.25e-05	8.671e-08	3.06
FALSE	High	SFTASCPVSAFVPK	1xCarbamidomethyl [C6]; 1xLabel:13C(6)15N(2) [K14]	3.51975e-06	5.9741e-05	1	1	2	Q6P587	0	1505.75	High	2.25e-05	2.255e-07	3.21
FALSE	High	AGGSLCHILAAAYK	1xCarbamidomethyl [C6]; 1xLabel:13C(6)15N(2) [K14]	7.09473e-05	5.9741e-05	1	3	1	Q8TAQ2	0	1439.76	High	2.25e-05	7.249e-06	1.57
FALSE	High	WILHNCIIYNGGNHK	1xCarbamidomethyl [C6]; 1xLabel:13C(6)15N(2) [K15]	0.00708666	0.00030385	1	5	4	A0A087WYS3	0	1846.93	High	0.0001639	0.00147	2.94
FALSE	High	TLEPICDADPSALAK	1xCarbamidomethyl [C6]; 1xLabel:13C(6)15N(2) [K15]	2.32534e-06	5.9741e-05	1	2	1	Q5T8P6	0	1608.8	High	2.25e-05	1.403e-07	2.68
FALSE	High	YFTVTCYSGYGDDEKGFYTVYR	1xCarbamidomethyl [C6]; 1xLabel:13C(6)15N(2) [K15]	1.36268e-10	5.9741e-05	1	1	2	Q5F1R6	1	2699.18	High	2.25e-05	1.829e-12	5.21
FALSE	High	GFGFVCFSSPEEATK	1xCarbamidomethyl [C6]; 1xLabel:13C(6)15N(2) [K15]	1.59669e-08	5.9741e-05	2	12	7	Q13310; A0A087WTT1	0	1670.76	High	2.25e-05	4.443e-10	4.27
FALSE	High	TQAIVCQQLDLTHLK	1xCarbamidomethyl [C6]; 1xLabel:13C(6)15N(2) [K15]	1.13027e-07	5.9741e-05	1	3	2	P61221	0	1775.96	High	2.25e-05	4.272e-09	2.25
FALSE	High	TFDRFCGLMVQLLHK	1xCarbamidomethyl [C6]; 1xLabel:13C(6)15N(2) [K15]	6.60022e-09	5.9741e-05	1	4	1	Q92979	1	1872.97	High	2.25e-05	1.607e-10	4.41
FALSE	High	SDAYYCTGDVTAWTK	1xCarbamidomethyl [C6]; 1xLabel:13C(6)15N(2) [K15]	1.04289e-06	5.9741e-05	1	1	4	P09874	0	1745.76	High	2.25e-05	5.561e-08	3.95
FALSE	High	TQAIVCQQLDLTHLKER	1xCarbamidomethyl [C6]; 1xLabel:13C(6)15N(2) [K15]	2.56926e-08	5.9741e-05	1	2	4	P61221	1	2061.1	High	2.25e-05	7.719e-10	3.88
FALSE	High	LVEALCAEHQINLIK	1xCarbamidomethyl [C6]; 1xLabel:13C(6)15N(2) [K15]	0.000937406	5.9741e-05	1	1	1	P25398	0	1758.97	High	2.25e-05	0.0001428	1.73
FALSE	High	LQVIVCSATLHSFDVK	1xCarbamidomethyl [C6]; 1xLabel:13C(6)15N(2) [K16]	2.21732e-06	5.9741e-05	1	3	2	Q92499	0	1824.98	High	2.25e-05	1.327e-07	2.58
FALSE	High	ISSAACGYGFTLLSSK	1xCarbamidomethyl [C6]; 1xLabel:13C(6)15N(2) [K16]	0.00368392	0.000186045	1	1	1	Q96I51	0	1669.83	High	9.689e-05	0.000692	1.41
FALSE	High	GAGPGCYLAGSLTLSK	1xCarbamidomethyl [C6]; 1xLabel:13C(6)15N(2) [K16]	0.00292725	0.000186045	1	5	1	A0A494C1B8	0	1559.8	High	8.361e-05	0.0005285	1.53
FALSE	High	AYHLLCLNLTQPPYGK	1xCarbamidomethyl [C6]; 1xLabel:13C(6)15N(2) [K16]	0.000403908	5.9741e-05	1	1	1	Q9BZ95	0	1895.99	High	2.25e-05	5.389e-05	2.58
FALSE	High	HIVVSCAAGVTISSVEK	1xCarbamidomethyl [C6]; 1xLabel:13C(6)15N(2) [K17]	0.000112616	5.9741e-05	1	6	2	Q96C36	0	1764.94	High	2.25e-05	1.234e-05	2.97
FALSE	High	GVYQFCFSNEFSTFSHK	1xCarbamidomethyl [C6]; 1xLabel:13C(6)15N(2) [K17]	1.05831e-05	5.9741e-05	1	3	3	Q9Y3Q3	0	2092.93	High	2.25e-05	8.072e-07	1.97
FALSE	High	TVNQQCQNTVVLWENTK	1xCarbamidomethyl [C6]; 1xLabel:13C(6)15N(2) [K17]	8.91019e-08	5.9741e-05	1	3	2	Q8WXH0	0	2070.02	High	2.25e-05	3.242e-09	2.61
FALSE	High	VFIWTCDDASSNTWSPK	1xCarbamidomethyl [C6]; 1xLabel:13C(6)15N(2) [K17]	1.7661e-09	5.9741e-05	1	2	2	A8MXL6	0	2021.92	High	2.25e-05	3.523e-11	3.69
FALSE	High	QLYGYCPSWALNWEYRK	1xCarbamidomethyl [C6]; 1xLabel:13C(6)15N(2) [K17]	0.0103209	0.000358759	1	3	1	H0Y9C1	1	2242.06	High	0.0001773	0.002266	2.24
FALSE	High	FGDYQCNSAMGISQMLK	1xCarbamidomethyl [C6]; 1xLabel:13C(6)15N(2) [K17]	7.20983e-09	5.9741e-05	1	1	4	P54136	0	1957.87	High	2.25e-05	1.788e-10	3.71
FALSE	High	HIVVSCAAGVTISSVEKK	1xCarbamidomethyl [C6]; 1xLabel:13C(6)15N(2) [K18]	0.0183074	0.000687401	1	4	2	Q96C36	1	1893.04	High	0.00033	0.004402	2.31
FALSE	High	MMILYCTLLASAQSEAEKER	1xCarbamidomethyl [C6]; 1xLabel:13C(6)15N(2) [K18]	2.12231e-15	5.9741e-05	1	2	6	O75643	1	2352.15	High	2.25e-05	6.508e-16	6.33
FALSE	High	TTAGLCLLTWGGHWLYGK	1xCarbamidomethyl [C6]; 1xLabel:13C(6)15N(2) [K18]	2.43066e-09	5.9741e-05	1	7	4	A0A3B3ISZ0	0	2042.04	High	2.25e-05	5.064e-11	3.87
FALSE	High	AFGYVCGGEGQHQFFAIK	1xCarbamidomethyl [C6]; 1xLabel:13C(6)15N(2) [K18]	8.74939e-06	5.9741e-05	1	1	1	P98082	0	2023.96	High	2.25e-05	6.454e-07	2.51
FALSE	High	SDIYVCMISFAHNVAAQGK	1xCarbamidomethyl [C6]; 1xLabel:13C(6)15N(2) [K19]	1.68039e-11	5.9741e-05	1	1	7	P50395	0	2119.02	High	2.25e-05	1.637e-13	5.74
FALSE	High	SDIYVCMISYAHNVAAQGK	1xCarbamidomethyl [C6]; 1xLabel:13C(6)15N(2) [K19]	9.75433e-06	5.9741e-05	1	1	1	P31150	0	2135.01	High	2.25e-05	7.3e-07	1.84
FALSE	High	TLASVCALLVWHPAGPGEK	1xCarbamidomethyl [C6]; 1xLabel:13C(6)15N(2) [K19]	2.11658e-05	5.9741e-05	1	1	2	Q66K74	0	2014.07	High	2.25e-05	1.795e-06	3.87
FALSE	High	EWNVICITDVVYNHTAANSK	1xCarbamidomethyl [C6]; 1xLabel:13C(6)15N(2) [K20]	6.98418e-07	5.9741e-05	1	1	1	P35573	0	2342.13	High	2.25e-05	3.501e-08	2.24
FALSE	High	SAGVQCFGPTAEAAQLESSKR	1xCarbamidomethyl [C6]; 1xLabel:13C(6)15N(2) [K20]	1.60758e-08	5.9741e-05	1	6	3	P22102	1	2202.07	High	2.25e-05	4.506e-10	3.55
FALSE	High	WVHIVCALYVPGVAFGDIDK	1xCarbamidomethyl [C6]; 1xLabel:13C(6)15N(2) [K20]	9.281e-08	5.9741e-05	1	3	1	A0A0U1RRH6	0	2267.18	High	2.25e-05	3.403e-09	5.9
FALSE	High	TYILTCEHDVLRDDGIMYAK	1xCarbamidomethyl [C6]; 1xLabel:13C(6)15N(2) [K20]	0.141914	0.00869568	1	3	1	A0A0R4J2G3	1	2421.17	High	0.003502	0.04869	1.4
FALSE	High	VGIFNCHGMGGNQVFSYTADK	1xCarbamidomethyl [C6]; 1xLabel:13C(6)15N(2) [K21]	0.000149808	5.9741e-05	1	1	2	Q8IUC8	0	2310.05	High	2.25e-05	1.712e-05	2.11
FALSE	High	SITFLCGDAGPLAVAAVLYHK	1xCarbamidomethyl [C6]; 1xLabel:13C(6)15N(2) [K21]	4.51722e-14	5.9741e-05	1	2	11	O43813	0	2211.17	High	2.25e-05	1.263e-15	7.36
FALSE	High	NLNTLCWAIGSISGAMHEEDEKR	1xCarbamidomethyl [C6]; 1xLabel:13C(6)15N(2) [K22]	2.67978e-13	5.9741e-05	1	1	1	O14980	1	2639.24	High	2.25e-05	1.857e-15	6.37
FALSE	High	EPLGVCVGIGAWNYPFQIASWK	1xCarbamidomethyl [C6]; 1xLabel:13C(6)15N(2) [K22]	3.13909e-05	5.9741e-05	1	1	1	P49189	0	2500.26	High	2.25e-05	2.832e-06	4.97
FALSE	High	LFDSICNNKWFTDTSIILFLNKK	1xCarbamidomethyl [C6]; 1xLabel:13C(6)15N(2) [K23]	0.00472977	0.000186045	1	3	1	P04899	2	2825.48	High	9.689e-05	0.0009227	2.73
FALSE	High	NLGNSCYLNSVVQVLFSIPDFQRK	1xCarbamidomethyl [C6]; 1xLabel:13C(6)15N(2) [K24]	0.0307633	0.00144151	1	1	1	P45974	1	2806.44	High	0.0006294	0.008005	4.81
FALSE	High	ALGANCIFLNITNSELFILSTTEAPVKR	1xCarbamidomethyl [C6]; 1xLabel:13C(6)15N(2) [K27]	5.31609e-08	5.9741e-05	1	1	1	P51116	1	3100.66	High	2.25e-05	1.785e-09	3.03
FALSE	High	QMGYQCFVSFFDLRDPSQIDNNEPYMK	1xCarbamidomethyl [C6]; 1xLabel:13C(6)15N(2) [K27]	0.0241525	0.00101838	1	1	1	Q13347	1	3337.48	High	0.0004524	0.006068	1.56
FALSE	High	TFKEICAVSR	1xCarbamidomethyl [C6]; 1xLabel:13C(6)15N(2) [K3]	0.00341993	0.000186045	1	3	5	Q00403	1	1218.64	High	9.689e-05	0.000635	2.24
FALSE	High	SVDYPCLLRPSYVLSGSAMNVVFSEDEMKK	1xCarbamidomethyl [C6]; 1xLabel:13C(6)15N(2) [K30]	0.000623789	5.9741e-05	1	2	3	P31327	1	3429.66	High	2.25e-05	8.875e-05	4.94
FALSE	High	SGGGSCGGGGSYSASSSSSAAAAAGAAVLPVK	1xCarbamidomethyl [C6]; 1xLabel:13C(6)15N(2) [K32]	0.00017634	5.9741e-05	1	2	1	Q15022	0	2694.25	High	2.25e-05	2.077e-05	2.5
FALSE	High	WVHIVCALYVPGVAFGDIDKLRPVTLTEMNYSK	1xCarbamidomethyl [C6]; 1xLabel:13C(6)15N(2) [K33]	0.00117267	5.9741e-05	1	3	1	A0A0U1RRH6	1	3799.98	High	2.25e-05	0.0001837	5.35
FALSE	High	TGIKECQYQFR	1xCarbamidomethyl [C6]; 1xLabel:13C(6)15N(2) [K4]	1.738e-05	5.9741e-05	1	2	4	P41221	1	1437.7	High	2.25e-05	1.428e-06	3.48
FALSE	High	SLEKVCADLIR	1xCarbamidomethyl [C6]; 1xLabel:13C(6)15N(2) [K4]	0.0309641	0.00144151	1	2	1	P60866	1	1311.72	High	0.0006294	0.008087	1.05
FALSE	High	TIDAGCKPYMAPER	1xCarbamidomethyl [C6]; 1xLabel:13C(6)15N(2) [K7]	2.30959e-06	5.9741e-05	1	1	4	P52564	0	1616.77	High	2.25e-05	1.385e-07	2.19
FALSE	High	TMDAGCKPYMAPER	1xCarbamidomethyl [C6]; 1xLabel:13C(6)15N(2) [K7]	1.65727e-05	5.9741e-05	1	1	4	P46734	0	1634.72	High	2.25e-05	1.355e-06	2.34
FALSE	High	YLLWYCK	1xCarbamidomethyl [C6]; 1xLabel:13C(6)15N(2) [K7]	0.009652	0.000358759	1	3	3	Q14202	0	1053.53	High	0.0001773	0.002096	1.65
FALSE	High	ITVAWCK	1xCarbamidomethyl [C6]; 1xLabel:13C(6)15N(2) [K7]	0.0569028	0.00305886	1	1	1	P11387	0	885.474	High	0.001404	0.01643	1.7
FALSE	High	LFAQQCK	1xCarbamidomethyl [C6]; 1xLabel:13C(6)15N(2) [K7]	0.103709	0.00621534	1	6	1	Q13423	0	902.464	High	0.002507	0.03331	1.15
FALSE	High	YAYYVCYK	1xCarbamidomethyl [C6]; 1xLabel:13C(6)15N(2) [K8]	0.0254543	0.00123848	1	4	1	A0A499FJI4	0	1137.52	High	0.0005448	0.006429	0.95
FALSE	High	HNAAFCYK	1xCarbamidomethyl [C6]; 1xLabel:13C(6)15N(2) [K8]	0.00330624	0.000186045	1	2	1	Q00796	0	1018.47	High	9.689e-05	0.0006074	2.12
FALSE	High	FLYLYCSK	1xCarbamidomethyl [C6]; 1xLabel:13C(6)15N(2) [K8]	0.00118869	5.9741e-05	1	1	3	Q96BY7	0	1101.55	High	2.25e-05	0.0001866	1.91
FALSE	High	HFLIECTPK	1xCarbamidomethyl [C6]; 1xLabel:13C(6)15N(2) [K9]	7.68961e-06	5.9741e-05	1	1	2	Q68CZ2	0	1152.6	High	2.25e-05	5.557e-07	2.7
FALSE	High	WYHPGCFVK	1xCarbamidomethyl [C6]; 1xLabel:13C(6)15N(2) [K9]	0.00138938	5.9741e-05	1	1	9	P09874	0	1201.57	High	2.25e-05	0.000224	2.48
FALSE	High	TLLVNCQNK	1xCarbamidomethyl [C6]; 1xLabel:13C(6)15N(2) [K9]	0.00509417	0.000186045	1	3	1	Q8TC07	0	1097.59	High	9.689e-05	0.001004	1.31
FALSE	High	LAVTVCINKIDR	1xCarbamidomethyl [C6]; 1xLabel:13C(6)15N(2) [K9]	9.43794e-05	5.9741e-05	1	1	6	Q15029	1	1409.8	High	2.25e-05	1.006e-05	2.74
FALSE	High	VMYGFCSVK	1xCarbamidomethyl [C6]; 1xLabel:13C(6)15N(2) [K9]	0.0594594	0.00341631	1	3	1	D6RFI1	0	1098.52	High	0.001488	0.01723	1.33
FALSE	High	AFFIICTSK	1xCarbamidomethyl [C6]; 1xLabel:13C(6)15N(2) [K9]	0.00737851	0.00030385	1	1	3	O15085	0	1094.58	High	0.0001639	0.001543	2.28
FALSE	High	TYSQDCSFK	1xCarbamidomethyl [C6]; 1xLabel:13C(6)15N(2) [K9]	0.0133947	0.000462961	1	3	1	Q86U86	0	1143.49	High	0.000237	0.003055	1.67
FALSE	High	LIPDGCGVK	1xCarbamidomethyl [C6]; 1xLabel:13C(6)15N(2) [K9]	0.0898279	0.0052254	1	4	2	P27635	0	966.517	High	0.00215	0.02806	1.44
FALSE	High	TVLIACNVK	1xCarbamidomethyl [C6]; 1xLabel:13C(6)15N(2) [K9]	0.00247159	0.000129145	1	3	11	P25205	0	1025.59	High	4.268e-05	0.0004349	2.18
FALSE	High	MGVPYCIIK	1xCarbamidomethyl [C6]; 1xLabel:13C(6)15N(2) [K9]	0.00145693	5.9741e-05	1	2	3	P62424	0	1088.57	High	2.25e-05	0.0002361	1.84
FALSE	High	GGVFVCLWK	1xCarbamidomethyl [C6]; 1xLabel:13C(6)15N(2) [K9]	0.107461	0.00664652	1	5	1	F5GZR7	0	1073.57	High	0.002695	0.03479	0.84
FALSE	High	AVYFACYSK	1xCarbamidomethyl [C6]; 1xLabel:13C(6)15N(2) [K9]	0.0147044	0.000462961	1	1	4	Q9BSK2	0	1116.53	High	0.000237	0.003411	1.64
FALSE	High	KLADQCTGLQGFLVFHSFGGGTGSGFTSLLMER	1xCarbamidomethyl [C6]; 1xOxidation [M31]; 1xLabel:13C(6)15N(2) [K1]	9.99044e-09	5.9741e-05	2	5	2	Q71U36; Q9BQE3	1	3542.73	High	2.25e-05	2.604e-10	6.82
FALSE	High	KLSLLCIDFNK	1xCarbamidomethyl [C6]; 2xLabel:13C(6)15N(2) [K1; K11]	0.116676	0.00719967	1	3	1	P52888	1	1366.77	High	0.002911	0.03847	1.88
FALSE	High	KAVIFCLSADKK	1xCarbamidomethyl [C6]; 2xLabel:13C(6)15N(2) [K1; K11]	0.010252	0.000358759	1	2	3	F6RFD5	2	1395.8	High	0.0001773	0.002247	2.6
FALSE	High	KYEDICPSTHNMDVPNIKR	1xCarbamidomethyl [C6]; 2xLabel:13C(6)15N(2) [K1; K18]	0.148475	0.00948434	1	8	1	C9J7B5	2	2333.13	High	0.003749	0.05154	1.74
FALSE	High	TTQFSCTLGEKFEETTADGRK	1xCarbamidomethyl [C6]; 2xLabel:13C(6)15N(2) [K11; K21]	2.78756e-08	5.9741e-05	1	2	5	I6L8B7	2	2422.15	High	2.25e-05	8.483e-10	4.1
FALSE	High	VMITHCNLNEFKEWQYFK	1xCarbamidomethyl [C6]; 2xLabel:13C(6)15N(2) [K12; K18]	0.00302796	0.000186045	1	3	2	Q86SF2	1	2403.16	High	9.689e-05	0.0005511	2.21
FALSE	High	ILSLICNSSSEKPTVQQLQILWK	1xCarbamidomethyl [C6]; 2xLabel:13C(6)15N(2) [K12; K23]	3.10096e-10	5.9741e-05	1	3	2	Q9Y263	0	2701.49	High	2.25e-05	4.716e-12	4.92
FALSE	High	LVEALCAEHQINLIKVDDNK	1xCarbamidomethyl [C6]; 2xLabel:13C(6)15N(2) [K15; K20]	3.86685e-07	5.9741e-05	1	1	2	P25398	1	2338.24	High	2.25e-05	1.77e-08	2.87
FALSE	High	LVEALCAEHQINLIKVDDNKK	1xCarbamidomethyl [C6]; 2xLabel:13C(6)15N(2) [K15; K20]	3.98193e-05	5.9741e-05	1	1	2	P25398	2	2466.34	High	2.25e-05	3.73e-06	2.86
FALSE	High	SQETECTYFSTPLLLGKK	1xCarbamidomethyl [C6]; 2xLabel:13C(6)15N(2) [K17; K18]	4.50001e-05	5.9741e-05	1	2	1	P40926	1	2118.08	High	2.25e-05	4.275e-06	2.8
FALSE	High	HIVVSCAAGVTISSIEKK	1xCarbamidomethyl [C6]; 2xLabel:13C(6)15N(2) [K17; K18]	9.29112e-07	5.9741e-05	1	10	3	E2QRB3	1	1915.07	High	2.25e-05	4.863e-08	2.94
FALSE	High	HIVVSCAAGVTISSVEKK	1xCarbamidomethyl [C6]; 2xLabel:13C(6)15N(2) [K17; K18]	4.02878e-13	5.9741e-05	1	4	5	Q96C36	1	1901.05	High	2.25e-05	2.197e-15	6.4
FALSE	High	MKVELCSFSGYK	1xCarbamidomethyl [C6]; 2xLabel:13C(6)15N(2) [K2; K12]	2.24521e-07	5.9741e-05	1	3	12	P83731	1	1464.72	High	2.25e-05	9.446e-09	3.66
FALSE	High	DKADFCIIHYAGK	1xCarbamidomethyl [C6]; 2xLabel:13C(6)15N(2) [K2; K13]	0.00226333	0.000129145	2	2	1	P35580; P35579	1	1553.78	High	4.268e-05	0.0003924	1.28
FALSE	High	GKTIECISLIGLAVGK	1xCarbamidomethyl [C6]; 2xLabel:13C(6)15N(2) [K2; K16]	0.000241032	5.9741e-05	1	2	1	H0Y8C6	1	1674.98	High	2.25e-05	2.98e-05	2.97
FALSE	High	WVHIVCALYVPGVAFGDIDKLRPVTLTEMNYSK	1xCarbamidomethyl [C6]; 2xLabel:13C(6)15N(2) [K20; K33]	0.000140922	5.9741e-05	1	3	2	A0A0U1RRH6	1	3807.99	High	2.25e-05	1.596e-05	5.14
FALSE	High	SVDYPCLLRPSYVLSGSAMNVVFSEDEMKKFLEEATR	1xCarbamidomethyl [C6]; 2xLabel:13C(6)15N(2) [K29; K30]	2.86749e-07	5.9741e-05	1	2	1	P31327	2	4284.1	High	2.25e-05	1.249e-08	6.6
FALSE	High	SVDYPCLLRPSYVLSGSAMNVVFSEDEMKK	1xCarbamidomethyl [C6]; 2xLabel:13C(6)15N(2) [K29; K30]	1.03722e-11	5.9741e-05	1	2	6	P31327	1	3437.68	High	2.25e-05	9.372e-14	5.05
FALSE	High	TLKEACDQHGPDLYPK	1xCarbamidomethyl [C6]; 2xLabel:13C(6)15N(2) [K3; K16]	0.104947	0.00641307	1	1	1	P36551	1	1887.92	High	0.002602	0.03383	1.56
FALSE	High	TTKIPCDSPQSDPVDTPTSTK	1xCarbamidomethyl [C6]; 2xLabel:13C(6)15N(2) [K3; K21]	0.00103083	5.9741e-05	1	1	1	P46013	1	2291.1	High	2.25e-05	0.0001592	2.58
FALSE	High	YEKDYCWEYFLSSNTLQMLHNMK	1xCarbamidomethyl [C6]; 2xLabel:13C(6)15N(2) [K3; K23]	3.94649e-07	5.9741e-05	1	2	1	Q9H2U1	1	3016.36	High	2.25e-05	1.809e-08	4.3
FALSE	High	LVVVLCNLKPQK	1xCarbamidomethyl [C6]; 2xLabel:13C(6)15N(2) [K9; K12]	5.74118e-06	5.9741e-05	1	1	7	P54577	0	1426.88	High	2.25e-05	3.96e-07	3.55
FALSE	High	MVILLCNLKPAK	1xCarbamidomethyl [C6]; 2xLabel:13C(6)15N(2) [K9; K12]	1.08629e-06	5.9741e-05	1	2	6	Q12904	0	1415.84	High	2.25e-05	5.81e-08	3.02
FALSE	High	LFDSICNNKWFTDTSIILFLNKK	1xCarbamidomethyl [C6]; 2xLabel:13C(6)15N(2) [K9; K22]	2.42471e-05	5.9741e-05	1	3	4	P04899	2	2833.49	High	2.25e-05	2.103e-06	4.2
FALSE	High	MMILYCTLLASAQSEAEKER	1xCarbamidomethyl [C6]; 2xOxidation [M1; M2]; 1xLabel:13C(6)15N(2) [K18]	0.103095	0.00612042	1	2	1	O75643	1	2384.14	High	0.00248	0.03314	1.24
FALSE	High	KAVLFCLSEDKK	1xCarbamidomethyl [C6]; 3xLabel:13C(6)15N(2) [K1; K11; K12]	0.000287596	5.9741e-05	1	7	1	E9PK25	2	1461.82	High	2.25e-05	3.648e-05	3.32
FALSE	High	KAVIFCLSADKK	1xCarbamidomethyl [C6]; 3xLabel:13C(6)15N(2) [K1; K11; K12]	0.000996445	5.9741e-05	1	2	3	F6RFD5	2	1403.81	High	2.25e-05	0.0001532	3.41
FALSE	High	LVEALCAEHQINLIKVDDNKK	1xCarbamidomethyl [C6]; 3xLabel:13C(6)15N(2) [K15; K20; K21]	4.97225e-07	5.9741e-05	1	1	5	P25398	2	2474.35	High	2.25e-05	2.359e-08	4.85
FALSE	High	LFDSICNNKWFTETSIILFLNKK	1xCarbamidomethyl [C6]; 3xLabel:13C(6)15N(2) [K9; K22; K23]	0.010048	0.000358759	1	1	1	P08754	2	2855.52	High	0.0001773	0.002196	3.54
FALSE	High	LFDSICNNKWFTDTSIILFLNKK	1xCarbamidomethyl [C6]; 3xLabel:13C(6)15N(2) [K9; K22; K23]	1.51551e-06	5.9741e-05	1	3	4	P04899	2	2841.51	High	2.25e-05	8.517e-08	3.89
FALSE	High	TYELLNCDKHK	1xCarbamidomethyl [C7]; 1xLabel:13C(6)15N(2) [K]	5.85943e-06	5.9741e-05	1	4	2	Q92979	1	1428.7	High	2.25e-05	4.082e-07	3.84
FALSE	High	VIATFTCSGEKEVNLAVQNAK	1xCarbamidomethyl [C7]; 1xLabel:13C(6)15N(2) [K]	9.62266e-06	5.9741e-05	1	1	2	P49189	1	2287.18	High	2.25e-05	7.234e-07	2.56
FALSE	High	HVLHLVCNVK	1xCarbamidomethyl [C7]; 1xLabel:13C(6)15N(2) [K10]	0.0286351	0.00144151	1	3	1	H3BP08	0	1226.69	High	0.0006294	0.007404	1.57
FALSE	High	SLHDALCVVK	1xCarbamidomethyl [C7]; 1xLabel:13C(6)15N(2) [K10]	0.000211844	5.9741e-05	1	5	3	P17987	0	1149.62	High	2.25e-05	2.554e-05	1.68
FALSE	High	ALVVFGCISK	1xCarbamidomethyl [C7]; 1xLabel:13C(6)15N(2) [K10]	0.0123637	0.000462961	1	3	2	P21359	0	1101.62	High	0.000237	0.002798	1.51
FALSE	High	TAFVNSCYIK	1xCarbamidomethyl [C7]; 1xLabel:13C(6)15N(2) [K10]	0.000266889	5.9741e-05	1	1	2	Q9H9J2	0	1210.6	High	2.25e-05	3.341e-05	2.42
FALSE	High	TYASYYCMEK	1xCarbamidomethyl [C7]; 1xLabel:13C(6)15N(2) [K10]	0.00134306	5.9741e-05	1	3	1	Q5H9U9	0	1323.55	High	2.25e-05	0.0002149	1.19
FALSE	High	SLHDALCVVKR	1xCarbamidomethyl [C7]; 1xLabel:13C(6)15N(2) [K10]	8.3339e-07	5.9741e-05	1	5	4	P17987	1	1305.72	High	2.25e-05	4.272e-08	3.53
FALSE	High	YLDLHDCYLK	1xCarbamidomethyl [C7]; 1xLabel:13C(6)15N(2) [K10]	0.00920939	0.000358759	1	1	1	Q12874	0	1347.65	High	0.0001773	0.001988	1.42
FALSE	High	TLISEPCGIK	1xCarbamidomethyl [C7]; 1xLabel:13C(6)15N(2) [K10]	0.107461	0.00664652	1	1	1	O60678	0	1125.61	High	0.002695	0.03487	1.75
FALSE	High	VANLLLCMYAK	1xCarbamidomethyl [C7]; 1xLabel:13C(6)15N(2) [K11]	7.9015e-06	5.9741e-05	1	1	7	Q9Y2Q5	0	1303.7	High	2.25e-05	5.734e-07	2.6
FALSE	High	AMFVMNCSINKEEVLR	1xCarbamidomethyl [C7]; 1xLabel:13C(6)15N(2) [K11]	1.54672e-06	5.9741e-05	1	3	4	A0A087X060	1	1948.95	High	2.25e-05	8.727e-08	2.66
FALSE	High	TFVSGACDASSKLWDIR	1xCarbamidomethyl [C7]; 1xLabel:13C(6)15N(2) [K12]	3.40217e-06	5.9741e-05	1	2	1	Q9HAV0	1	1920.94	High	2.25e-05	2.174e-07	2.4
FALSE	High	TSAPITCELLNK	1xCarbamidomethyl [C7]; 1xLabel:13C(6)15N(2) [K12]	6.45092e-05	5.9741e-05	1	2	2	Q14204	0	1354.71	High	2.25e-05	6.484e-06	2.18
FALSE	High	SVTGGMCSVYLK	1xCarbamidomethyl [C7]; 1xLabel:13C(6)15N(2) [K12]	0.000307812	5.9741e-05	1	1	1	O00267	0	1309.64	High	2.25e-05	3.942e-05	1.77
FALSE	High	TLWIWECGITAK	1xCarbamidomethyl [C7]; 1xLabel:13C(6)15N(2) [K12]	7.48341e-06	5.9741e-05	1	2	8	P13489	0	1485.77	High	2.25e-05	5.399e-07	2.73
FALSE	High	IGLIQFCLSAPK	1xCarbamidomethyl [C7]; 1xLabel:13C(6)15N(2) [K12]	7.07975e-07	5.9741e-05	1	1	10	P50991	0	1354.76	High	2.25e-05	3.561e-08	3.77
[truncated: 8,375 more rows]

## Sheet: MS2100687_C1
Checked	Confidence	Sequence	Modifications	Qvality PEP	Qvality q-value	# Protein Groups	# Proteins	# PSMs	Master Protein Accessions	# Missed Cleavages	Theo. MH+ [Da]	Confidence (by Search Engine): Sequest HT	Percolator q-Value (by Search Engine): Sequest HT	Percolator PEP (by Search Engine): Sequest HT	XCorr (by Search Engine): Sequest HT
FALSE	High	LTDCVVMRDPASKR	1xCarbamidomethyl [C4]; 1xLabel:13C(6)15N(2)+Acetyl [K13]	0.0264555	0.0024342	1	10	1	A0A7I2V323	2	1697.86	High	0.002183	0.01769	2.74
FALSE	High	NVEAIGLLGGQK	1xAcetyl [K12]	0.0446318	0.0024342	1	1	1	O94782	0	1240.69	High	0.002183	0.03208	1.97
FALSE	High	NSNPALNDNLEKGLLKALK	1xLabel:13C(6)15N(2)+Acetyl [K16]	0.00266512	0.0024342	1	1	1	O00299	2	2102.17	High	0.002183	0.00131	2.03
FALSE	High	NSCLIKR	1xCarbamidomethyl [C3]; 1xLabel:13C(6)15N(2)+Acetyl [K6]	0.0275535	0.0024342	1	1	1	Q53R41	1	940.512	High	0.002183	0.01853	1.46
FALSE	High	MSSSPVNVKK	1xAcetyl [K9]; 1xMet-loss+Acetyl [N-Term]	0.036945	0.0024342	1	3	1	A0A1X7SBS1	1	1029.56	High	0.002183	0.02589	1.21
FALSE	High	MSILKIHAR	1xMet-loss+Acetyl [N-Term]; 1xLabel:13C(6)15N(2)+Acetyl [K5]	0.0124184	0.0024342	1	8	1	A0A2R8Y6G6	1	1029.63	High	0.002183	0.00751	1.57
FALSE	High	MSILKIHAR	1xAcetyl [K5]; 1xMet-loss+Acetyl [N-Term]	0.042862	0.0024342	1	8	2	A0A2R8Y6G6	1	1021.62	High	0.002183	0.03053	1.34
FALSE	High	MSIHFSSPVFTSR	1xMet-loss+Acetyl [N-Term]	0.0105952	0.0024342	1	1	1	P08729	0	1406.71	High	0.002183	0.006257	2.4
FALSE	High	MSAHLQWMVVR	1xMet-loss+Acetyl [N-Term]	0.000331165	0.0024342	1	4	1	H0YKD8	0	1268.66	High	0.002183	0.000123	1.06
FALSE	High	MQSNKTFNLEKQNHTPR	1xAcetyl [N-Term]; 2xLabel:13C(6)15N(2)+Acetyl [K5; K11]	1.75091e-05	0.0024342	1	14	1	A0A7I2V535	2	2215.09	High	0.002183	4.414e-06	1.82
FALSE	High	MPDPAKSAPAPK	1xMet-loss [N-Term]; 1xLabel:13C(6)15N(2)+Acetyl [K6]	0.00733603	0.0024342	1	3	1	Q93079	1	1128.61	High	0.002183	0.004118	1.4
FALSE	High	MPATEKDLAEDAPWKK	1xMet-loss [N-Term]; 1xLabel:13C(6)15N(2)+Acetyl [K6]	0.00844437	0.0024342	1	1	1	Q60FE5	2	1748.89	High	0.002183	0.004843	1.57
FALSE	High	MATVTATTKVPEIRDVTR	1xMet-loss+Acetyl [N-Term]; 1xLabel:13C(6)15N(2)+Acetyl [K9]	0.0285674	0.0024342	1	4	1	M0R0Z0	2	1950.07	High	0.002183	0.01934	0.88
FALSE	High	MASNVTNKTDPR	1xMet-loss+Acetyl [N-Term]; 1xLabel:13C(6)15N(2)+Acetyl [K8]	0.0301581	0.0024342	1	15	1	B4DSU6	1	1294.65	High	0.002183	0.02053	1.3
FALSE	High	MAKHHPDLIFCR	1xAcetyl [K3]; 1xCarbamidomethyl [C11]; 1xMet-loss+Acetyl [N-Term]	0.00660876	0.0024342	1	1	1	Q7RTV0	1	1477.74	High	0.002183	0.003673	1.82
FALSE	High	NVQQTVSAKGPPEKR	1xAcetyl [K14]	0.00041943	0.0024342	1	3	1	G3V4A5	2	1680.9	High	0.002183	0.0001609	2.24
FALSE	High	MAFKDTGKTPVEPEVAIHR	1xMet-loss [N-Term]; 2xLabel:13C(6)15N(2)+Acetyl [K4; K8]	3.07585e-05	0.0024342	1	3	2	P60866	2	2095.12	High	0.002183	8.346e-06	2.94
FALSE	High	MADSRDPASDQMQHWKEQR	1xMet-loss+Acetyl [N-Term]; 1xLabel:13C(6)15N(2)+Acetyl [K16]	0.0452376	0.0024342	1	1	1	P04040	2	2277.02	High	0.002183	0.0325	1.5
FALSE	High	IVHAFDMEDLGDKAVYCR	1xCarbamidomethyl [C17]; 1xLabel:13C(6)15N(2)+Acetyl [K13]	0.0263362	0.0024342	1	1	1	Q9NZ45	1	2189.02	High	0.002183	0.01761	1.05
FALSE	High	ITPVTVKAQTK	1xLabel:13C(6)15N(2)+Acetyl [K11]	0.0259815	0.0024342	1	4	1	A0A0A0MRM9	1	1235.74	High	0.002183	0.01732	1.12
FALSE	High	ISVYYNEATGGKYVPR	1xLabel:13C(6)15N(2)+Acetyl [K12]	0.0311263	0.0024342	1	2	1	Q5JP53	1	1866.95	High	0.002183	0.0213	1
FALSE	High	ISQSAPVKQPPPLAPQSPQGGVMGGSNSNQQQQMR	1xOxidation [M23]; 1xLabel:13C(6)15N(2)+Acetyl [K8]	0.0110368	0.0024342	1	2	1	H0YCI3	1	3695.81	High	0.002183	0.006563	1.16
FALSE	High	ISQSAPVKQPPPLAPQSPQGGVMGGSNSNQQQQMR	1xLabel:13C(6)15N(2)+Acetyl [K8]	0.000254441	0.0024342	1	2	2	H0YCI3	1	3679.82	High	0.002183	9.129e-05	2.45
FALSE	High	ISQSAPVKQPPPLAPQSPQGGVMGGSNSNQQQQMR	1xAcetyl [K8]	0.00381532	0.0024342	1	2	1	H0YCI3	1	3671.8	High	0.002183	0.00197	1.4
FALSE	High	LQKLESPVAH	1xLabel:13C(6)15N(2)+Acetyl [K3]	0.00388526	0.0024342	1	1	1	Q86TM6	1	1171.66	High	0.002183	0.002009	1.48
FALSE	High	LQDFKSFLLKDSETSQR	1xAcetyl [K5]	0.0331561	0.0024342	1	1	1	P34897	2	2084.07	High	0.002183	0.02288	1.03
FALSE	High	INVYYNEATGGKYVPR	1xLabel:13C(6)15N(2)+Acetyl [K12]	0.00933101	0.0024342	1	1	1	P68371	1	1893.96	High	0.002183	0.005411	1.51
FALSE	High	INVYYNEATGGKYVPR	1xAcetyl [K12]	0.0160079	0.0024342	1	1	1	P68371	1	1885.94	High	0.002183	0.009985	1.03
FALSE	High	LNVLEKSSPGHR	1xLabel:13C(6)15N(2)+Acetyl [K6]	0.014036	0.0024342	1	14	1	P29692	1	1386.76	High	0.002183	0.008613	0.75
FALSE	High	INVELSTKGQK	1xAcetyl [K11]	0.0278036	0.0024342	1	1	1	Q96PK6	1	1258.7	High	0.002183	0.01868	1.6
FALSE	High	IMATPEQVGKMK	1xOxidation [M2]; 1xLabel:13C(6)15N(2)+Acetyl [K10]	0.011188	0.0024342	1	2	1	B1AHC9	1	1398.72	High	0.002183	0.006662	1.21
FALSE	High	MAFKDTGKTPVEPEVAIHR	1xAcetyl [K8]; 1xMet-loss [N-Term]; 1xLabel:13C(6)15N(2)+Acetyl [K4]	0.0398848	0.0024342	1	3	1	P60866	2	2087.1	High	0.002183	0.02812	1.62
FALSE	High	NVQQTVSAKGPPEKR	1xLabel:13C(6)15N(2)+Acetyl [K14]	0.00173892	0.0024342	1	3	1	G3V4A5	2	1688.92	High	0.002183	0.0008076	2.79
FALSE	High	QAVLGAGLPISTPCTTINKVCASGMK	2xCarbamidomethyl [C14; C21]; 1xLabel:13C(6)15N(2)+Acetyl [K19]	0.000249859	0.0024342	1	6	1	A0A5F9ZHJ0	1	2724.4	High	0.002183	8.953e-05	1.74
FALSE	High	QLATKAAR	1xAcetyl [K5]	0.0137837	0.0024342	1	11	8	P84243	1	900.526	High	0.002183	0.008445	1.67
FALSE	High	YIGIVKQAGLER	1xLabel:13C(6)15N(2)+Acetyl [K6]	0.016826	0.0024342	1	1	1	P52597	1	1396.8	High	0.002183	0.01058	1.69
FALSE	High	YGLSPGPVTESTRPVYLKK	1xLabel:13C(6)15N(2)+Acetyl [K19]	0.0444317	0.0024342	1	1	2	Q9Y2U8	1	2142.17	High	0.002183	0.03193	0.75
FALSE	High	WGLGLDDEGSSQGEPQSKSPQESR	1xLabel:13C(6)15N(2)+Acetyl [K18]	0.0371118	0.0024342	1	1	1	Q92793	1	2624.2	High	0.002183	0.02593	0.96
FALSE	High	VVDSMDALDKVVQEREDALR	1xLabel:13C(6)15N(2)+Acetyl [K10]	0.0386473	0.0024342	1	1	1	Q9HD33	2	2338.18	High	0.002183	0.0272	1.52
FALSE	High	VLKQVHPDTGISSK	1xAcetyl [K3]	0.0198956	0.0024342	3	16	1	Q16778; Q93079; Q99880	1	1550.85	High	0.002183	0.0128	1.04
FALSE	High	VLGVPIIVQASQAEKNR	1xLabel:13C(6)15N(2)+Acetyl [K15]	0.00110905	0.0024342	1	4	1	Q14498	1	1872.08	High	0.002183	0.0004837	1.54
FALSE	High	VLDSGAPIKIPVGPETLGR	1xLabel:13C(6)15N(2)+Acetyl [K9]	0.00757286	0.0024342	1	3	2	P06576	1	1969.12	High	0.002183	0.004283	2.01
FALSE	High	VEAKFINYVK	1xLabel:13C(6)15N(2)+Acetyl [K4]	0.00142387	0.0024342	1	6	1	A0A7I2YQC0	1	1260.71	High	0.002183	0.0006449	1.56
FALSE	High	VEAKFINYVK	1xAcetyl [K4]	0.00245589	0.0024342	1	6	1	A0A7I2YQC0	1	1252.69	High	0.002183	0.001192	1.03
FALSE	High	TVDGPSGKLWR	1xLabel:13C(6)15N(2)+Acetyl [K8]	0.00294517	0.0024342	1	2	2	E7EUT5	1	1265.67	High	0.002183	0.001467	1.56
FALSE	High	TVDGPSGKLWR	1xAcetyl [K8]	0.00796055	0.0024342	1	2	2	E7EUT5	1	1257.66	High	0.002183	0.00453	1.12
FALSE	High	TVANLLSGKSPR	1xLabel:13C(6)15N(2)+Acetyl [K9]	0.000924743	0.0024342	1	5	1	E7ETY2	1	1292.74	High	0.002183	0.0003943	2.43
FALSE	High	TVANLLSGKSPR	1xAcetyl [K9]	0.00541216	0.0024342	1	5	1	E7ETY2	1	1284.73	High	0.002183	0.002928	1.16
FALSE	High	TTGQVVAMKK	1xLabel:13C(6)15N(2)+Acetyl [K9]	0.00054839	0.0024342	1	4	1	P06493	1	1112.62	High	0.002183	0.0002187	2.62
FALSE	High	TTGQVVAMKK	1xAcetyl [K9]	0.0148207	0.0024342	1	4	1	P06493	1	1104.61	High	0.002183	0.009159	1.54
FALSE	High	SVEESYITSEHCYQKPR	1xCarbamidomethyl [C12]; 1xLabel:13C(6)15N(2)+Acetyl [K15]	0.00836807	0.0024342	1	1	1	Q9BVI0	0	2162.99	High	0.002183	0.004799	1.17
FALSE	High	SSGPYGGGGQYFAKPR	1xLabel:13C(6)15N(2)+Acetyl [K14]	8.24496e-05	0.0024342	1	27	1	F8W6I7	0	1678.81	High	0.002183	2.555e-05	3.01
FALSE	High	QLATKAAR	1xLabel:13C(6)15N(2)+Acetyl [K5]	0.0204434	0.0024342	1	11	9	P84243	1	908.54	High	0.002183	0.01322	1.79
FALSE	High	RGEKGEVVETVEDVIVR	1xAcetyl [K4]	0.044034	0.0024342	1	5	1	Q9H0E9	2	1956.04	High	0.002183	0.03161	0.56
FALSE	High	RGEKGEVVETVEDVIVR	1xLabel:13C(6)15N(2)+Acetyl [K4]	0.00196584	0.0024342	1	5	1	Q9H0E9	2	1964.05	High	0.002183	0.0009257	2.35
FALSE	High	RPDFAQQQAMQQLTFDGKR	1xLabel:13C(6)15N(2)+Acetyl [K18]	0.0223799	0.0024342	1	2	1	Q9C0J8	1	2315.14	High	0.002183	0.01459	1.8
FALSE	High	RTPAPEPEPCEASELPAKR	1xAcetyl [K18]; 1xCarbamidomethyl [C10]	0.00676047	0.0024342	1	6	1	F5H2X7	2	2177.07	High	0.002183	0.003763	0.97
FALSE	High	SDPIMLLKDR	1xAcetyl [K8]	0.000364322	0.0024342	1	2	1	Q5JPU3	1	1229.66	High	0.002183	0.0001372	1.17
FALSE	High	LLLEKIQSR	1xAcetyl [K5]	0.0297524	0.0024342	1	1	1	Q9UKJ3	1	1141.69	High	0.002183	0.02018	1.28
FALSE	High	SDPIMLLKDR	1xLabel:13C(6)15N(2)+Acetyl [K8]	0.000863818	0.0024342	1	2	1	Q5JPU3	1	1237.67	High	0.002183	0.0003661	1.49
FALSE	High	SGADPVTSVGKR	1xLabel:13C(6)15N(2)+Acetyl [K11]	0.0118677	0.0024342	1	1	1	Q92994	1	1223.65	High	0.002183	0.007128	1.81
FALSE	High	SKSDPIMLLKDR	1xLabel:13C(6)15N(2)+Acetyl [K10]	0.0450348	0.0024342	1	2	1	Q5JPU3	2	1452.8	High	0.002183	0.0324	1.2
FALSE	High	SLHDALCVVKR	1xAcetyl [K10]; 1xCarbamidomethyl [C7]	0.0386473	0.0024342	1	5	1	E7ERF2	1	1339.72	High	0.002183	0.02714	1.3
FALSE	High	SLHDALCVVKR	1xCarbamidomethyl [C7]; 1xLabel:13C(6)15N(2)+Acetyl [K10]	0.00972	0.0024342	1	5	2	E7ERF2	1	1347.73	High	0.002183	0.005665	1.55
FALSE	High	SQDLAKIMADIR	1xLabel:13C(6)15N(2)+Acetyl [K6]	0.0100337	0.0024342	1	2	1	P05783	1	1410.75	High	0.002183	0.005892	1.42
FALSE	High	SSGPYGGGGQYFAKPR	1xAcetyl [K14]	7.03267e-05	0.0024342	1	27	1	F8W6I7	0	1670.79	High	0.002183	2.133e-05	1.38
FALSE	High	SGADPVTSVGKR	1xAcetyl [K11]	0.0199859	0.0024342	1	1	1	Q92994	1	1215.63	High	0.002183	0.01284	1.44
FALSE	High	IIDINYYPVPEACLSNKR	1xCarbamidomethyl [C13]; 1xLabel:13C(6)15N(2)+Acetyl [K17]	0.00266512	0.0024342	1	2	1	E9PL69	1	2215.13	High	0.002183	0.001309	1.74
FALSE	High	YVPKYVPLADVK	1xAcetyl [K4]	0.0411613	0.0024342	1	3	1	H0YJH7	1	1433.8	High	0.002183	0.02916	0.8
FALSE	High	GGKGLGKGGAK	3xLabel:13C(6)15N(2)+Acetyl [K3; K7; K11]	0.000338775	0.0024342	1	1	3	P62805	2	1079.63	High	0.002183	0.0001264	2.79
FALSE	High	EESGKPGAHVTVKK	1xAcetyl [K13]	0.000211193	0.0024342	1	11	1	A0A7I2V323	1	1508.81	High	0.002183	7.394e-05	1.9
FALSE	High	EESGKPGAHVTVKK	1xLabel:13C(6)15N(2)+Acetyl [K13]	0.0247212	0.0024342	1	11	1	A0A7I2V323	1	1516.82	High	0.002183	0.01635	1.87
FALSE	High	KGKGGAK	3xAcetyl [K1; K3; K7]	0.0316933	0.0024342	1	3	1	F6VDE0	2	771.436	High	0.002183	0.02167	2.41
FALSE	High	KFTNKEWETIR	1xAcetyl [K1]	0.0407925	0.0024342	1	3	1	E9PLW6	2	1493.77	High	0.002183	0.02892	0.98
FALSE	High	EGVFAKEVR	1xLabel:13C(6)15N(2)+Acetyl [K6]	0.0151605	0.0024342	1	2	2	P49327	1	1084.59	High	0.002183	0.009402	1.59
FALSE	High	EIAQDFKTDLR	1xLabel:13C(6)15N(2)+Acetyl [K7]	0.0104995	0.0024342	1	9	1	P84243	1	1385.72	High	0.002183	0.006211	1.28
FALSE	High	FQVTTTANKVGR	1xAcetyl [K9]	0.00507886	0.0024342	1	3	1	F5GWT4	1	1363.73	High	0.002183	0.002721	1.16
FALSE	High	KAVTKAQK	1xAcetyl [K1]; 1xLabel:13C(6)15N(2)+Acetyl [K5]	0.0328583	0.0024342	3	14	1	Q16778; Q93079; Q99880	2	965.587	High	0.002183	0.02257	2
FALSE	High	FVNVVPTFGKK	1xAcetyl [K11]	0.00589973	0.0024342	1	2	1	P62861	1	1277.73	High	0.002183	0.00322	2.72
FALSE	High	FVNVVPTFGKK	1xLabel:13C(6)15N(2)+Acetyl [K10]	0.00149005	0.0024342	1	2	1	P62861	1	1285.74	High	0.002183	0.000678	1.7
FALSE	High	GCGVVKFESPEVAER	1xCarbamidomethyl [C2]; 1xLabel:13C(6)15N(2)+Acetyl [K6]	0.02706	0.0024342	1	2	1	A0A087X0X3	1	1713.84	High	0.002183	0.01814	0.94
FALSE	High	GCGVVKFESPEVAERACR	2xCarbamidomethyl [C2; C17]; 1xLabel:13C(6)15N(2)+Acetyl [K6]	0.0456459	0.0024342	1	2	1	A0A087X0X3	2	2101	High	0.002183	0.03283	0.98
FALSE	High	HTLEDRSELISCIENGNYAKAAR	1xCarbamidomethyl [C12]; 1xLabel:13C(6)15N(2)+Acetyl [K20]	0.00108907	0.0024342	1	1	1	O95696	2	2697.31	High	0.002183	0.0004755	1.63
FALSE	High	GGKGLGKGGAK	1xAcetyl [K7]	0.0175262	0.0024342	1	1	2	P62805	2	971.563	High	0.002183	0.0111	1.37
FALSE	High	GGKGLGKGGAK	1xLabel:13C(6)15N(2)+Acetyl [K7]	0.00753856	0.0024342	1	1	1	P62805	2	979.577	High	0.002183	0.004245	2.32
FALSE	High	GIVEFSGKPAAR	1xLabel:13C(6)15N(2)+Acetyl [K8]	0.000757176	0.0024342	1	9	2	A0A7I2V535	0	1281.7	High	0.002183	0.0003146	2.14
FALSE	High	GIGQKLLQK	1xAcetyl [K5]	0.0315506	0.0024342	1	1	1	Q9UBB9	1	1026.63	High	0.002183	0.02159	1.5
FALSE	High	GLGKGGAKR	2xLabel:13C(6)15N(2)+Acetyl [K4; K8]	0.0109868	0.0024342	1	1	7	P62805	2	943.565	High	0.002183	0.006512	2.02
FALSE	High	GLGKGGAKR	2xAcetyl [K4; K8]	0.0458515	0.0024342	1	1	1	P62805	2	927.537	High	0.002183	0.03295	2.12
FALSE	High	GGKGLGKGGAK	2xAcetyl [K7; K11]	0.000288963	0.0024342	1	1	1	P62805	2	1013.57	High	0.002183	0.0001055	2.22
FALSE	High	GGKGLGKGGAK	1xAcetyl [K]; 1xLabel:13C(6)15N(2)+Acetyl [K11]	0.00856013	0.0024342	1	1	3	P62805	2	1021.59	High	0.002183	0.004909	2.51
FALSE	High	GGKGLGKGGAK	3xAcetyl [K3; K7; K11]	0.000351316	0.0024342	1	1	1	P62805	2	1055.58	High	0.002183	0.0001316	2.83
FALSE	High	GGSLPKVEAKFINYVK	1xLabel:13C(6)15N(2)+Acetyl [K10]	0.0359594	0.0024342	1	4	1	A0A7I2YQC0	2	1800.01	High	0.002183	0.02511	1.18
FALSE	High	KQLATKAAR	1xAcetyl [K6]	0.0199859	0.0024342	1	11	1	P84243	2	1028.62	High	0.002183	0.01288	2.15
FALSE	High	GGKGLGKGGAK	2xAcetyl [K3; K7]; 1xLabel:13C(6)15N(2)+Acetyl [K11]	0.004029	0.0024342	1	1	1	P62805	2	1063.6	High	0.002183	0.002095	2.75
FALSE	High	EDSQRPGAHLTVKK	1xLabel:13C(6)15N(2)+Acetyl [K13]	0.000371004	0.0024342	1	9	1	F8W6I7	1	1615.86	High	0.002183	0.0001402	1.83
FALSE	High	APPVDDAEVDELVLQTKR	1xAcetyl [K17]	0.0100793	0.0024342	1	1	1	Q9UIG0	1	2037.05	High	0.002183	0.005902	0.7
FALSE	High	AAPGAEFAPNKR	1xAcetyl [K11]	0.0297524	0.0024342	1	5	1	A0A7I2V535	1	1270.65	High	0.002183	0.02023	1.19
FALSE	High	AAPGAEFAPNKR	1xLabel:13C(6)15N(2)+Acetyl [K11]	0.0142928	0.0024342	1	5	1	A0A7I2V535	1	1278.67	High	0.002183	0.00878	1.26
FALSE	High	AEAIVYKHGSGR	1xLabel:13C(6)15N(2)+Acetyl [K7]	0.012085	0.0024342	1	1	2	P82933	1	1337.71	High	0.002183	0.007248	1
FALSE	High	ALAGVVLPSQGPGGASELSSAHQLQQIAAKQK	1xLabel:13C(6)15N(2)+Acetyl [K30]	0.0458515	0.0024342	1	1	1	Q92585	1	3191.73	High	0.002183	0.0331	2.08
FALSE	High	IGEGTYGVVYKGR	1xLabel:13C(6)15N(2)+Acetyl [K11]	0.00963218	0.0024342	1	4	1	P06493	1	1448.76	High	0.002183	0.005628	0.81
FALSE	High	ALATPPKLHTCEK	1xAcetyl [K7]; 1xCarbamidomethyl [C11]	0.00033571	0.0024342	1	5	1	E5RGS7	1	1507.79	High	0.002183	0.000125	1.7
FALSE	High	ALATPPKLHTCEK	1xCarbamidomethyl [C11]; 1xLabel:13C(6)15N(2)+Acetyl [K7]	0.00103598	0.0024342	1	5	1	E5RGS7	1	1515.81	High	0.002183	0.0004484	1.96
FALSE	High	LAELLSGKR	1xLabel:13C(6)15N(2)+Acetyl [K8]	0.00251231	0.0024342	1	2	1	O75808	1	1036.62	High	0.002183	0.001227	1.13
FALSE	High	LAEAAVAEKR	1xLabel:13C(6)15N(2)+Acetyl [K9]	0.000344988	0.0024342	1	1	1	Q8N201	1	1107.62	High	0.002183	0.000129	2.17
FALSE	High	KQLATKAAR	2xAcetyl [K1; K6]	0.00468029	0.0024342	1	11	3	P84243	2	1070.63	High	0.002183	0.002478	1.72
FALSE	High	APPVDDAEVDELVLQTKR	1xLabel:13C(6)15N(2)+Acetyl [K17]	0.00399257	0.0024342	1	1	2	Q9UIG0	1	2045.06	High	0.002183	0.002066	2.18
FALSE	High	GGKGLGKGGAK	1xAcetyl [K3]; 2xLabel:13C(6)15N(2)+Acetyl [K7; K11]	0.0232046	0.0024342	1	1	1	P62805	2	1071.61	High	0.002183	0.0152	2.25
FALSE	High	CPTPGCNSLGHLTGKHER	2xCarbamidomethyl [C1; C6]; 1xLabel:13C(6)15N(2)+Acetyl [K15]	0.000954627	0.0024342	1	3	1	O95251	1	2070.97	High	0.002183	0.0004092	2.41
FALSE	High	APQCLGKFIEIAAR	1xCarbamidomethyl [C4]; 1xLabel:13C(6)15N(2)+Acetyl [K7]	0.000152263	0.0024342	1	13	2	A0A1X7SBS1	1	1623.88	High	0.002183	5.1e-05	1.7
FALSE	High	ASEKILQVR	1xAcetyl [K4]	0.0300223	0.0024342	1	5	1	E7ETY2	1	1085.63	High	0.002183	0.02044	0.96
FALSE	High	ASFAEKTAQLER	1xLabel:13C(6)15N(2)+Acetyl [K6]	0.00366254	0.0024342	1	1	1	Q15149	1	1400.73	High	0.002183	0.001875	1.85
FALSE	High	KQLATKAAR	2xLabel:13C(6)15N(2)+Acetyl [K1; K6]	0.033306	0.0024342	1	11	3	P84243	2	1086.66	High	0.002183	0.02293	1.57
FALSE	High	AVVVKKIETR	2xLabel:13C(6)15N(2)+Acetyl [K5; K6]	0.023951	0.0024342	1	1	1	P05787	2	1242.78	High	0.002183	0.01582	1.48
FALSE	High	KQLATKAAR	1xAcetyl [K6]; 1xLabel:13C(6)15N(2)+Acetyl [K1]	0.0134747	0.0024342	1	11	3	P84243	2	1078.65	High	0.002183	0.008229	1.95
FALSE	High	YLTNQKNSNSK	1xAcetyl [K6]	0.0553561	0.00419689	1	2	1	B1AK63	1	1338.66	High	0.003521	0.04087	1.59
FALSE	High	AAEKRPAEDYVPR	1xLabel:13C(6)15N(2)+Acetyl [K4]	0.0658966	0.00419689	1	2	1	Q5H9L2	1	1551.8	High	0.003521	0.04996	2.05
FALSE	High	EANQAINPKLLQLVEDRGSGR	1xLabel:13C(6)15N(2)+Acetyl [K9]	0.0682896	0.00419689	1	3	1	A0A0G2JLI4	2	2358.26	High	0.003521	0.05206	1.4
FALSE	High	SAEPAEALVLACKR	1xCarbamidomethyl [C12]; 1xLabel:13C(6)15N(2)+Acetyl [K13]	0.0599982	0.00419689	1	1	1	Q96CW6	1	1564.82	High	0.003521	0.04488	0.8
FALSE	High	CSKLPSSTKSGWPR	2xAcetyl [K3; K9]; 1xCarbamidomethyl [C1]	0.0473159	0.00419689	1	8	1	A0A0C4DFT8	2	1674.83	High	0.003521	0.0342	0.97
FALSE	High	APQCLGKFIEIAAR	1xAcetyl [K7]; 1xCarbamidomethyl [C4]	0.0534077	0.00419689	1	13	1	A0A1X7SBS1	1	1615.86	High	0.003521	0.03938	1.3
FALSE	High	QMADTGKLNTLLQR	1xOxidation [M2]; 1xLabel:13C(6)15N(2)+Acetyl [K7]	0.0726828	0.00419689	1	13	1	A0A1X7SBS1	1	1654.87	High	0.003521	0.05574	0.93
FALSE	High	VGVGTCGIADKPMTQYQDTSKYNVR	1xAcetyl [K11]; 1xCarbamidomethyl [C6]	0.0726828	0.00419689	1	1	1	O75940	1	2830.35	High	0.003521	0.05567	0.72
FALSE	High	STGGKAPR	1xLabel:13C(6)15N(2)+Acetyl [K5]	0.0682896	0.00419689	1	12	1	P84243	1	823.451	High	0.003521	0.05186	1.53
FALSE	High	SPALKSPLQSVVVR	1xAcetyl [K5]	0.0531689	0.00419689	1	2	1	Q9Y2W1	1	1522.9	High	0.003521	0.03917	0.83
FALSE	High	IGKFEAR	1xLabel:13C(6)15N(2)+Acetyl [K3]	0.0477427	0.00419689	1	18	1	A0A7I2YQI6	1	870.492	High	0.003521	0.03449	1.31
FALSE	High	MSTVHEILCK	1xCarbamidomethyl [C9]; 1xMet-loss+Acetyl [N-Term]	0.0541303	0.00419689	1	18	1	H0YNP5	0	1128.57	High	0.003521	0.03987	1.23
FALSE	High	ITPVTVKAQTK	1xAcetyl [K7]	0.0522243	0.00419689	1	4	1	A0A0A0MRM9	1	1227.73	High	0.003521	0.03838	0.86
FALSE	High	LTDCVVMRDPASKR	1xCarbamidomethyl [C4]; 1xOxidation [M7]; 1xLabel:13C(6)15N(2)+Acetyl [K13]	0.0656033	0.00419689	1	10	1	A0A7I2V323	2	1713.85	High	0.003521	0.04954	1.53
FALSE	High	MAMQAAKR	1xMet-loss+Acetyl [N-Term]; 1xLabel:13C(6)15N(2)+Acetyl [K7]	0.04839	0.00419689	1	1	1	Q9Y3B4	1	867.46	High	0.003521	0.03516	0.71
FALSE	High	KAVTKAQK	2xLabel:13C(6)15N(2)+Acetyl [K1; K5]	0.0492665	0.00419689	3	14	1	Q16778; Q93079; Q99880	2	973.601	High	0.003521	0.03583	1.59
FALSE	High	LTDCVVMRDPASKR	1xAcetyl [K13]; 1xCarbamidomethyl [C4]	0.0581493	0.00419689	1	10	1	A0A7I2V323	2	1689.84	High	0.003521	0.04321	1.81
FALSE	High	MEVKPPPGRPQPDSGRR	1xAcetyl [N-Term]; 1xLabel:13C(6)15N(2)+Acetyl [K4]	0.0494881	0.00419689	1	5	1	P51991	1	1996.03	High	0.003521	0.03596	1.43
FALSE	High	IAAKFITHAPPGEFNEVFNDVR	1xAcetyl [K4]	0.0619046	0.00419689	1	1	1	P52907	1	2514.28	High	0.003521	0.04658	1.23
FALSE	High	LAEAAVAEKR	1xAcetyl [K9]	0.0576314	0.00419689	1	1	1	Q8N201	1	1099.61	High	0.003521	0.04281	1.43
FALSE	High	LLLPGELAKHAVSEGTK	1xLabel:13C(6)15N(2)+Acetyl [K9]	0.0488263	0.00419689	3	17	1	Q16778; Q93079; Q99880	1	1813.03	High	0.003521	0.0354	0.89
FALSE	High	MSLVIPEKFQHILR	1xMet-loss+Acetyl [N-Term]	0.0743176	0.00419689	1	2	1	P62269	1	1621.94	High	0.003521	0.05735	1.02
FALSE	High	IGEGTYGVVYKGR	1xAcetyl [K11]	0.0749815	0.00419689	1	4	1	P06493	1	1440.75	High	0.003521	0.05793	0.74
FALSE	High	IGKFEAR	1xAcetyl [K3]	0.0685946	0.00419689	1	18	1	A0A7I2YQI6	1	862.478	High	0.003521	0.05215	1.24
FALSE	High	MQASIEKGGSLPKVEAK	1xLabel:13C(6)15N(2)+Acetyl [K7]	0.0561046	0.00419689	1	4	1	A0A7I2YQC0	2	1822.98	High	0.003521	0.04164	1.42
FALSE	High	LAVISDSGEKR	1xAcetyl [K10]	0.110596	0.00518011	1	1	1	Q03164	1	1216.65	High	0.004292	0.09025	1.07
FALSE	High	STMNFKIGGVTER	1xLabel:13C(6)15N(2)+Acetyl [K6]	0.0999731	0.00518011	1	1	1	P07954	1	1489.76	High	0.004292	0.08041	0.92
FALSE	High	IIVEKPFGR	1xAcetyl [K5]	0.107254	0.00518011	1	4	1	E9PD92	0	1100.65	High	0.004292	0.08686	0.96
FALSE	High	YLTNQKNSNSK	1xLabel:13C(6)15N(2)+Acetyl [K6]	0.0999731	0.00518011	1	2	1	B1AK63	1	1346.68	High	0.004292	0.08011	1.25
FALSE	High	VPSIYK	1xAcetyl:2H(3) [K6]	0.111569	0.00518011	1	2	1	A0A075B7B7	0	751.443	High	0.004292	0.0909	0.86
FALSE	High	LAAEVTKLVHGR	1xLabel:13C(6)15N(2)+Acetyl [K7]	0.0939915	0.00518011	1	1	1	Q9Y2Z4	1	1343.79	High	0.004292	0.07496	1.29
FALSE	High	ISQSAPVKQPPPLAPQSPQGGVMGGSNSNQQQQMR	1xAcetyl [K8]; 1xOxidation [M23]	0.108199	0.00518011	1	2	1	H0YCI3	1	3687.8	High	0.004292	0.08778	0.96
FALSE	High	CSKLPSSTKSGWPR	1xCarbamidomethyl [C1]; 2xLabel:13C(6)15N(2)+Acetyl [K3; K9]	0.103099	0.00518011	1	8	1	A0A0C4DFT8	2	1690.86	High	0.004292	0.08325	1.16
FALSE	High	LSLKLNGGR	1xLabel:13C(6)15N(2)+Acetyl [K4]	0.089139	0.00518011	1	4	1	C9JVQ0	1	1007.61	High	0.004292	0.07056	1.02
FALSE	High	ISALQGKLSK	1xLabel:13C(6)15N(2)+Acetyl [K7]	0.0864206	0.00518011	1	1	1	Q14966	1	1094.67	High	0.004292	0.06805	1.37
FALSE	High	LAELLSGKR	1xAcetyl [K8]	0.106785	0.00518011	1	2	1	O75808	1	1028.61	High	0.004292	0.08644	1.06
FALSE	High	VIGAKKDQYFLDK	2xLabel:13C(6)15N(2)+Acetyl [K5; K6]	0.109631	0.00518011	1	1	1	Q9UQE7	2	1624.89	High	0.004292	0.08917	0.77
FALSE	High	DGLQNEKNIVSTPVKIK	1xLabel:13C(6)15N(2)+Acetyl [K7]	0.0864206	0.00518011	1	1	1	P35914	2	1933.08	High	0.004292	0.06806	0.86
FALSE	High	AAATPAKKTVTPAK	1xLabel:13C(6)15N(2)+Acetyl [K8]	0.115541	0.00518011	1	11	1	A0A7I2V506	2	1404.83	High	0.004292	0.09449	1.21
[truncated: 694 more rows]

## Sheet: MS2100807_1A
Checked	Confidence	Sequence	Modifications	Qvality PEP	Qvality q-value	# Protein Groups	# Proteins	# PSMs	Master Protein Accessions	# Missed Cleavages	Theo. MH+ [Da]	Confidence (by Search Engine): Sequest HT	Percolator q-Value (by Search Engine): Sequest HT	Percolator PEP (by Search Engine): Sequest HT	XCorr (by Search Engine): Sequest HT
[truncated: 14,649 more rows]

[truncated: 3 more sheets: MS2200043_histone, MS2200195_cell, MS2200291_histone]
