# Supplementary material for: Co‐Translational Deposition of N 6‐Acetyl‐L‐Lysine in Nascent Proteins Contributes to the Acetylome in Mammalian Cells
Source: Adv Sci (Weinh). 2024 Dec 4;12(4):2403309. doi: 10.1002/advs.202403309 (PMC11789599; doi:10.1002/advs.202403309)
Supplement: Supplementary file 6 — Supporting Information [file ADVS-12-2403309-s005.xlsx]

## Sheet: Km
Table S5. Raw data for Km calculation.
		triplicate				triplicate
	ATP(μM)	Full assay(Luminescence)				No enzyme(Luminescence)
	10	1389.33	1545.33	1515.06		1554.61	1667.33	1611.79
	8	1278.88	1361.42	1331.61		1410.97	1518.42	1494.88
	5	933.515	1011.97	963.788		1149.88	1220.88	1205.88
	2.5	478.061	518.697	498.061		831.061	812.606	793.879
	1.25	148.152	161.242	172.061		514.152	483.879	468.697
	0.625	41.0606	45.5152	41.1515		307.606	271.152	263.788
		ATP standard curve y = 3E-06x2 - 0.0006x + 0.4074
	ATP(μM)	Full assay(μM)				No enzyme(μM)				ΔATP(μM)				V(μM/min)
	10	5.36454	6.64437	6.38459		6.72504	7.747	7.23391		1.87077	0.59095	0.850726		0.187077	0.059095	0.0850726
	8	4.54667	5.15097	4.92796		5.53332	6.41318	6.21446		1.50699	0.902682	1.1257		0.150699	0.0902682	0.11257
	5	2.46164	2.87247	2.61579		3.68414	4.14651	4.0463		1.49734	1.08652	1.34319		0.149734	0.108652	0.134319
	2.5	0.806189	0.903321	0.852757		1.98075	1.90082	1.8218		1.09494	0.997803	1.04837		0.109494	0.0997803	0.104837
	1.25	0.384356	0.388652	0.392978		0.891964	0.819489	0.785212		0.447866	0.44357	0.439244		0.0447866	0.044357	0.0439244
	0.625	0.387822	0.386306	0.387789		0.506701	0.465279	0.457879		0.088798	0.0903138	0.0888302		0.0088798	0.00903138	0.00888302

## Sheet: ATP standard curve
User: USER	Path: E:\CLARIOstar\User\Data	Test run no.: 9325
Test name: AMP-384	Date: 2023/11/21 星期二	Time: 16:33:58
Luminescence
Well	Content	Raw Data (No filter)	Raw Data (No filter)	Raw Data (No filter)	Raw Data (No filter)	Raw Data (No filter)	Raw Data (No filter)	Raw Data (No filter)	Raw Data (No filter)	Raw Data (No filter)	Raw Data (No filter)	Raw Data (No filter)	Raw Data (No filter)	Raw Data (No filter)	Raw Data (No filter)	Raw Data (No filter)	Raw Data (No filter)	Raw Data (No filter)	Raw Data (No filter)	Raw Data (No filter)	Raw Data (No filter)	Raw Data (No filter)	Raw Data (No filter)	Raw Data (No filter)	Raw Data (No filter)	Raw Data (No filter)	Raw Data (No filter)	Raw Data (No filter)	Raw Data (No filter)	Raw Data (No filter)	Raw Data (No filter)	Raw Data (No filter)
	ATP(μM)	0 min	0 min 30 s	1 min	1 min 30 s	2 min	2 min 30 s	3 min	3 min 30 s	4 min	4 min 30 s	5 min	5 min 30 s	6 min	6 min 30 s	7 min	7 min 30 s	8 min	8 min 30 s	9 min	9 min 30 s	10 min	10 min 30 s	11 min	11 min 30 s	12 min	12 min 30 s	13 min	13 min 30 s	14 min	14 min 30 s	15 min
D13	10	1850	1865	1873	1873	1876	1884	1880	1880	1888	1884	1884	1888	1880	1896	1884	1892	1888	1888	1884	1884	1888	1888	1884	1884	1888	1884	1884	1888	1880	1873	1880
D14	8	1730	1746	1757	1757	1761	1761	1769	1769	1776	1773	1773	1784	1776	1780	1780	1788	1780	1784	1784	1780	1788	1780	1792	1784	1780	1784	1780	1784	1773	1780	1773
D15	5	1392	1407	1415	1423	1415	1423	1426	1426	1430	1434	1426	1434	1434	1438	1438	1438	1438	1438	1442	1442	1438	1442	1434	1446	1442	1442	1442	1434	1438	1438	1438
D16	2.5	915	919	919	930	930	923	934	938	938	938	938	946	942	942	946	946	942	946	950	946	946	950	946	950	946	950	953	950	950	950	950
D17	1.25	538	534	542	546	546	542	550	550	550	550	550	546	550	553	553	553	553	550	553	553	550	553	557	557	557	557	557	553	557	557	553
D18	0.625	300	307	303	307	303	311	311	311	311	311	311	311	307	311	307	311	311	315	311	311	311	315	315	315	315	315	315	311	311	315	315
D19	0.3125	165	165	165	161	165	165	161	165	165	165	161	165	169	165	161	165	161	165	165	165	161	165	165	169	165	165	165	161	165	165	165
D20	0.15625	80	84	80	80	80	80	80	80	80	84	80	80	80	80	80	80	80	84	80	84	80	80	80	84	80	84	80	80	80	80	84
D21	0	23	23	23	26	23	26	26	26	26	26	26	26	26	26	26	23	23	26	23	26	26	26	23	26	26	26	26	26	26	26	26
