# Supplementary material for: Co‐Translational Deposition of N 6‐Acetyl‐L‐Lysine in Nascent Proteins Contributes to the Acetylome in Mammalian Cells
Source: Adv Sci (Weinh). 2024 Dec 4;12(4):2403309. doi: 10.1002/advs.202403309 (PMC11789599; doi:10.1002/advs.202403309)
Supplement: Supplementary file 8 — Supporting Information [file ADVS-12-2403309-s001.xlsx]

## Sheet: Mice Tissue
Table S7. Acetylation sites buried inside proteins. The buried acetylation sites were found by analyzing the positions of acetylated residues in the structure of corresponding proteins.
Liver
File No	coTM-acetylation site	Uniprot ID	Protein	PDB ID	Homolog structure PDB ID	Homolog structure sequence identity	Alphafold PDB	K inside ？
3	100	P01942	Hemoglobin subunit alpha	3HRW				YES
24	113	P24549	Retinal dehydrogenase 1	5L2N				YES
101	174	Q9R0H0	Peroxisomal acyl-coenzyme A oxidase 1				AF-Q9R0H0-F1	YES
118	186	P50247	Adenosylhomocysteinase	5AXC			AF-P50247-F1	YES
188	264	Q63886	UDP-glucuronosyltransferase 1A1				AF-Q63886-F1	YES
200	27	Q91XE0	Glycine N-acyltransferase				AF-Q91XE0-F1	YES
214	28	Q9WTP6	Adenylate kinase 2, mitochondrial				AF-Q9WTP6-F1	YES
227	308	Q3TMH2	Secernin-3				AF-Q3TMH2-F1	YES
421	72	O88844	Isocitrate dehydrogenase [NADP] cytoplasmic	5YZH			AF-O88844-F1	YES
447	854	Q9JHR7	Insulin-degrading enzyme				AF-Q9JHR7-F1	YES
14	109	E9QNL5	Sulfotransferase		1Z28	0.75		YES
51	138	A2A848	Submitted name: Peroxisomal acyl-coenzyme A oxidase 1		1IS2 (138K=174K)	0.96		YES
100	174	Q542I8	Integrin beta		3K6S (174K=Fchain,152K)	0.81		YES
414	715	E9QAI5	Aspartate carbamoyltransferase		5DOT(715K=811K)	0.47		YES
41	126	Q8K4Z3	NAD(P)H-hydrate epimerase	3ROE			AF-Q8K4Z3-F1	YES
47	1354	Q8CGC7	Bifunctional glutamate/proline--tRNA ligase				AF-Q8CGC7-F1	YES
63	149	Q91X91	Nicotinate-nucleotide pyrophosphorylase [carboxylating]				AF-Q91X91-F1	YES
125	193	P24549	Retinal dehydrogenase 1	5L2N				YES
165	233	P24270	Catalase				AF-P24270-F1	YES
411	69	Q8BGH4	Receptor expression-enhancing protein 1				AF-Q8BGH4-F1	YES
419	726	Q8C0Q9	Rap guanine nucleotide exchange factor 5				AF-Q8C0Q9-F1	YES
428	786	P26039	Talin-1	1SJ8			AF-P26039-F1	YES
Brain
File No	coTM-acetylation site	Uniprot ID	Protein	PDB ID	Homolog structure PDB ID	Homolog structure sequence identity	Alphafold PDB	K inside ？
8	1328	Q8K442	ABC-type organic anion transporter ABCA8A				AF-Q8K442-F1	YES
30	17	Q9D8N0	Elongation factor 1-gamma				AF-Q9D8N0-F1	YES
78	2765	Q61001	Laminin subunit alpha-5		5XAU_A-2763	0.78		YES
81	98	Q8K0U4	Heat shock 70 kDa protein 12A				AF-Q8K0U4-F1	YES
83	194	Q03265	ATP synthase subunit alpha, mitochondrial				AF-Q03265-F1	YES
134	742	G3UVV4	Hexokinase		1BG3_A-743	0.97		YES
169	824	P17427	AP-2 complex subunit alpha-2	1KYF			AF-P17427-F1	YES
200	654	P11881	Inositol 1,4,5-trisphosphate receptor type 1	5XA0				YES
213	38	Q9DB41	Mitochondrial glutamate carrier 2				AF-Q9DB41-F1	YES
216	387	E9QNX7	Sodium/potassium-transporting ATPase subunit alpha		5YLU_A-386	0.97		YES
222	2587	Q9JHU4	Cytoplasmic dynein 1 heavy chain 1		5NUG_A-2589	0.99		YES
231	1811	Q4FE56	Ubiquitinyl hydrolase 1		5WCH_A-1811	0.98		YES
237	225	O88935	Synapsin-1				AF-O88935-F1	YES
238	284	A6ZI44	Fructose-bisphosphate aldolase		6XMH_A-230	0.98		YES
284	217	D3YUM1	NADH dehydrogenase [ubiquinone] flavoprotein 1, mitochondrial		6G72_F-206	0.98		YES
27	69	Q8BGR6	ADP-ribosylation factor-like protein 15				AF-Q8BGR6-F1	YES
31	140	Q0GNC1	Inverted formin-2				AF-Q0GNC1-F1	YES
98	105	Q9CQF3	Cleavage and polyadenylation specificity factor subunit 5				AF-Q9CQF3-F1	YES
104	753	E9QNX7	Sodium/potassium-transporting ATPase subunit alpha		5YLU_A-752	0.97		YES
165	131	Q9DCL9	Multifunctional protein ADE2				AF-Q9DCL9-F1	YES
189	258	Q6GQS1	Calcium-binding mitochondrial carrier protein SCaMC-3				AF-Q6GQS1-F1	YES
221	169	Q8CHC4	Synaptojanin-1				AF-Q8CHC4-F1	YES
	525	Q922E6	FAST kinase domain-containing protein 2, mitochondrial				AF-Q922E6-F1	YES
Lung
File No	coTM-acetylation site	Uniprot ID	Protein	PDB ID	Homolog structure PDB ID	Homolog structure sequence identity	Alphafold PDB	K inside ？
32	575	Q3B7Z2	Oxysterol-binding protein 1				AF-Q3B7Z2-F1	YES
35	1901	P26039	Talin-1	2B0H			AF-P26039-F1	YES
54	105	Q9CQF3	Cleavage and polyadenylation specificity factor subunit 5				AF-Q9CQF3-F1	YES
211	130	P07724	Albumin				AF-P07724-F1	YES
233	518	P70663	SPARC-like protein 1				AF-P70663-F1	YES
260	69	Q3T9E4	T-cell-specific guanine nucleotide triphosphate-binding protein 2				AF-Q3T9E4-F1	YES
315	224	Q9Z0S1	3'(2'),5'-bisphosphate nucleotidase 1				AF-Q9Z0S1-F1	YES
43	193	P24549	Retinal dehydrogenase 1				AF-P24549-F1	YES
116	522	Q9CZJ2	Heat shock 70 kDa protein 12B				AF-Q9CZJ2-F1	YES
145	617	Q6URW6	Myosin-14				AF-Q6URW6-F1	YES
190	153	P46412	Glutathione peroxidase 3		2R37_A-153	0.92		YES

## Sheet: Hela cells
File No	coTM-acetylation site	Uniprot ID	Protein	PDB ID	Homolog structure PDB ID	Homolog structure sequence identity	Alphafold PDB	K inside ？
5	K64	P33947	ER lumen protein-retaining receptor 2				AF-P33947-F1	YES
13	K356	P52294	Importin subunit alpha-5	2JDQ			AF-P52294-F1	YES
19	K25	A0A2R8Y4J3	AP-3 complex subunit delta-1				AF-A0A2R8Y4J3-F1	YES
26	K846	A0A590UJW0	DNA mismatch repair protein Msh3				AF-A0A590UJW0-F1	YES
70	K359	Q01082	Spectrin beta chain, non-erythrocytic 1				AF-Q01082-F1	YES
93	K213	Q13394	Putative nucleotidyltransferase MAB21L1				AF-Q13394-F1	YES
101	K229	F8VWZ8	Rho GTPase-activating protein 29				AF-F8VWZ8-F1	YES
